# Supplementary material for: Jian Yun Qing Hua Decoction inhibits malignant behaviors of gastric carcinoma cells via COL12A1 mediated ferroptosis signal pathway
Source: Chin Med. 2023 Sep 12;18:118. doi: 10.1186/s13020-023-00799-5 (PMC10496189; doi:10.1186/s13020-023-00799-5)
Supplement: Supplementary file 1 — Additional file 1. All results of the overlapped genes between JYQHD and STAD target genes. [file 13020_2023_799_MOESM1_ESM.xls]

## Sheet: JYQHD
PTGS2
PRSS1
KCNH2
F7
SLC6A4
SLC6A3
SCN5A
PTGS1
PDE3A
OPRM1
OPRD1
CHRM3
CHRM1
ADRB2
ADRB1
ADRA2B
ADRA1B
ADRA1A
SLC6A2
PGR
NCOA2
NOS2
NCOA1
MAPK14
GSK3B
ESR1
CHEK1
AR
TP53
RELA
FASN
FASLG
CDKN1A
CASP8
CASP3
BCL2
BAX
VCAM1
TNF
STAT1
SLPI
SLC2A4
SELE
PSMD3
PPP3CA
PPARG
NR1I3
NR1I2
MMP1
MAPK8
JUN
INSR
IKBKB
ICAM1
HMOX1
HAS2
GSTP1
GSTM2
GSTM1
GABRA1
DIO1
CYP3A4
CYP1B1
CYP1A2
CYP1A1
CHRM2
ALOX5
AKT1
AKR1C3
AHSA1
AHR
ACHE
VEGFA
TYR
TOP2A
TOP1
RB1
PTGES
PCNA
NUF2
NFKBIA
MMP9
MMP2
MET
MDM2
MCL1
MAPK1
IL6
IL4
IL2
IL10
IFNG
ERBB2
EGFR
CD40LG
CCND1
CCNB1
CASP9
CASP7
BIRC5
BCL2L1
ADCY2
HSP90AA1
PIK3CD
DPP4
AKR1B1
TOP2
THBD
F10
MMP3
NOS3
RXRA
MAOB
FOS
EIF6
PLAU
EGF
CDKN2A
ELK1
POR
ODC1
XDH
RAF1
SOD1
PRKCA
HIF1A
RUNX1T1
HERC5
CDK2
HSPA5
ACACA
CAV1
MYC
F3
GJA1
IL1B
CCL2
PTGER3
CXCL8
PRKCB
DUOX2
HSPB1
TGFB1
SULT1E1
MGAM
PLAT
SERPINE1
COL1A1
PTEN
IL1A
MPO
NCF1
ABCG2
NFE2L2
NQO1
PARP1
COL3A1
CXCL11
CXCL2
DCAF5
CHEK2
CLDN4
PPARA
PPARD
HSF1
CRP
CXCL10
CHUK
SPP1
RUNX2
RASSF1
E2F1
E2F2
ACPP
CTSD
IGFBP3
IGF2
IRF1
ERBB3
PON1
PCOLCE
NPEPPS
HK2
NKX3-1
RASA1
MAP2
CHRNA2
CHRM4
NR3C2
MAOA
LTA4H
CTRB1
ADRA2A
ADH1C
PYGM
OLR1
GRIA2
ESR2
CCNA2
CALM
GABRA2
GABRA3
GABRA6
GABRA5
IGHG1
ADH1B
LYZ
CYP450
PIM1
HTR3A
ADRA2C
ADRA1D
DRD1
CHRM5
HTR2A
RXRB
KCNMA1
CHRNA7
KDR
PKIA
LACTBL1
SIRT1
ATP5B
MT-ND6
HSD3B2
HSD3B1
PTPN1
PRKACA
CA2
F2
BACE1
PRKCG
TDRD7
NOX5
NFATC1
FOSL2
FOSL1
EGLN1
CYCS
APOD
ALOX12
ELANE
RHO
HRH1
PLA2G1B
LCAT
BCHE
PRSS3
NR3C1
TXNRD1
TRPV4
TRPV1
TLR4
IRF3
SP1
ENPP7
PLA2G2E
CCL16
UCP3
UCP2
TEP1
SOAT1
SLC2A2
SCD
RBP2
PYY
PLG
PDX1
PAM
LPL
HMGCR
GAP43
FABP1
ENPEP
EDN1
DNPEP
CITED1
CETP
CCK
BDNF
CNN3
MAPK10
CD36
ABI1
STAT3
PTPN6
PECAM1
MAPK8IP2
LITAF
CTSB
CSF2
CREB1
CCND2
CASP1
ATF2
CD86
CD80
CD40
DAO
PRKCD
FN1
TYRP1
PRKCZ
SLC22A5
PCYT1A
TRPM2
SLC5A5
PSME3
IL13
IKBKG
IGF1R
G6PC
FXYD2
FCER2
EEF1E1
CFLAR
APC
ALPI
ALG5
AAGAB
REN
RHOA
RXRG
GATM
BCAT2
ABAT
TIMP1
PLA2G4A
EPHB2
CD163
UGT1A1
SREBF1
SOAT2
PLB1
MTTP
MAPK3
LDLR
GSR
GOT1
CES1
CAT
APOB
AKR1C1
ADIPOQ
ABCC1
MGST1
CYP3A43
TOP2B
DRD2
F11
BPTP-1
PIK3CG
CALM1
GABRG3
GABRE
EDNRA
NPM1
ECE1
CALCR
ITGB3
ADH1A
ABCC2
MTOR

## Sheet: STAD
LILRB1
CAMKK2
RAB40C
SEMA6A
NALT1
CDK5
DNMT3B
BECN1
MSH6
TNFRSF1B
CD68
EIF4A3
CDKN1B
LBP
PTEN
FGFR2
GAST
MALAT1
FEN1
PPARG
IGF1
CASP9
FHL1
POT1
ZNF654
MIR21
CISH
SERPINI1
COL6A3
SFRP1
ERBB2
MIR23A
PIK3CG
CTNNB1
VEGFA
UBA52
YAP1
TERT
PANDAR
DELEC1
TNS4
FLNA
MACC1
CXCR4
CD274
ADRB2
ZNF664
ZNF70
CDX2
SIPA1
MLH1
FN1
FGB
MIR155
MIR490
GSTT1
VSIG1
KRT20
MTHFR
MIR93
MSH3
PIK3CB
CD36
GLDC
MTSS1
IL17A
IL32
KLRC4-KLRK1
GAPDH
MIR381
IFNL2
IL1B
CYP1A2
HRAS
JAG1
MSH2
BCL2
CD226
KLF6
E2F3
MIR221
MGMT
MIR500A
PTENP1
UGT1A6
SMAD7
STAT3
CEACAM6
CCL5
PDCD1LG2
DLL1
SP1
HSPA5
CACYBP
MIR19B1
ANXA11
LNCRNA-ATB
PFKFB3
TTR
PML
SNHG12
XRCC1
MIR301A
UCA1
MMP9
ENO1
BSG
HCRTR1
DPYD
MCL1
CDH11
KDM5D
CD28
FOXK1
CASP6
MIR613
CDH1
NDRG3
H3P10
MIR630
KIF23
CERS6
HOXC-AS3
TRIB3
ZFAND4
OGG1
MIR214
MIR451A
MRPL58
MMP3
HNF1A-AS1
SCGB2A1
DTL
PIK3CA
LINC00460
SLC7A1
KRT8
MTX1
VSX1
APEX1
TIMP1
FUT3
PGC
RAD23A
TLR4
TRIM24
GATA6
MIR604
DICER1
TFAP4
IL1RN
LINC00339
SERPINB2
MIR933
CDC20
PAWR
ABCB6
TWIST1
MIR378A
MIR141
CDK1
CCND1
JAK2
MIR340
PIN1
CHEK2
BCL6B
NBAT1
ZMYND10
ERCC2
MMP2
HOXA10
HBEGF
LMO1
NXT1
MIR1297
MIR134
MIR449A
TWIST2
SPHK1
HIF1A
CLN3
CLSPN
PTPN11
RARA
LINC02465
ARID1A
PTGS2
CA1
XIST
CEACAM5
MIR152
MIR20B
ZNF593
MSMB
MOS
ERO1A
AGGF1
MIR216A
MIR320A
PRKDC
WWC1
RBM4
CCNB1
NPM1
SMURF1
ELAVL2
HPSE
MAPK1
YEATS4
GATA4
ABCC1
PTPN4
MIR454
TP53
PVT1
VCAN
MIR331
TNF
ADRA1A
THRA1/BTR
AVP
PLCE1
PIK3CD
PDPN
PTP4A3
TET1
LINC02163
MIR638
MIR2392
CDH2
MIR200A
MET
MTDH
LAMC2
CD44
CXCL1
SPP1
FSCN1
MIR645
CHFR
MIR501
PMEPA1
MIR17
LARP7
PAX5
COX2
PAX3
MIR143
MARK2
ADAM17
SNORA21
NOS2
CCKBR
CRKL
ANP32B
MIR219A1
MMP7
NAT1
MIR22
STC1
RPS6
ERCC5
RUNX3
LGMN
CASP3
GAS6
TFPI2
AKT1
COPB2
BRD4
MIR506
MTMR2
FAS
PKM
MIR222
FUBP1
KLK6
TBPL1
NTN1
CRYAB
KISS1R
MIR421
ICOS
BRD2
PRDM16
DHRS11
TCEAL7
MIR423
CIP2A
ESR1
ALB
DCC
GGTLC1
BRINP1
INSR
MIR139
PHF2
MRC1
MIF
IL17F
GLI1
GKN1
GSTP1
TIMP3
PLG
ROS1
MIR200B
VAV3
LINC00673
KDM4A
TNFAIP2
PRKAA1
INHBA
TIMM8A
SATB1
XRCC5
MUC1
PRDM2
C3
MEG3
SESN2
EGFR
ATM
TGFB1
EGR1
IL10
TLR5
UFC1
FEB2
RACK1
CLCN3
LDHA
ZNRD2
PSEN1
HPGDS
CCK
COX8A
DEFB4A
ZNF418
IL17D
TAC1
SOX2
MIR20A
ERCC4
ITGB5
PSD
CSF1R
ATR
PLK1
MIR27B
HES2
CDK4
MIR939
MIR7-1
DUSP6
IFI27
ISL1
PUS1
MIR34B
MIR29A
MDM2
ABCG2
MIR125A
CDK5RAP3
ETHE1
EGF
OGT
TBX21
CXCL8
SLC16A3
VIM
SGPP2
FPR2
CHEK1
MTCO2P12
MIR212
PDCD5
FADS1
FAM83H-AS1
HIC1
OSBPL8
CRK
EZH2
MIR19A
MIR223
HPD
LYZ
ITGB1
SMR3B
MYB
ZNF177
BAP1
MIR148A
MIR29C
HNRNPA1
SRF
TM4SF1
TNFSF11
PLXNA1
FOXJ1
SYT7
ZEB1
IGF2
MIR584
HSD17B7
CCN1
ANO1
MIR32
FLT4
MIR1179
TTK
ABI1
FBXO8
PDCL2
GSTM1
METTL3
SEMA3B
PODXL
MIR195
TEK
GGTLC3
COL1A2
IRF1
RAPGEF3
SOCS3
MIR202
ERBB4
TSACC
MIR33A
UBB
RACGAP1
URM1
RAC1
MFAP1
MIR940
RABEP1
OLFM4
ING1
NECTIN4
MDK
ERCC1
RPSA
HOXB7
CCN6
TACC3
DNMT3A
UBE2C
FOXP3
HLA-DQB1
BMI1
TFAP2C
REG1A
AMOT
LMX1A
SMAD4
MIR126
TYMS
LINC00629
CASP10
FRZB
ZIC1
KLK10
UGT1A7
LMLN
GLS
FASLG
NFE2L2
MIR146A
IGF1R
LINC00958
MECP2
PCGF2
HINT1
CCND2
TGFBR1
MIR371A
FOXO3
MIR302B
MTOR
SERPINE1
MTR
BMP8B
MIR374A
CGA
MIR27A
MIPEPP2
IDUA
MIR601
NUP62
HSPB1
NID2
TMEM220
IL2
ITGAV
SIRT1
ST6GAL1
CENPF
RASSF2
RAP1B
TENT5C
MYC
MIA
NR5A2
FOXM1
SIRT6
CMTM6
HNF4A
E2F1
REM1
CAPN2
SLC5A8
RAF1
CDH13
CAB39L
IL11
CEACAM7
ABCB1
DYNC1I1
HTRA1
MIR372
RAB6C-AS1
TEAD4
PCDHA@
SGCB
SYF2
CDK7
HAGLROS
ACE
GSTA3
MIR508
MIR7-2
BIRC2
CEACAM3
BLID
ETS1
VEGFC
F2RL3
CD80
FOXF2
DCTN4
CDKN2A
CXCL12
GDF15
NFIA
TP73-AS1
C17orf97
COG2
TBC1D9
TMPRSS13
FLNC
MIR132
RUNX2
PDPK1
MIR3664
APOBEC3B
MIR196B
MIR34A
NOX4
CCR4
CAV1
ITK
MIR106A
AFAP1L2
NRG4
RPL6
NDRG2
CMIP
MIR545
TRIM29
CDO1
FGA
XRCC6
SLCO6A1
GOLM1
LOXL4
MYLK
FGFR4
MIR494
STMN1
PDCD4
DLL4
PA2G4
ITGB4
SMAD2
RPL10
CCNA2
COL12A1
ROBO2
PLAT
BIRC5
CDKN2B
FOXS1
RETN
DAPK1
HGF
GABPA
LTBP2
AFP
MDGA2
CLIC1
MIR136
TSPAN9
PRMT5
DOCK6
WWOX
MIR429
GID8
AREG
FAM72B
TOB1-AS1
CXCR6
VDR
CELF2
FHIT
DAB2IP
CD14
MIR10B
CREB1
LOC102724197
MIR217
CMTM3
PTK2
MIR15A
MUL1
DACT1
EZR
TERF2IP
LGALS3
BRMS1L
CREBBP
MDM4
POU5F1P3
NEO1
NCR3LG1
IL1A
RPL23
MAPK8IP1
ITGA5
MIR495
FKBP4
OPN1LW
CXCR3
IGFBP7
MUS81
EIF4E
MIRLET7B
PPP1R12A
GPR35
FILIP1
MIR338
CCNE1
TEAD1
GATA2
PCDH10
MIR885
MYCL
CCNB2
HSPB3
TSLP
LPAR1
IRF6
MT1JP
PLIN2
MUC13
MAPK8
TNFAIP8
VPS35
MIR675
RBX1
ADH1B
EPHB1
FLNB
HAVCR2
NDC80
GATA3
SYMPK
PCNA
APC
UHRF1
PHB
PCAT1
CHRDL1
MIR647
MIR625
CTAA1
MIR302C
IFNA13
ITGA1
CTLA4
RNASE1
VANGL2
CHRNA4
IL4
THEG
CDKN2B-AS1
MIR4728
GAGE12D
CDKN1A
MIR1236
NOD1
MIR498
MIR1275
PRNP
HLA-DRB1
ALDH2
TCF3
BMS1
SYTL2
ARSF
ST3GAL3
PSMD10
GEM
S100A4
GOLPH3
KDM5B
MXD1
HMOX1
IGFBP3
CCDC66
NDRG1
SMYD3
WDR83
KLF9
SMC2
CD276
TFF1
SHBG
BUB1
PRPF31
ACACA
FUT4
NEDD9
MIR4270
BRAF
PLAAT1
MIR497
LINC00941
H4C9
ANXA2
WRN
MIR200C
DUSP5
VIP
SIAH1
SEMA4A
ALPP
FBXW7
KMT2A
DDC
MIR133B
ERCC6
CALM2
PROX1
PTK2B
RELN
S1PR1
MIR1269A
WNT5A
TUBB3
MAP3K1
MIR1298
CARD10
PSG2
CCAR2
VCAM1
ZEB2
RASSF9
ZNF471
BAX
PAK5
CDK16
FBLN2
STOML2
MIR505
MIR183
LGALS7
POU5F1
CBR1
AGER
KRT6A
ANG
HAND1
POSTN
HK1
PCCA
S100A2
DCP1A
MSC
PPP1R1B
BHLHA15
EPHB2
CD34
TNFSF15
LRPAP1
ADAM9
TLR2
BRCA1
ERBB3
SULT1A1
PPARA
PSMD4
MIR181A2
CALM1
CXCL10
MLF1
MAGEB6
HMGA2
SLC12A9
DHDDS
ANGPTL2
FCGBP
KMT2B
MIR300
TIAM1
IKBKB
SOD2
TAS1R1
DDIT3
PTGR2
ASPN
WNT2
IFIT2
ADRA2B
MIR758
CRISP2
HAMP
TNFAIP8L2
MIR369
LOC110283621
NOS3
DNAJB1
FPR1
MIR922
FZD1
SRCIN1
SERPINB5
ARHGAP5-AS1
TNK2
FOXO6
MIR4317
HRH4
NTHL1
DDX58
MIRLET7I
PDSS2
MT2A
CYTOR
CGB5
MIR1266
LINC02532
CYP1A1
BST2
RET
CAMKMT
MIR127
CDK14
RPS27
IL18
TKTL1
CMTM7
CHAF1A
NOTCH2
CRYZ
OSM
AURKA
KLF4
EPAS1
BCAP31
COASY
ANIB1
CDR3
PTN
MIR31
F2RL2
PLAU
MIR204
CACNA2D3
IL6ST
MMP1
MIR335
ROBO1
ARMCX1
PPARD
KRAS
APAF1
GJA8
KLK1
SCFV
NM
PRKACB
TOP2A
EMP3
HLA-A
DNMT1
EREG
S100A1
RPS19
MIR193B
FOXA1
MYH9
ASCL2
RHOA
PINX1
PCDHB9
DUS4L-BCAP29
FGFR1
CLU
CCAT1
IGF2R
EXO1
GSK3B
FOXP4-AS1
RAB1A
MAP1LC3A
ELK1
VGLL4
S100A10
ICAM1
DUSP1
COMT
ASIC1
PON1
CD8B
PLA2G2A
DLL3
ZNRD1
SPG7
CASC2
LRFN4
ADAM12
MIRLET7C
GOLGA2
EBI3
LEP
ADRA1D
SNHG17
HMGB1
MIR122
MBD4
ADAMTS9-AS2
PPARGC1A
EFEMP1
MIR193A
LIMK1
PELI2
CDH4
ENOSF1
AGO2
CAPN1
FUT5
MSX2
FSD1
GSC
ENAH
ELK4
GIPC2
DIRC1
ATP4B
SUB1
CANX
RPA3
ATP12A
PXN
COL1A1
ATP7A
NFKB1
RASSF10
TICAM2
MIR433
HOTAIR
TRIM46
RDX
WASF2
VWF
NOTCH1
WNT9A
CA9
POLDIP3
TGFBR2
BCL2L1
PLK2
CXCR1
HOXA@
IQGAP2
ANXA7
HSP90AA1
HLA-DQA1
TPI1
FAM83B
CDH17
ACTR2
MYDGF
MIR146B
DDB1
HMGB3
MIR379
MIR363
USP14
MAPK3
CITED2
MIR215
MIR145
APOBEC3A
SLC7A5
TBX2
FBLN1
IPO4
ZFHX3
HSPB2
H4C15
FEZF1
MIR135B
MUC2
PTPA
SLC2A1
HHLA2
SPPL2A
SHMT2
NDUFA13
GSTK1
FAM72A
MRPL41
CCR7
UBXN1
WLS
XRCC3
CLDN18
FZD8
PLD1
RRM1
MIR589
NR1H2
ZEB1-AS1
NEAT1
NLRP3
ANOS1
ATRX
RASSF1
TSPAN8
BUB3
AHR
KIAA1324
CALN1
TM7SF2
CSNK2A1
COX5A
LEPR
FBXL5
FZD2
MBL2
CHPT1
SOAT1
GRN
INSIG1
MIAT
GLIS2
ZFAS1
YES1
MUC6
IRAK1
LIN28B
FGF7
RPS20
MBD2
ARHGDIB
DAPK2
KDM6B
ADAM23
NECTIN1
GRB7
IL6
CNBP
SCRN1
MYD88
ALOX12
GPAA1
E2F5
SPARC
UMPS
MIR4665
CHRNB2
NDUFB6
HSPA4
COPS6
CCAT2
SH2B1
DAXX
MIR182
MIR99A
PRNCR1
RUNX1
TFAP2A
VSIR
MST1
ZEB2-AS1
SEMA3C
RORC
NUCB2
PTK6
GRHL2
KRT17
CYP2D6
GLI3
TPM3
NME1
CCN2
FZD7
SINHCAF
CRNDE
SOX11
PRRX2
TERF1
CORO7
MZF1
MUTYH
LY6E
SIRT4
MIR302D
IRX1
MAPK14
BMP2
VHL
TES
HDAC6
PTCSC3
PGA3
CNN3
MUC5AC
ADM
IFNG
RASGRF1
CSMD1
MIR370
PARP1
BRCA2
MIR130A
PDCD1
EGLN2
TMED7-TICAM2
SKP2
MPO
IL16
MIR542
TP53AIP1
MIR190B
CCNG1
TNFSF9
STK11
TACSTD2
MSTO2P
ARF6
ATG12
CXADR
MCAM
MIR411
APRT
MTRR
IRF3
LGALS7B
MMP13
TFIP11
PPP1R13L
MICAL1
DPYSL3
BCL6
KMT2C
WDR20
SULT2A1
TMPO
SMOX
REG3A
EEF1A2
SLPI
CTSD
GLB1
FBP1
PDLIM5
MIR30B
EPHA2
FUT1
PLXND1
LSINCT5
DECR1
COL10A1
CTXND1
SQSTM1
HMGCR
ADAMTS9
KHDRBS1
MRPL28
MMP24
HNRNPL
DESI1
CASC9
LTA
F2
IL33
TMEM45B
MIR6807
CCL2
IL21R
SEM1
ARFGEF3
SMO
ANGPT2
MIR18A
PYCARD
MAP2K1
CCR2
HOXA9
MST1R
MIR130B
SOX9
PCBP1
COL18A1
LGALS1
GALNT5
MIR377
MIR198
PIK3R3
TP63
TNFSF13B
PMS2
GPR37
SIRT3
VANGL1
MAP2K7
RARRES1
DCTN6
UBE2N
MLRL
H4C1
GSDMD
CCL22
RCAN2
HNRNPK
PEG10
PIM1
MEF2D
CD163
COP1
AURKB
MACROH2A1
CORO1A
RAP1GAP
TRIM23
MIR425
MIR1182
PRKAA2
GSTM2
F3
CA11
PRR5-ARHGAP8
SOD1
AKAP4
BAAT
OTX1
CASP8
GPR42
GREM2
CYP2E1
MIR106B
ABT1
TNKS
WDHD1
MTMR3
WNT7B
EDNRA
HRK
SIRT5
HELLS
POPDC3
P4HB
NQO1
MIR4429
XRCC2
ARL6IP5
EPGN
CTAG1B
NUAK1
RRP9
CIB1
TUG1
MIRLET7E
CT83
DKK1
KMT2D
RHBDF1
MIR199A1
FOXA2
PEBP4
POMC
CLDN1
MIR34C
IFT80
MIR375
TP53INP1
MIR365B
IQGAP1
HFE
MIR29B2
FADS2
CADM1
POU5F1P4
MIR25
POLE
USP39
WNT3A
BRS3
SNHG20
ADAR
HDAC2
NT5E
FLT3
ESM1
MRPS11
MME
CDC42
MIR4268
PTCH1
MYOD1
LYPD5
PAK4
NPTN-IT1
MIR1256
GTF2A1
SNAI1
SIRT2
TRERNA1
CALCR
FYN
ROCK1
SLC66A1
CDK2
MARCKSL1
KDM5C
COX1
CD47
NEUROD1
SCN9A
MRPL13
RASSF6
GNAT1
FGFR3
DDR2
FZD9
BMX
NAIF1
TRAF5
SLC1A2
SND1
DLX6-AS1
AQP3
HIKESHI
RAB23
P2RY2
CLDN4
PRSS50
FOXD3
EPB41L3
MTA2
MIR1284
TLCD3B
MIR30A
CLDN23
THBS4
CNDP2
ST13
ADH1C
AFAP1-AS1
CD40
HLA-G
EFNB2
KDM1A
UBQLN4
FSTL1
LRPPRC
ANKRD36B
MIR711
CHRM3
PSCA
EPB41L5
EPCAM
GUCY2C
RASSF8
TFF3
HTC2
SULF1
CAT
MELTF
SELE
FASN
RAB31
MIR448
ANKRD49
SOX2-OT
FSD1L
MZB1
SELENOS
TMEFF2
AEBP1
PTPRC
SNHG16
MIR409
H4C4
NCOA3
DAP3
PGR
CYP2B6
IGF2BP3
ETV4
EGOT
KLF8
IL9
NR1I2
M6PR
FLAD1
PIK3AP1
MAGEA4
JUN
MAL
REG4
NR1D1
RAB11FIP2
GDF2
TRIT1
RAB27A
ADORA1
BAG4
NRP1
WDR62
XPA
CD248
COG8
ABO
STK33
SDF4
MAD2L1
NCL
CRTAP
LPAR2
CCT7
RNF43
SLC22A3
CALR
TRAF2
MIR107
AICDA
STIM1
FAT4
EIF5A2
CENPX
ARHGAP5
LETMD1
BID
AMD1
TGFA
MCTS1
SUZ12
ALDH7A1
ADD1
RNF19A
ARHGEF2
SHH
MIR7-3
PTPN6
HES1
APOA1
IFITM1
COL5A2
SNHG8
KCND3
TMED7
CCDC8
SMARCA4
AP2A1
NEK2
S100A6
SNORD105B
MIR486-1
APBA2
MIR140
SEMA3E
ADGRE2
GGT1
RASAL1
RPS7
GSE1
MIR203A
CX3CR1
IPO13
UGT1A1
SRPK1
XDH
MIR342
KAT2A
IL21
CDC27
GRINA
TIA1
HSD17B1
H3P23
FBXO24
CENPO
RNF31
PCSK2
USP22
HSPD1
A4GNT
NUP98
WDR46
FAP
PRKN
AKT2
MAPK9
MIR574
LRRC3B
KLK4
CCNG2
NKD2
TFAP2E
ZNFX1
TNRC6A
KLF12
ADIPOR1
FOXO1
DESI2
SMARCA2
KCNMA1
LINC00565
MIR509-3
APOC1
TCF12
TPD52L2
TCF4
NTSR1
SCO2
TFRC
ILKAP
HAGLR
MMP14
LYN
TRAPPC9
GNL3
MERTK
MIR128-2
SCAF11
CNTN1
CLDN6
HSPH1
LGR5
FST
MIR938
LINC-ROR
MIR4435-2HG
HIPK1
GAS5
SPON2
IMPACT
SLC16A1
CDK6
CACNA2D1
TIGAR
MAGEA3
PRKCB
HOXA5
FBXL2
MSLN
CCDC125
RUFY1
FLT1
CTBP1
GGTLC4P
ECM1
PBK
CD9
GDE1
FADD
KIF11
USF1
BHLHE40
VEZT
JRK
MYOSLID
PRDX1
MIRLET7D
MIR455
ALDH1A1
RPL15
DNMT3L
HCK
LOXL1
HOTAIRM1
HLA-E
MAPK7
TYMP
IFNAR1
TRIM31
PCDH9
SPTAN1
SETD2
MIR664A
HDAC9
POLB
DNM1L
PTX3
BCL2L12
SRY
CMA1
FRA7G
IRF9
SOCS6
BTG2
SOX7
AKR1B1
MUC16
SDHC
LLGL2
HECTD4
MIR499A
ATOH1
ADH4
MIR15B
PTPRG
IL23R
CDC6
MUC4
RECK
ICOSLG
FGF9
LINC00662
TMOD4
FOXQ1
ADIPOQ
MIR206
HSF1
LEMD1
PRKACG
OPCML
TIMP2
HNF1A
CXCL17
SMARCA1
IHH
ANGPTL6
SERPINH1
BANF1
BRMS1
REN
SIX1
IGFBP1
CUL4B
EGFL7
KDM3A
NPC1
MIR484
MIR30C2
GORASP1
MIR31HG
AKIP1
ECHS1
RNF6
GJB4
CPT1A
SORBS1
IDO1
RAB32
PIAS3
SAT1
CCN4
MMP12
HOXC10
TDGF1P6
VTRNA2-1
KLF5
H4C6
KRR1
TP53BP2
RBBP8
MIR96
KDM4B
MIR588
ISX
NOD2
ANXA5
NXF1
LAYN
TCF7
CST7
SUCLG1
ARL2BP
LRIG1
ENOX2
GALNT1
ITGBL1
IFNGR2
CASR
PAX6
RAB18
MYBL2
CFLAR
INSL3
IL37
TRAT1
UBE2T
SST
AURKC
GGT2
RMRP
LEF1
MIR196A1
GFPT1
SRSF1
TNFRSF14
UPF1
PRKAB1
NFKBIB
GAGE12C
AOC4P
SUSD2
GADD45G
DCLK1
MIR184
WNT1
DKK3
MICAL2
MNX1-AS1
DUOX1
MIR616
CD200
BDNF
BTF3
TMEM106A
VCAN-AS1
FOS
MXI1
MBTPS1
TMEM41A
CORO1C
MIR598
LIMD1
HHIP
MTAP
GLO1
DSC2
TRPC6
PTPN3
MIR873
DLEC1
ABCC3
MIR665
PDGFRA
USP9X
IL12RB1
PCDH8
SLIT3
RBBP4
TLK1
CST1
PRDM16-DT
IL22
SIRT7
MMP25
MIR149
DLGAP4
MIR196A2
MIR744
AR
LOX
H4C14
TAZ
THY1
LIMS2
PTPN1
AXL
RAB13
CXXC5
AIF1
RNF26
UPP1
FKBP5
CALD1
PIWIL1
SETBP1
SOCS1
WWC3
CASC11
GPX3
CEBPB
MARCHF6
HLA-B
ND3
GAGE12F
MPEG1
NOP56
JUNB
MIR23B
POU2F2
S100A3
DUSP9
PTGER4
ACHE
ARNT2
BMP1
NNT-AS1
ADAMTS1
MEGF8
MIR519D
MIR652
MIR1271
IL23A
KRT18
S100B
CTSF
FZR1
EPHA4
USP5
GDF1
TRIM36
UGCG
PAK1
SNCG
MIR6506
ERCC8
CCNJ
CD99
RIPK1
GRIK2
PHLDA1
MIR330
GLUL
KAT7
WNT10B
SCNN1B
STC2
MTBP
CKS2
NCRUPAR
NOP16
UBR5
RPL34
TNFRSF4
ATAD1
PRR11
SLC19A3
DUSP4
DANCR
WNT10A
MIR137
PRDX2
TNFRSF1A
PAGR1
GLI2
NELL1
TCONS_00068220
KLF16
VEGFD
SPECC1
LUM
PLK3
MRPS18B
CBX7
MKI67
IL4R
MIR224
KCNH1
PSME3
XPC
SEC62
MIR205
GUSB
RBP2
SPINT1
ARHGEF28
RORA
SUGT1
GAGE12E
SSTR4
EPHA8
KIF1B
EFNA1
WDR5
ITLN1
ACO2
PEBP1
FLI1
HOXB13
NRAS
CDKN3
NTS
CPOX
MIR4308
HOXA13
MIIP
HPGD
PGK1
MIRLET7G
ANXA1
SLC52A3
ALKBH1
DEDD
PRXL2C
STXBP5-AS1
NR4A2
WWP1
BAK1
MIR633
TINCR
MIR944
DCN
MIR99B
MIR660
MIR502
MIR1258
TRIM32
CYP2W1
TCHP
ACYP2
PROM1
CCN5
RRM2
CTNNA2
MCC
NUAK2
CD24
LINC00319
ANTXR2
ZFP82
RUNX1-IT1
TUBA1C
SEMA5A
IL26
TRIM37
DDIT4
DDX6
PIM2
CD81
ZC3H13
SH3BGRL
FOXD2-AS1
WNK1
MFSD2A
TP53I3
LINC00346
TNFRSF9
SLC1A5
SPARCL1
WNT3
ID1
KIF14
MEF2C-AS1
HNRNPR
KIRREL1
NEK3
SLC38A1
L1CAM
SNHG1
PDK1
PPM1D
S100A8
ZKSCAN1
TAFA5
AZGP1
NR3C1
CD82
HRH2
CUX1
ACKR3
KIT
SPINT2
ACTC1
FKBP2
LNCOG
SMARCC2
NCAM1
SRC
PPBP
EHF
TLR1
CASC15
MAP3K8
NKX2-1
KDR
TONSL-AS1
MTA1
SOX12
SLC11A1
DDX53
LIG3
HDAC4
PCDHGA9
GIHCG
CDCA3
PTPRH
IL15
MIR187
MIR605
MIR17HG
ROCK2
[truncated: 15,797 more rows]

## Sheet: overlapped genes
PTGS2
PRSS1
KCNH2
F7
SLC6A4
SLC6A3
SCN5A
PTGS1
PDE3A
OPRM1
OPRD1
CHRM3
CHRM1
COL1A1
ADRB2
ADRB1
ADRA2B
ADRA1B
ADRA1A
SLC6A2
NCOA2
NOS2
NCOA1
MAPK14
GSK3B
ESR1
CHEK1
AR
TP53
RELA
FASN
FASLG
CDKN1A
CASP8
CASP3
BCL2
BAX
VCAM1
TNF
STAT1
SLPI
SLC2A4
SELE
PSMD3
PPP3CA
PPARG
NR1I3
NR1I2
MMP1
MAPK8
JUN
INSR
IKBKB
ICAM1
HMOX1
HAS2
GSTP1
GSTM2
GSTM1
GABRA1
DIO1
CYP3A4
CYP1B1
CYP1A2
CYP1A1
CHRM2
ALOX5
AKT1
AKR1C3
AHSA1
AHR
ACHE
VEGFA
TYR
TOP2A
TOP1
RB1
PTGES
PCNA
NUF2
NFKBIA
MMP9
MMP2
MET
MDM2
MCL1
MAPK1
IL6
IL4
IL2
IL10
IFNG
ERBB2
EGFR
CD40LG
CCND1
CCNB1
CASP9
CASP7
BIRC5
BCL2L1
ADCY2
HSP90AA1
PIK3CD
DPP4
AKR1B1
THBD
F10
MMP3
NOS3
RXRA
MAOB
FOS
EIF6
PLAU
EGF
CDKN2A
ELK1
POR
ODC1
XDH
RAF1
SOD1
PRKCA
HIF1A
RUNX1T1
HERC5
CDK2
HSPA5
ACACA
CAV1
MYC
F3
GJA1
IL1B
CCL2
PTGER3
CXCL8
PRKCB
DUOX2
HSPB1
TGFB1
SULT1E1
MGAM
PLAT
SERPINE1
PGR
PTEN
IL1A
MPO
NCF1
ABCG2
NFE2L2
NQO1
PARP1
COL3A1
CXCL11
CXCL2
DCAF5
CHEK2
CLDN4
PPARA
PPARD
HSF1
CRP
CXCL10
CHUK
SPP1
RUNX2
RASSF1
E2F1
E2F2
CTSD
IGFBP3
IGF2
IRF1
ERBB3
PON1
PCOLCE
NPEPPS
HK2
NKX3-1
RASA1
MAP2
CHRNA2
CHRM4
NR3C2
MAOA
LTA4H
CTRB1
ADRA2A
ADH1C
PYGM
OLR1
GRIA2
ESR2
CCNA2
GABRA2
GABRA3
GABRA6
GABRA5
IGHG1
ADH1B
LYZ
PIM1
HTR3A
ADRA2C
ADRA1D
DRD1
HTR2A
RXRB
KCNMA1
CHRNA7
KDR
PKIA
LACTBL1
SIRT1
MT-ND6
HSD3B2
HSD3B1
PTPN1
PRKACA
CA2
F2
BACE1
PRKCG
TDRD7
NOX5
NFATC1
FOSL2
FOSL1
EGLN1
CYCS
APOD
ALOX12
ELANE
RHO
HRH1
PLA2G1B
LCAT
BCHE
PRSS3
NR3C1
TXNRD1
TRPV4
TRPV1
TLR4
IRF3
SP1
ENPP7
PLA2G2E
CCL16
UCP3
UCP2
TEP1
SOAT1
SLC2A2
SCD
RBP2
PYY
PLG
PDX1
PAM
LPL
HMGCR
GAP43
FABP1
ENPEP
EDN1
DNPEP
CITED1
CETP
CCK
BDNF
CNN3
MAPK10
CD36
ABI1
STAT3
PTPN6
PECAM1
MAPK8IP2
LITAF
CTSB
CSF2
CREB1
CCND2
CASP1
ATF2
CD86
CD80
CD40
DAO
PRKCD
FN1
TYRP1
PRKCZ
SLC22A5
PCYT1A
TRPM2
SLC5A5
PSME3
IL13
IKBKG
IGF1R
FXYD2
FCER2
EEF1E1
CFLAR
APC
ALPI
ALG5
AAGAB
REN
RHOA
RXRG
GATM
BCAT2
ABAT
TIMP1
PLA2G4A
EPHB2
CD163
UGT1A1
SREBF1
SOAT2
PLB1
MTTP
MAPK3
LDLR
GSR
GOT1
CES1
CAT
APOB
AKR1C1
ADIPOQ
ABCC1
MGST1
CYP3A43
TOP2B
DRD2
F11
PIK3CG
CALM1
GABRG3
GABRE
EDNRA
NPM1
ECE1
CALCR
ITGB3
ADH1A
ABCC2
MTOR
