# Supplementary material for: Jian Yun Qing Hua Decoction inhibits malignant behaviors of gastric carcinoma cells via COL12A1 mediated ferroptosis signal pathway
Source: Chin Med. 2023 Sep 12;18:118. doi: 10.1186/s13020-023-00799-5 (PMC10496189; doi:10.1186/s13020-023-00799-5)
Supplement: Supplementary file 2 — Additional file 2. All results of GO enrichment analysis of the overlapped genes. [file 13020_2023_799_MOESM2_ESM.xlsx]

## Sheet: Sheet 1
ID	Description	GeneRatio	BgRatio	pvalue	p.adjust	qvalue	geneID	Count
GO:0042493	response to drug	67/353	397/18866	1.51533e-44	7.62819e-41	3.15189e-41	PTGS2/KCNH2/F7/SLC6A4/SLC6A3/PDE3A/ADRA1A/SLC6A2/NOS2/NCOA1/TP53/RELA/CDKN1A/CASP3/BCL2/STAT1/PPP3CA/PPARG/NR1I2/ICAM1/CYP3A4/CYP1A2/CYP1A1/TOP1/MDM2/IL10/EGFR/CCND1/CCNB1/MAOB/FOS/POR/SOD1/HSPA5/MYC/IL1B/COL1A1/PTEN/NFE2L2/CHEK2/HSF1/CHUK/NKX3-1/DRD1/HTR2A/FOSL1/APOD/BCHE/PDX1/PAM/LPL/EDN1/BDNF/STAT3/CREB1/REN/RHOA/ABAT/UGT1A1/SREBF1/CAT/ADIPOQ/ABCC1/MGST1/DRD2/GABRG3/ABCC2	67
GO:0032496	response to lipopolysaccharide	62/353	334/18866	9.17781e-44	2.31005e-40	9.54492e-41	PTGS2/OPRM1/NOS2/MAPK14/RELA/FASLG/CASP8/CASP3/TNF/SLPI/SELE/MAPK8/ICAM1/GSTP1/CYP1A2/CYP1A1/AKT1/PTGES/NFKBIA/MAPK1/IL6/IL10/CASP9/THBD/NOS3/MAOB/FOS/PRKCA/GJA1/IL1B/CCL2/CXCL8/TGFB1/SERPINE1/IL1A/MPO/CXCL11/CXCL2/PPARD/HSF1/CXCL10/CHUK/ELANE/TLR4/IRF3/EDN1/CITED1/CD36/LITAF/CSF2/CASP1/CD86/CD80/CD40/IL13/REN/RHOA/UGT1A1/MAPK3/APOB/MGST1/ABCC2	62
GO:0002237	response to molecule of bacterial origin	62/353	356/18866	5.06458e-42	8.49836e-39	3.51144e-39	PTGS2/OPRM1/NOS2/MAPK14/RELA/FASLG/CASP8/CASP3/TNF/SLPI/SELE/MAPK8/ICAM1/GSTP1/CYP1A2/CYP1A1/AKT1/PTGES/NFKBIA/MAPK1/IL6/IL10/CASP9/THBD/NOS3/MAOB/FOS/PRKCA/GJA1/IL1B/CCL2/CXCL8/TGFB1/SERPINE1/IL1A/MPO/CXCL11/CXCL2/PPARD/HSF1/CXCL10/CHUK/ELANE/TLR4/IRF3/EDN1/CITED1/CD36/LITAF/CSF2/CASP1/CD86/CD80/CD40/IL13/REN/RHOA/UGT1A1/MAPK3/APOB/MGST1/ABCC2	62
GO:0062197	cellular response to chemical stress	59/353	360/18866	2.06552e-38	2.26097e-35	9.34209e-36	PTGS2/TP53/RELA/CASP3/BCL2/TNF/SLC2A4/PPARG/MAPK8/JUN/HMOX1/GSTP1/CYP1B1/ALOX5/AKT1/AKR1C3/PCNA/MMP9/MMP2/MET/MDM2/MCL1/MAPK1/IL6/IL10/EGFR/AKR1B1/MMP3/NOS3/FOS/SOD1/HIF1A/CDK2/CAV1/HSPB1/MPO/NCF1/NFE2L2/NQO1/PARP1/HSF1/CHUK/CCNA2/SIRT1/NOX5/CYCS/TXNRD1/TRPV4/TLR4/FABP1/MAPK10/CD36/PRKCD/TRPM2/CFLAR/MAPK3/GSR/CAT/MGST1	59
GO:0006979	response to oxidative stress	65/353	458/18866	2.24569e-38	2.26097e-35	9.34209e-36	PTGS2/PTGS1/TP53/RELA/CASP3/BCL2/TNF/STAT1/MAPK8/JUN/HMOX1/GSTP1/CYP1B1/ALOX5/AKT1/AKR1C3/PCNA/MMP9/MMP2/MET/MDM2/MCL1/MAPK1/IL6/IL10/EGFR/MMP3/NOS3/FOS/SOD1/HIF1A/CDK2/DUOX2/HSPB1/COL1A1/MPO/NCF1/NFE2L2/NQO1/PARP1/HSF1/CHUK/CCNA2/SIRT1/NOX5/FOSL1/EGLN1/CYCS/APOD/TXNRD1/TLR4/SP1/UCP3/FABP1/EDN1/CD36/PRKCD/TRPM2/CFLAR/MAPK3/GSR/CAT/ADIPOQ/MGST1/ABCC2	65
GO:0048545	response to steroid hormone	56/353	346/18866	3.7882e-36	3.1783e-33	1.31324e-33	PTGS2/PGR/NCOA2/NCOA1/ESR1/AR/RELA/CDKN1A/CASP3/BCL2/TNF/ICAM1/GSTP1/AKR1C3/PCNA/MDM2/IL6/IL10/EGFR/CCND1/CASP9/RXRA/MAOB/FOS/CAV1/TGFB1/COL1A1/PARP1/CLDN4/PPARA/PPARD/SPP1/NKX3-1/NR3C2/ESR2/RXRB/SIRT1/HSD3B2/HSD3B1/CA2/FOSL1/BCHE/NR3C1/UCP3/PDX1/PAM/EDN1/CFLAR/RHOA/RXRG/UGT1A1/SREBF1/GOT1/ADIPOQ/CALCR/ABCC2	56
GO:0072593	reactive oxygen species metabolic process	51/353	288/18866	6.41278e-35	4.61171e-32	1.90551e-32	PTGS2/NOS2/MAPK14/TP53/CDKN1A/BCL2/TNF/INSR/ICAM1/GSTP1/CYP1B1/CYP1A2/CYP1A1/ALOX5/AKT1/AKR1C3/IL10/IFNG/EGFR/HSP90AA1/MMP3/NOS3/MAOB/EIF6/POR/XDH/SOD1/HIF1A/CAV1/IL1B/DUOX2/TGFB1/MPO/NCF1/NFE2L2/NQO1/CRP/HK2/F2/NOX5/ALOX12/TRPV1/TLR4/EDN1/CD36/STAT3/PRKCD/CFLAR/RHOA/CAT/MTOR	51
GO:0000302	response to reactive oxygen species	47/353	235/18866	9.72902e-35	6.12199e-32	2.52955e-32	RELA/CASP3/BCL2/TNF/STAT1/MAPK8/JUN/HMOX1/GSTP1/CYP1B1/AKT1/AKR1C3/PCNA/MMP9/MMP2/MET/MDM2/MAPK1/IL6/IL10/EGFR/MMP3/NOS3/FOS/SOD1/CDK2/COL1A1/MPO/NCF1/NFE2L2/NQO1/HSF1/CHUK/CCNA2/SIRT1/FOSL1/EGLN1/APOD/UCP3/FABP1/EDN1/CD36/PRKCD/TRPM2/CFLAR/MAPK3/CAT	47
GO:0070482	response to oxygen levels	57/353	396/18866	5.96993e-34	3.33918e-31	1.37972e-31	PTGS2/F7/SLC6A4/OPRD1/NOS2/TP53/CDKN1A/CASP3/BCL2/SLC2A4/PSMD3/PPARG/ICAM1/HMOX1/CYP1A1/AKT1/VEGFA/MMP2/MDM2/CCNB1/DPP4/PLAU/RAF1/HIF1A/CAV1/MYC/PLAT/COL1A1/PTEN/NFE2L2/PPARA/PPARD/HSF1/E2F1/NPEPPS/HK2/NKX3-1/CCNA2/KCNMA1/CHRNA7/SIRT1/EGLN1/UCP3/UCP2/PAM/FABP1/EDN1/CREB1/PSME3/CFLAR/RHOA/ABAT/CAT/ADIPOQ/DRD2/EDNRA/MTOR	57
GO:0034599	cellular response to oxidative stress	51/353	310/18866	2.74293e-33	1.38079e-30	5.70528e-31	TP53/RELA/BCL2/TNF/MAPK8/JUN/HMOX1/GSTP1/CYP1B1/ALOX5/AKT1/AKR1C3/PCNA/MMP9/MMP2/MET/MDM2/MCL1/MAPK1/IL6/IL10/EGFR/MMP3/NOS3/FOS/SOD1/HIF1A/CDK2/HSPB1/MPO/NCF1/NFE2L2/NQO1/PARP1/HSF1/CHUK/CCNA2/SIRT1/NOX5/CYCS/TXNRD1/TLR4/FABP1/CD36/PRKCD/TRPM2/CFLAR/MAPK3/GSR/CAT/MGST1	51
GO:0001666	response to hypoxia	54/353	359/18866	3.61772e-33	1.6556e-30	6.84079e-31	PTGS2/F7/SLC6A4/OPRD1/NOS2/TP53/CASP3/BCL2/SLC2A4/PSMD3/ICAM1/HMOX1/CYP1A1/AKT1/VEGFA/MMP2/MDM2/CCNB1/DPP4/PLAU/RAF1/HIF1A/CAV1/MYC/PLAT/PTEN/NFE2L2/PPARA/PPARD/HSF1/E2F1/NPEPPS/HK2/NKX3-1/CCNA2/KCNMA1/CHRNA7/SIRT1/EGLN1/UCP3/UCP2/PAM/FABP1/EDN1/CREB1/PSME3/CFLAR/RHOA/ABAT/CAT/ADIPOQ/DRD2/EDNRA/MTOR	54
GO:0036293	response to decreased oxygen levels	54/353	371/18866	2.0347e-32	8.53557e-30	3.52681e-30	PTGS2/F7/SLC6A4/OPRD1/NOS2/TP53/CASP3/BCL2/SLC2A4/PSMD3/ICAM1/HMOX1/CYP1A1/AKT1/VEGFA/MMP2/MDM2/CCNB1/DPP4/PLAU/RAF1/HIF1A/CAV1/MYC/PLAT/PTEN/NFE2L2/PPARA/PPARD/HSF1/E2F1/NPEPPS/HK2/NKX3-1/CCNA2/KCNMA1/CHRNA7/SIRT1/EGLN1/UCP3/UCP2/PAM/FABP1/EDN1/CREB1/PSME3/CFLAR/RHOA/ABAT/CAT/ADIPOQ/DRD2/EDNRA/MTOR	54
GO:0010038	response to metal ion	53/353	366/18866	1.04839e-31	4.05968e-29	1.67742e-29	PTGS2/SLC6A3/SCN5A/CASP8/CASP3/BCL2/PPP3CA/MAPK8/JUN/ICAM1/HMOX1/CYP1A2/CYP1A1/AKT1/AKR1C3/PTGES/PCNA/MMP9/MDM2/MAPK1/EGFR/CCND1/CCNB1/CASP9/MAOB/FOS/SOD1/HIF1A/HSPA5/CAV1/PTEN/IL1A/NCF1/NFE2L2/NQO1/PARP1/HSF1/CHUK/KCNMA1/CA2/BACE1/PDX1/PAM/EDN1/CREB1/TRPM2/ABAT/MAPK3/GOT1/CAT/DRD2/CALM1/ABCC2	53
GO:0031667	response to nutrient levels	59/353	473/18866	1.20908e-31	4.34751e-29	1.79635e-29	PTGS2/F7/SLC6A4/OPRM1/ADRB2/ADRB1/NCOA1/TP53/RELA/CDKN1A/BCL2/STAT1/PPARG/MAPK8/JUN/ICAM1/HMOX1/GSTP1/CYP1A1/AKT1/AKR1C3/TYR/MDM2/MAPK1/EGFR/CCND1/POR/SOD1/HSPA5/COL1A1/PTEN/MPO/NFE2L2/NQO1/PPARA/PPARD/HSF1/CXCL10/SPP1/PON1/PIM1/SIRT1/PRKCG/BCHE/TRPV4/TRPV1/UCP3/PDX1/LPL/HMGCR/CCK/CD40/UGT1A1/SREBF1/MAPK3/LDLR/CAT/ADIPOQ/MTOR	59
GO:0043434	response to peptide hormone	55/353	447/18866	3.41873e-29	1.14733e-26	4.74064e-27	PTGS2/F7/GSK3B/RELA/STAT1/SLC2A4/PPARG/INSR/ICAM1/GSTP1/AKT1/MDM2/IL10/ADCY2/EIF6/POR/CAV1/GJA1/IL1B/PRKCB/COL1A1/PTEN/NFE2L2/PARP1/PPARA/HSF1/CHUK/IGF2/CCNA2/SIRT1/PTPN1/PRKACA/CA2/PLA2G1B/TRPV4/TRPV1/SP1/UCP3/LPL/EDN1/CITED1/STAT3/CREB1/PRKCD/PRKCZ/IGF1R/CFLAR/APC/TIMP1/SREBF1/GOT1/CAT/ADIPOQ/ABCC2/MTOR	55
GO:0003018	vascular process in circulatory system	38/353	190/18866	3.31037e-28	1.04153e-25	4.30349e-26	PTGS2/SLC6A4/PDE3A/CHRM3/ADRB2/ADRB1/ADRA2B/ADRA1B/ADRA1A/ICAM1/HMOX1/AKT1/VEGFA/EGFR/NOS3/SOD1/CAV1/GJA1/TGFB1/ABCG2/PPARD/CRP/ADRA2A/ADRA2C/ADRA1D/DRD1/HTR2A/KCNMA1/ALOX12/HRH1/TRPV4/HMGCR/EDN1/CD36/RHOA/EDNRA/ECE1/ABCC2	38
GO:0007568	aging	46/353	319/18866	1.7419e-27	5.15808e-25	2.13127e-25	PTGS2/SLC6A3/ADRA1A/MAPK14/CHEK1/TP53/RELA/CDKN1A/BCL2/PPP3CA/JUN/ICAM1/CYP1A1/AKT1/MAPK1/IL10/CASP9/FOS/CDKN2A/SOD1/SERPINE1/PTEN/MPO/NFE2L2/NQO1/CHEK2/HTR2A/SIRT1/APOD/ALOX12/UCP3/PDX1/HMGCR/EDN1/STAT3/LITAF/CREB1/PRKCD/EEF1E1/ABAT/TIMP1/SREBF1/MAPK3/CAT/NPM1/MTOR	46
GO:1901654	response to ketone	38/353	200/18866	2.43758e-27	6.45831e-25	2.66851e-25	F7/NCOA2/NCOA1/AR/RELA/CDKN1A/PPARG/ICAM1/AKT1/AKR1C3/AHR/PCNA/EGFR/CCND1/CASP9/BCL2L1/ADCY2/AKR1B1/MAOB/FOS/ELK1/ACACA/CAV1/TGFB1/PARP1/CLDN4/HSF1/SPP1/NKX3-1/SIRT1/HSD3B2/HSD3B1/FOSL1/NR3C1/EDN1/CFLAR/SREBF1/ABCC2	38
GO:2000377	regulation of reactive oxygen species metabolic process	38/353	200/18866	2.43758e-27	6.45831e-25	2.66851e-25	PTGS2/MAPK14/TP53/CDKN1A/BCL2/TNF/INSR/ICAM1/GSTP1/CYP1B1/ALOX5/AKT1/AKR1C3/IL10/IFNG/EGFR/HSP90AA1/MMP3/EIF6/XDH/SOD1/HIF1A/CAV1/IL1B/TGFB1/NFE2L2/CRP/HK2/F2/TRPV1/TLR4/EDN1/CD36/STAT3/PRKCD/CFLAR/RHOA/MTOR	38
GO:0034614	cellular response to reactive oxygen species	35/353	170/18866	1.67322e-26	4.21149e-24	1.74015e-24	RELA/TNF/MAPK8/JUN/CYP1B1/AKT1/AKR1C3/PCNA/MMP9/MMP2/MET/MDM2/MAPK1/IL6/IL10/EGFR/MMP3/NOS3/FOS/SOD1/CDK2/MPO/NCF1/NFE2L2/NQO1/HSF1/CHUK/CCNA2/SIRT1/FABP1/CD36/PRKCD/TRPM2/CFLAR/MAPK3	35
GO:0071216	cellular response to biotic stimulus	40/353	246/18866	5.05024e-26	1.21061e-23	5.00214e-24	NOS2/MAPK14/GSK3B/TP53/RELA/TNF/MAPK8/ICAM1/GSTP1/AKT1/NFKBIA/MAPK1/IL6/IL10/NOS3/PRKCA/HSPA5/IL1B/CCL2/CXCL8/TGFB1/SERPINE1/IL1A/CXCL11/CXCL2/PPARD/HSF1/CXCL10/TLR4/IRF3/CD36/LITAF/CSF2/CASP1/CD86/CD80/CD40/RHOA/MAPK3/ABCC2	40
GO:0031960	response to corticosteroid	34/353	164/18866	7.04602e-26	1.61226e-23	6.66169e-24	PTGS2/CDKN1A/CASP3/BCL2/TNF/ICAM1/GSTP1/AKR1C3/PCNA/IL6/IL10/EGFR/CCND1/CASP9/MAOB/FOS/COL1A1/PARP1/HSD3B2/HSD3B1/FOSL1/BCHE/NR3C1/UCP3/PDX1/PAM/EDN1/CFLAR/RHOA/UGT1A1/GOT1/ADIPOQ/CALCR/ABCC2	34
GO:0009636	response to toxic substance	40/353	250/18866	9.53994e-26	2.088e-23	8.62743e-24	PTGS2/SLC6A4/PTGS1/OPRD1/CDKN1A/BCL2/BAX/TNF/GSTP1/GSTM2/GSTM1/CYP1B1/CYP1A1/AHR/MDM2/MAPK1/CCNB1/NOS3/MAOB/FOS/SOD1/DUOX2/MPO/ABCG2/NFE2L2/NQO1/CHUK/PON1/PIM1/TXNRD1/FABP1/CD36/SLC22A5/MAPK3/GSR/CES1/CAT/MGST1/DRD2/ABCC2	40
GO:0071222	cellular response to lipopolysaccharide	37/353	208/18866	1.43098e-25	3.00148e-23	1.24018e-23	NOS2/MAPK14/RELA/TNF/MAPK8/ICAM1/GSTP1/AKT1/NFKBIA/MAPK1/IL6/IL10/NOS3/PRKCA/IL1B/CCL2/CXCL8/TGFB1/SERPINE1/IL1A/CXCL11/CXCL2/PPARD/HSF1/CXCL10/TLR4/IRF3/CD36/LITAF/CSF2/CASP1/CD86/CD80/CD40/RHOA/MAPK3/ABCC2	37
GO:0007584	response to nutrient	34/353	171/18866	3.05356e-25	6.14864e-23	2.54056e-23	PTGS2/F7/SLC6A4/NCOA1/RELA/STAT1/PPARG/HMOX1/GSTP1/CYP1A1/AKR1C3/TYR/MDM2/EGFR/CCND1/POR/COL1A1/PTEN/NQO1/PPARD/HSF1/CXCL10/SPP1/PIM1/BCHE/UCP3/PDX1/LPL/HMGCR/CD40/UGT1A1/CAT/ADIPOQ/MTOR	34
GO:1901653	cellular response to peptide	48/353	398/18866	3.95724e-25	7.66183e-23	3.16579e-23	ADRB2/GSK3B/TP53/RELA/VCAM1/STAT1/SLC2A4/PPARG/INSR/ICAM1/GSTP1/AKT1/MDM2/ADCY2/AKR1B1/POR/CAV1/GJA1/IL1B/PRKCB/PTEN/NFE2L2/PARP1/HSF1/IGF2/CCNA2/SIRT1/PTPN1/PRKACA/CA2/BACE1/PLA2G1B/TLR4/SP1/LPL/EDN1/CD36/STAT3/CREB1/PRKCD/PRKCZ/IGF1R/CFLAR/APC/SREBF1/GOT1/ADIPOQ/ABCC1	48
GO:0097305	response to alcohol	38/353	234/18866	9.66055e-25	1.80116e-22	7.4422e-23	F7/SLC6A3/OPRM1/CDKN1A/CASP8/SLC2A4/PPARG/ICAM1/GSTP1/AKT1/AKR1C3/AHR/IL2/CCND1/BCL2L1/ADCY2/MAOB/FOS/SOD1/ACACA/TGFB1/PTEN/NQO1/PARP1/HTR3A/HSD3B2/HSD3B1/FOSL1/HMGCR/STAT3/IL13/RHOA/ABAT/UGT1A1/CES1/CAT/ADIPOQ/DRD2	38
GO:0071219	cellular response to molecule of bacterial origin	37/353	222/18866	1.58695e-24	2.85311e-22	1.17888e-22	NOS2/MAPK14/RELA/TNF/MAPK8/ICAM1/GSTP1/AKT1/NFKBIA/MAPK1/IL6/IL10/NOS3/PRKCA/IL1B/CCL2/CXCL8/TGFB1/SERPINE1/IL1A/CXCL11/CXCL2/PPARD/HSF1/CXCL10/TLR4/IRF3/CD36/LITAF/CSF2/CASP1/CD86/CD80/CD40/RHOA/MAPK3/ABCC2	37
GO:1901214	regulation of neuron death	43/353	321/18866	2.04505e-24	3.54993e-22	1.4668e-22	GSK3B/TP53/FASLG/CASP8/CASP3/BCL2/BAX/TNF/JUN/HMOX1/AKT1/MCL1/IL10/IFNG/CASP9/BCL2L1/FOS/ELK1/SOD1/HIF1A/CCL2/NQO1/PARP1/PPARA/HSF1/ERBB3/RASA1/GABRA5/CHRNA7/SIRT1/BACE1/PRKCG/EGLN1/TLR4/CITED1/BDNF/STAT3/CREB1/ATF2/IL13/IKBKG/RHOA/MTOR	43
GO:0035296	regulation of tube diameter	31/353	143/18866	2.61775e-24	4.25089e-22	1.75643e-22	PTGS2/SLC6A4/CHRM3/ADRB2/ADRB1/ADRA2B/ADRA1B/ADRA1A/ICAM1/HMOX1/AKT1/EGFR/NOS3/SOD1/CAV1/GJA1/PPARD/CRP/ADRA2A/ADRA2C/ADRA1D/DRD1/HTR2A/KCNMA1/ALOX12/HRH1/HMGCR/EDN1/RHOA/EDNRA/ECE1	31
GO:0097746	regulation of blood vessel diameter	31/353	143/18866	2.61775e-24	4.25089e-22	1.75643e-22	PTGS2/SLC6A4/CHRM3/ADRB2/ADRB1/ADRA2B/ADRA1B/ADRA1A/ICAM1/HMOX1/AKT1/EGFR/NOS3/SOD1/CAV1/GJA1/PPARD/CRP/ADRA2A/ADRA2C/ADRA1D/DRD1/HTR2A/KCNMA1/ALOX12/HRH1/HMGCR/EDN1/RHOA/EDNRA/ECE1	31
GO:0070997	neuron death	45/353	360/18866	3.02161e-24	4.75337e-22	1.96405e-22	GSK3B/TP53/FASLG/CASP8/CASP3/BCL2/BAX/TNF/JUN/HMOX1/AKT1/RB1/MCL1/IL10/IFNG/CASP9/BCL2L1/FOS/ELK1/SOD1/HIF1A/HSPA5/CCL2/NQO1/PARP1/PPARA/HSF1/ERBB3/RASA1/GABRA5/CHRNA7/SIRT1/BACE1/PRKCG/EGLN1/TLR4/CITED1/BDNF/STAT3/CREB1/ATF2/IL13/IKBKG/RHOA/MTOR	45
GO:0035150	regulation of tube size	31/353	144/18866	3.28044e-24	5.00416e-22	2.06767e-22	PTGS2/SLC6A4/CHRM3/ADRB2/ADRB1/ADRA2B/ADRA1B/ADRA1A/ICAM1/HMOX1/AKT1/EGFR/NOS3/SOD1/CAV1/GJA1/PPARD/CRP/ADRA2A/ADRA2C/ADRA1D/DRD1/HTR2A/KCNMA1/ALOX12/HRH1/HMGCR/EDN1/RHOA/EDNRA/ECE1	31
GO:0051384	response to glucocorticoid	31/353	147/18866	6.3836e-24	9.45148e-22	3.90526e-22	PTGS2/CDKN1A/CASP3/BCL2/TNF/ICAM1/GSTP1/PCNA/IL6/IL10/EGFR/CCND1/CASP9/MAOB/FOS/HSD3B2/HSD3B1/FOSL1/BCHE/NR3C1/UCP3/PDX1/PAM/EDN1/CFLAR/RHOA/UGT1A1/GOT1/ADIPOQ/CALCR/ABCC2	31
GO:0051090	regulation of DNA-binding transcription factor activity	49/353	455/18866	1.97419e-23	2.83945e-21	1.17323e-21	OPRD1/MAPK14/ESR1/AR/RELA/TNF/PPP3CA/PPARG/MAPK8/JUN/IKBKB/ICAM1/HMOX1/CYP1B1/AKT1/VEGFA/RB1/NFKBIA/MAPK1/IL6/IL10/CD40LG/FOS/CDKN2A/CAV1/IL1B/PRKCB/PTEN/CHUK/NKX3-1/ESR2/PIM1/SIRT1/FOSL1/EGLN1/PLA2G1B/TLR4/EDN1/MAPK10/CD36/STAT3/ATF2/CD40/PRKCZ/IKBKG/CFLAR/MAPK3/CAT/NPM1	49
GO:1903409	reactive oxygen species biosynthetic process	29/353	128/18866	2.15868e-23	3.01855e-21	1.24724e-21	PTGS2/NOS2/TNF/INSR/ICAM1/CYP1B1/CYP1A2/CYP1A1/ALOX5/AKT1/IL10/IFNG/HSP90AA1/NOS3/MAOB/SOD1/CAV1/IL1B/DUOX2/MPO/NQO1/TRPV1/TLR4/EDN1/CD36/STAT3/CFLAR/RHOA/MTOR	29
GO:0009612	response to mechanical stimulus	35/353	209/18866	2.5411e-23	3.45727e-21	1.42851e-21	PTGS2/MAPK14/CHEK1/RELA/CASP8/STAT1/PPARG/MAPK8/JUN/AKT1/NFKBIA/EGFR/CCNB1/FOS/RAF1/GJA1/IL1B/COL1A1/MPO/COL3A1/CXCL10/IRF1/HTR2A/BACE1/FOSL1/TRPV4/TLR4/EDN1/CASP1/CD40/IL13/RHOA/MAPK3/GOT1/DRD2	35
GO:0033002	muscle cell proliferation	37/353	244/18866	4.91714e-23	6.51392e-21	2.69149e-21	PTGS2/MAPK14/CDKN1A/TNF/STAT1/PPARG/JUN/HMOX1/GSTP1/AKT1/MMP9/MMP2/MDM2/MAPK1/IL6/IL10/IFNG/EGFR/CCNB1/AKR1B1/NOS3/RXRA/GJA1/PTEN/PPARD/IGFBP3/PIM1/APOD/ALOX12/ELANE/HMGCR/EDN1/STAT3/IL13/CFLAR/ADIPOQ/MTOR	37
GO:0061041	regulation of wound healing	30/353	151/18866	2.21321e-22	2.85674e-20	1.18038e-20	F7/TNF/ALOX5/THBD/NOS3/PLAU/PRKCA/CAV1/F3/GJA1/DUOX2/PLAT/SERPINE1/PTEN/NFE2L2/CLDN4/ADRA2A/F2/ALOX12/TLR4/PLG/HMGCR/EDN1/CD36/PRKCD/ABAT/PLA2G4A/EPHB2/F11/MTOR	30
GO:0007596	blood coagulation	42/353	343/18866	2.52153e-22	3.17335e-20	1.3112e-20	F7/ADRA2B/MAPK1/IL6/CD40LG/THBD/F10/NOS3/PLAU/RAF1/PRKCA/CAV1/F3/PRKCB/HSPB1/PLAT/SERPINE1/COL1A1/NFE2L2/COL3A1/IRF1/ADRA2A/ADRA2C/PRKACA/F2/PRKCG/ALOX12/TLR4/PLG/EDN1/CD36/PTPN6/CD40/PRKCD/FN1/ABAT/PLA2G4A/EPHB2/MAPK3/F11/PIK3CG/ITGB3	42
GO:0032355	response to estradiol	29/353	141/18866	4.03576e-22	4.95512e-20	2.04741e-20	PTGS2/F7/SLC6A4/NCOA1/ESR1/CASP8/CASP3/GSTP1/CYP1A2/PCNA/IL10/EGFR/CCND1/CASP9/GJA1/TGFB1/COL1A1/PTEN/NQO1/HSF1/ESR2/CCNA2/PAM/STAT3/CFLAR/UGT1A1/CAT/APOB/ABCC2	29
GO:0007599	hemostasis	42/353	348/18866	4.43506e-22	5.31573e-20	2.19641e-20	F7/ADRA2B/MAPK1/IL6/CD40LG/THBD/F10/NOS3/PLAU/RAF1/PRKCA/CAV1/F3/PRKCB/HSPB1/PLAT/SERPINE1/COL1A1/NFE2L2/COL3A1/IRF1/ADRA2A/ADRA2C/PRKACA/F2/PRKCG/ALOX12/TLR4/PLG/EDN1/CD36/PTPN6/CD40/PRKCD/FN1/ABAT/PLA2G4A/EPHB2/MAPK3/F11/PIK3CG/ITGB3	42
GO:2000379	positive regulation of reactive oxygen species metabolic process	26/353	106/18866	4.83973e-22	5.66586e-20	2.34108e-20	PTGS2/MAPK14/TP53/CDKN1A/TNF/INSR/ICAM1/GSTP1/AKT1/AKR1C3/IFNG/EGFR/HSP90AA1/XDH/SOD1/IL1B/TGFB1/NFE2L2/CRP/F2/TRPV1/TLR4/EDN1/CD36/PRKCD/MTOR	26
GO:0050817	coagulation	42/353	349/18866	4.95939e-22	5.67161e-20	2.34345e-20	F7/ADRA2B/MAPK1/IL6/CD40LG/THBD/F10/NOS3/PLAU/RAF1/PRKCA/CAV1/F3/PRKCB/HSPB1/PLAT/SERPINE1/COL1A1/NFE2L2/COL3A1/IRF1/ADRA2A/ADRA2C/PRKACA/F2/PRKCG/ALOX12/TLR4/PLG/EDN1/CD36/PTPN6/CD40/PRKCD/FN1/ABAT/PLA2G4A/EPHB2/MAPK3/F11/PIK3CG/ITGB3	42
GO:1903034	regulation of response to wounding	32/353	183/18866	5.25478e-22	5.67161e-20	2.34345e-20	F7/TNF/ALOX5/IL10/THBD/NOS3/PLAU/PRKCA/CAV1/F3/GJA1/DUOX2/PLAT/SERPINE1/PTEN/NFE2L2/CLDN4/SPP1/ADRA2A/F2/ALOX12/TLR4/PLG/HMGCR/EDN1/CD36/PRKCD/ABAT/PLA2G4A/EPHB2/F11/MTOR	32
GO:0071214	cellular response to abiotic stimulus	41/353	331/18866	5.2953e-22	5.67161e-20	2.34345e-20	PTGS2/MAPK14/CHEK1/TP53/CDKN1A/CASP8/CASP3/BAX/SLC2A4/MAPK8/AKT1/PCNA/MDM2/EGFR/CASP9/BCL2L1/AKR1B1/ELK1/HSPA5/MYC/GJA1/IL1B/COL1A1/PTEN/PARP1/CHEK2/HSF1/IRF1/SIRT1/RHO/TRPV4/TRPV1/TLR4/MAPK10/CASP1/CD40/IL13/MAPK3/GOT1/CALM1/NPM1	41
GO:0104004	cellular response to environmental stimulus	41/353	331/18866	5.2953e-22	5.67161e-20	2.34345e-20	PTGS2/MAPK14/CHEK1/TP53/CDKN1A/CASP8/CASP3/BAX/SLC2A4/MAPK8/AKT1/PCNA/MDM2/EGFR/CASP9/BCL2L1/AKR1B1/ELK1/HSPA5/MYC/GJA1/IL1B/COL1A1/PTEN/PARP1/CHEK2/HSF1/IRF1/SIRT1/RHO/TRPV4/TRPV1/TLR4/MAPK10/CASP1/CD40/IL13/MAPK3/GOT1/CALM1/NPM1	41
GO:0018108	peptidyl-tyrosine phosphorylation	43/353	374/18866	9.43773e-22	9.89782e-20	4.08968e-20	ADRA1A/TP53/TNF/INSR/ICAM1/VEGFA/MET/IL6/IL4/IL2/IFNG/ERBB2/EGFR/EGF/CAV1/TGFB1/NCF1/HSF1/IGF2/ERBB3/ADRA2A/HTR2A/KDR/PTPN1/CCK/BDNF/CD36/ABI1/STAT3/PTPN6/PECAM1/CSF2/CD80/CD40/PRKCD/PRKCZ/IL13/IGF1R/EPHB2/MAPK3/ADIPOQ/ITGB3/MTOR	43
GO:2001234	negative regulation of apoptotic signaling pathway	35/353	233/18866	1.06177e-21	1.0908e-19	4.50709e-20	PTGS2/GSK3B/AR/RELA/FASLG/CASP8/BCL2/BAX/TNF/ICAM1/HMOX1/GSTP1/AKT1/RB1/MMP9/MDM2/MCL1/IL4/BCL2L1/NOS3/RAF1/HIF1A/IL1B/HSPB1/SERPINE1/IL1A/NFE2L2/SIRT1/PTPN1/PDX1/BDNF/MAPK8IP2/CSF2/PSME3/CFLAR	35
GO:0062012	regulation of small molecule metabolic process	47/353	456/18866	1.08648e-21	1.09387e-19	4.51976e-20	PTGS2/NCOA2/NOS2/GSK3B/TP53/FASN/TNF/PSMD3/PPARG/INSR/HAS2/AKT1/AKR1C3/IL4/IFNG/NOS3/EIF6/EGF/POR/ODC1/SOD1/HIF1A/ACACA/CAV1/IL1B/TGFB1/NQO1/PARP1/PPARA/PPARD/IGFBP3/IGF2/HTR2A/SIRT1/HRH1/SP1/SCD/HMGCR/FABP1/STAT3/PSME3/SREBF1/LDLR/CES1/APOB/ADIPOQ/MTOR	47
GO:0018212	peptidyl-tyrosine modification	43/353	377/18866	1.29317e-21	1.27644e-19	5.27411e-20	ADRA1A/TP53/TNF/INSR/ICAM1/VEGFA/MET/IL6/IL4/IL2/IFNG/ERBB2/EGFR/EGF/CAV1/TGFB1/NCF1/HSF1/IGF2/ERBB3/ADRA2A/HTR2A/KDR/PTPN1/CCK/BDNF/CD36/ABI1/STAT3/PTPN6/PECAM1/CSF2/CD80/CD40/PRKCD/PRKCZ/IL13/IGF1R/EPHB2/MAPK3/ADIPOQ/ITGB3/MTOR	43
GO:0048511	rhythmic process	39/353	305/18866	1.79177e-21	1.73457e-19	7.16708e-20	F7/SLC6A4/OPRM1/ADRB1/PGR/NCOA2/NOS2/NCOA1/GSK3B/ESR1/TP53/CASP3/PPARG/MAPK8/JUN/HAS2/AHR/TOP2A/TOP1/PCNA/EGFR/NOS3/HSPA5/SERPINE1/PTEN/CLDN4/PPARA/SIRT1/PRKCG/SP1/PAM/BDNF/MAPK10/CSF2/CREB1/SREBF1/ADIPOQ/DRD2/MTOR	39
GO:0009314	response to radiation	46/353	447/18866	3.25424e-21	3.09092e-19	1.27714e-19	PTGS2/OPRM1/MAPK14/CHEK1/TP53/RELA/CDKN1A/CASP3/BCL2/BAX/MAPK8/ICAM1/AKT1/TYR/PCNA/MDM2/EGFR/CCND1/CASP9/BCL2L1/THBD/FOS/ELK1/HIF1A/HSPA5/MYC/PARP1/COL3A1/CHEK2/HSF1/CXCL10/DRD1/SIRT1/BACE1/ELANE/RHO/HRH1/HMGCR/CCK/MAPK10/CREB1/CAT/DRD2/CALM1/NPM1/MTOR	46
GO:2001233	regulation of apoptotic signaling pathway	44/353	413/18866	6.46307e-21	6.02502e-19	2.48948e-19	PTGS2/GSK3B/AR/TP53/RELA/FASLG/CASP8/BCL2/BAX/TNF/MAPK8/ICAM1/HMOX1/GSTP1/AKT1/RB1/MMP9/MDM2/MCL1/IL4/BCL2L1/NOS3/RAF1/SOD1/HIF1A/CAV1/IL1B/HSPB1/SERPINE1/PTEN/IL1A/NFE2L2/PARP1/E2F1/NKX3-1/SIRT1/PTPN1/PDX1/BDNF/MAPK8IP2/CSF2/PRKCD/PSME3/CFLAR	44
GO:0050730	regulation of peptidyl-tyrosine phosphorylation	36/353	263/18866	6.75139e-21	6.17936e-19	2.55325e-19	ADRA1A/TP53/TNF/ICAM1/VEGFA/IL6/IL4/IL2/IFNG/EGFR/EGF/CAV1/TGFB1/NCF1/HSF1/IGF2/ERBB3/ADRA2A/HTR2A/PTPN1/CCK/BDNF/CD36/ABI1/STAT3/PTPN6/PECAM1/CSF2/CD80/CD40/PRKCD/PRKCZ/IL13/ADIPOQ/ITGB3/MTOR	36
GO:0006631	fatty acid metabolic process	43/353	396/18866	8.86964e-21	7.97317e-19	3.29444e-19	PTGS2/PTGS1/MAPK14/FASN/PPARG/GSTP1/GSTM2/GSTM1/CYP3A4/CYP1B1/CYP1A2/CYP1A1/ALOX5/AKT1/AKR1C3/PTGES/EIF6/POR/ACACA/CAV1/IL1B/PPARA/PPARD/PON1/LTA4H/SIRT1/ALOX12/PLA2G1B/UCP3/SCD/PAM/LPL/FABP1/EDN1/CD36/TYRP1/PLA2G4A/SREBF1/MAPK3/CES1/AKR1C1/ADIPOQ/MTOR	43
GO:0010876	lipid localization	45/353	440/18866	1.16802e-20	1.03155e-18	4.26226e-19	NCOA2/NOS2/NCOA1/TNF/PPARG/AKT1/NFKBIA/IL6/RXRA/EGF/ACACA/CAV1/IL1B/PPARA/PPARD/CRP/SPP1/PON1/NKX3-1/SIRT1/APOD/PLA2G1B/LCAT/ENPP7/PLA2G2E/SOAT1/LPL/FABP1/EDN1/CETP/CD36/PRKCD/REN/PLA2G4A/SOAT2/MTTP/LDLR/CES1/APOB/AKR1C1/ADIPOQ/ABCC1/DRD2/ITGB3/ABCC2	45
GO:0048660	regulation of smooth muscle cell proliferation	30/353	173/18866	1.37453e-20	1.193e-18	4.92935e-19	PTGS2/CDKN1A/TNF/STAT1/PPARG/JUN/HMOX1/GSTP1/AKT1/MMP9/MMP2/MDM2/IL6/IL10/IFNG/EGFR/AKR1B1/NOS3/GJA1/PTEN/PPARD/IGFBP3/APOD/ALOX12/ELANE/HMGCR/EDN1/IL13/ADIPOQ/MTOR	30
GO:0001659	temperature homeostasis	30/353	174/18866	1.6332e-20	1.39348e-18	5.75772e-19	PTGS2/ADRB2/ADRB1/TNF/ACHE/VEGFA/RB1/IL4/CAV1/GJA1/IL1B/PTGER3/IL1A/HSF1/DRD1/HTR2A/TRPV1/TLR4/UCP2/SCD/CD36/STAT3/TRPM2/IL13/IGF1R/APC/GATM/ABAT/ADIPOQ/DRD2	30
GO:0048659	smooth muscle cell proliferation	30/353	175/18866	1.93824e-20	1.62618e-18	6.71923e-19	PTGS2/CDKN1A/TNF/STAT1/PPARG/JUN/HMOX1/GSTP1/AKT1/MMP9/MMP2/MDM2/IL6/IL10/IFNG/EGFR/AKR1B1/NOS3/GJA1/PTEN/PPARD/IGFBP3/APOD/ALOX12/ELANE/HMGCR/EDN1/IL13/ADIPOQ/MTOR	30
GO:0071496	cellular response to external stimulus	39/353	326/18866	2.01341e-20	1.66156e-18	6.8654e-19	PTGS2/NCOA1/CHEK1/TP53/CDKN1A/CASP8/BCL2/VCAM1/PPARG/MAPK8/JUN/ICAM1/HMOX1/GSTP1/AKT1/AKR1C3/MDM2/MAPK1/EGFR/FOS/HSPA5/GJA1/IL1B/COL1A1/NFE2L2/PPARA/IRF1/PIM1/SIRT1/FOSL1/TLR4/LPL/CASP1/CD40/IL13/SREBF1/MAPK3/GOT1/MTOR	39
GO:0050673	epithelial cell proliferation	45/353	453/18866	3.7483e-20	3.04338e-18	1.2575e-18	SCN5A/PGR/ESR1/AR/BAX/TNF/STAT1/PPARG/JUN/HMOX1/HAS2/ALOX5/AKT1/VEGFA/RB1/MAPK1/IL6/IL10/ERBB2/EGFR/CCND1/XDH/PRKCA/HIF1A/CAV1/MYC/F3/GJA1/CCL2/TGFB1/PTEN/PPARD/IGFBP3/IGF2/NKX3-1/KDR/SIRT1/NOX5/TLR4/SP1/STAT3/ATF2/CFLAR/ITGB3/MTOR	45
GO:0008202	steroid metabolic process	39/353	332/18866	3.88126e-20	3.10131e-18	1.28143e-18	ESR1/FASN/TNF/NR1I2/CYP3A4/CYP1B1/CYP1A2/CYP1A1/AKR1C3/IL4/IFNG/AKR1B1/RXRA/POR/SOD1/ACACA/IL1B/SULT1E1/PPARD/SPP1/PON1/SIRT1/HSD3B2/HSD3B1/LCAT/SP1/SOAT1/SCD/HMGCR/CETP/UGT1A1/SREBF1/SOAT2/LDLR/CES1/CAT/APOB/AKR1C1/CYP3A43	39
GO:0044706	multi-multicellular organism process	33/353	226/18866	3.99814e-20	3.14478e-18	1.29939e-18	PTGS2/SLC6A4/ADRA2B/PGR/ESR1/AR/BCL2/CYP1A1/AKT1/VEGFA/MMP9/MMP2/MAPK1/AKR1B1/THBD/RXRA/FOS/SOD1/GJA1/IL1B/CLDN4/PPARD/HSF1/SPP1/ADRA2C/FOSL1/PAM/EDN1/CTSB/TIMP1/MAPK3/ABCC2/MTOR	33
GO:0050731	positive regulation of peptidyl-tyrosine phosphorylation	31/353	195/18866	4.41883e-20	3.42221e-18	1.41402e-18	ADRA1A/TP53/TNF/ICAM1/VEGFA/IL6/IL4/IL2/IFNG/EGF/TGFB1/NCF1/HSF1/IGF2/ERBB3/ADRA2A/HTR2A/PTPN1/CCK/BDNF/CD36/ABI1/STAT3/PECAM1/CSF2/CD80/CD40/IL13/ADIPOQ/ITGB3/MTOR	31
GO:0042391	regulation of membrane potential	44/353	443/18866	1.01944e-19	7.65947e-18	3.16482e-18	KCNH2/SCN5A/OPRM1/OPRD1/CHRM1/ADRB2/ADRB1/ADRA1A/GSK3B/BCL2/BAX/PPP3CA/JUN/GABRA1/AKT1/BCL2L1/SOD1/CAV1/GJA1/PTEN/PARP1/CHRNA2/GABRA2/GABRA3/GABRA6/GABRA5/HTR3A/DRD1/KCNMA1/CHRNA7/KDR/ALOX12/TRPV1/EDN1/CCK/BDNF/CD36/MAPK8IP2/PRKCZ/ABAT/GOT1/DRD2/GABRG3/GABRE	44
GO:0048608	reproductive structure development	44/353	443/18866	1.01944e-19	7.65947e-18	3.16482e-18	PTGS2/PGR/NCOA1/MAPK14/ESR1/AR/CASP8/CASP3/BCL2/BAX/PPARG/INSR/ICAM1/AKT1/AKR1C3/VEGFA/MAPK1/IL10/EGFR/CCND1/BCL2L1/NOS3/RXRA/SOD1/HIF1A/HSPA5/GJA1/PTEN/PPARD/HSF1/SPP1/IGF2/NKX3-1/SIRT1/FOSL1/EGLN1/PLG/CITED1/PTPN6/CTSB/CSF2/REN/MAPK3/MGST1	44
GO:0015850	organic hydroxy compound transport	35/353	268/18866	1.1465e-19	8.4875e-18	3.50695e-18	SLC6A4/SLC6A3/ADRA2B/SLC6A2/NCOA2/NCOA1/PPARG/NFKBIA/RXRA/MAOB/EGF/CAV1/SPP1/PON1/ADRA2A/ADRA2C/DRD1/HTR2A/SIRT1/LCAT/ENPP7/SOAT1/CETP/CD36/REN/ABAT/SOAT2/LDLR/CES1/APOB/AKR1C1/ADIPOQ/DRD2/ITGB3/ABCC2	35
GO:0061458	reproductive system development	44/353	447/18866	1.4468e-19	1.05554e-17	4.36138e-18	PTGS2/PGR/NCOA1/MAPK14/ESR1/AR/CASP8/CASP3/BCL2/BAX/PPARG/INSR/ICAM1/AKT1/AKR1C3/VEGFA/MAPK1/IL10/EGFR/CCND1/BCL2L1/NOS3/RXRA/SOD1/HIF1A/HSPA5/GJA1/PTEN/PPARD/HSF1/SPP1/IGF2/NKX3-1/SIRT1/FOSL1/EGLN1/PLG/CITED1/PTPN6/CTSB/CSF2/REN/MAPK3/MGST1	44
GO:0019216	regulation of lipid metabolic process	43/353	431/18866	2.31942e-19	1.66799e-17	6.89198e-18	PTGS2/NCOA2/NCOA1/FASN/TNF/PPARG/CYP1A1/AKT1/AKR1C3/RB1/IFNG/RXRA/EIF6/POR/SOD1/ACACA/CAV1/IL1B/TGFB1/PPARA/PPARD/ADRA2A/HTR2A/SIRT1/F2/APOD/TXNRD1/SP1/ENPP7/SCD/HMGCR/FABP1/CD36/CREB1/PRKCD/UGT1A1/SREBF1/LDLR/CES1/APOB/ADIPOQ/PIK3CG/MTOR	43
GO:0071375	cellular response to peptide hormone stimulus	38/353	330/18866	2.42457e-19	1.71906e-17	7.10298e-18	GSK3B/RELA/STAT1/SLC2A4/PPARG/INSR/GSTP1/AKT1/MDM2/ADCY2/POR/CAV1/IL1B/PRKCB/PTEN/NFE2L2/PARP1/HSF1/IGF2/CCNA2/SIRT1/PTPN1/PRKACA/CA2/PLA2G1B/SP1/LPL/EDN1/STAT3/CREB1/PRKCD/PRKCZ/IGF1R/CFLAR/APC/SREBF1/GOT1/ADIPOQ	38
GO:0097756	negative regulation of blood vessel diameter	22/353	86/18866	2.88502e-19	2.01711e-17	8.33449e-18	PTGS2/SLC6A4/CHRM3/ADRA2B/ADRA1B/ADRA1A/ICAM1/AKT1/EGFR/CAV1/GJA1/CRP/ADRA2A/ADRA2C/ADRA1D/HTR2A/HRH1/HMGCR/EDN1/RHOA/EDNRA/ECE1	22
GO:0006869	lipid transport	41/353	393/18866	3.30826e-19	2.28134e-17	9.42627e-18	NCOA2/NOS2/NCOA1/PPARG/AKT1/NFKBIA/RXRA/EGF/ACACA/CAV1/IL1B/PPARA/PPARD/SPP1/PON1/NKX3-1/SIRT1/APOD/PLA2G1B/LCAT/ENPP7/PLA2G2E/SOAT1/FABP1/EDN1/CETP/CD36/PRKCD/REN/PLA2G4A/SOAT2/MTTP/LDLR/CES1/APOB/AKR1C1/ADIPOQ/ABCC1/DRD2/ITGB3/ABCC2	41
GO:0014074	response to purine-containing compound	27/353	149/18866	3.69603e-19	2.5143e-17	1.03888e-17	PTGS2/SLC6A4/SLC6A3/PDE3A/RELA/STAT1/PPARG/GSTM2/AHR/TYR/THBD/FOS/SOD1/HSPA5/IL1B/DUOX2/COL1A1/PTEN/FOSL1/TRPV1/CITED1/TRPM2/SLC5A5/REN/SREBF1/ADIPOQ/PIK3CG	27
GO:0007565	female pregnancy	30/353	196/18866	5.49814e-19	3.69035e-17	1.52482e-17	PTGS2/ADRA2B/PGR/ESR1/AR/BCL2/AKT1/VEGFA/MMP9/MMP2/MAPK1/AKR1B1/THBD/RXRA/FOS/SOD1/GJA1/IL1B/CLDN4/PPARD/HSF1/SPP1/ADRA2C/FOSL1/PAM/CTSB/TIMP1/MAPK3/ABCC2/MTOR	30
GO:0034612	response to tumor necrosis factor	37/353	320/18866	6.43897e-19	4.26497e-17	1.76225e-17	PTGS2/MAPK14/TP53/RELA/CASP8/CASP3/TNF/STAT1/SLC2A4/SELE/PSMD3/IKBKB/ICAM1/HAS2/GSTP1/AKT1/NFKBIA/MAPK1/CD40LG/CCL2/CXCL8/COL1A1/NFE2L2/CHUK/NKX3-1/SIRT1/TRPV1/CCL16/EDN1/CASP1/CD40/PSME3/IKBKG/MAPK3/APOB/ADIPOQ/ABCC2	37
GO:0048732	gland development	43/353	443/18866	6.58564e-19	4.30547e-17	1.77898e-17	SLC6A3/PGR/NCOA1/ESR1/AR/RELA/FASN/BCL2/BAX/TNF/JUN/INSR/HMOX1/CYP1A1/AKT1/VEGFA/TYR/PCNA/MET/MAPK1/IL6/IL10/EGFR/CCND1/RXRA/EGF/XDH/RAF1/SOD1/HIF1A/CAV1/TGFB1/PTEN/IGF2/HK2/NKX3-1/PDX1/PAM/CREB1/CFLAR/UGT1A1/MAPK3/DRD2	43
GO:0032868	response to insulin	35/353	283/18866	6.82633e-19	4.40561e-17	1.82036e-17	GSK3B/RELA/STAT1/SLC2A4/PPARG/INSR/ICAM1/GSTP1/AKT1/IL10/EIF6/IL1B/PRKCB/PTEN/PARP1/PPARA/IGF2/SIRT1/PTPN1/PLA2G1B/TRPV4/SP1/UCP3/LPL/CITED1/PRKCD/PRKCZ/IGF1R/CFLAR/APC/SREBF1/GOT1/CAT/ADIPOQ/MTOR	35
GO:0006066	alcohol metabolic process	40/353	385/18866	1.07536e-18	6.85235e-17	2.83132e-17	FASN/TNF/CYP3A4/CYP1B1/CYP1A2/CYP1A1/AKR1C3/IL4/IFNG/AKR1B1/RXRA/POR/SOD1/ACACA/IL1B/SULT1E1/PTEN/PPARD/PON1/ADH1C/ADH1B/HRH1/LCAT/SP1/SOAT1/SCD/HMGCR/CETP/PLA2G4A/SREBF1/SOAT2/PLB1/LDLR/GOT1/CES1/CAT/APOB/AKR1C1/CALM1/ADH1A	40
GO:0071902	positive regulation of protein serine/threonine kinase activity	38/353	345/18866	1.13074e-18	7.11517e-17	2.93992e-17	ADRB2/ADRA2B/MAPK14/TNF/INSR/AKT1/VEGFA/MAPK1/IFNG/ERBB2/EGFR/CD40LG/CCND1/CCNB1/EGF/RAF1/SOD1/IL1B/TGFB1/IGF2/ADRA2A/HTR2A/CHRNA7/SIRT1/PTPN1/ELANE/PLA2G1B/TLR4/EDN1/MAPK10/CCND2/CD40/IKBKG/RHOA/MAPK3/ADIPOQ/PIK3CG/CALM1	38
GO:0051091	positive regulation of DNA-binding transcription factor activity	34/353	270/18866	1.25024e-18	7.76999e-17	3.21049e-17	OPRD1/ESR1/AR/RELA/TNF/PPP3CA/PPARG/IKBKB/ICAM1/AKT1/VEGFA/IL6/IL10/CD40LG/CAV1/IL1B/PRKCB/PTEN/CHUK/NKX3-1/ESR2/FOSL1/PLA2G1B/TLR4/EDN1/CD36/STAT3/ATF2/CD40/PRKCZ/IKBKG/CFLAR/CAT/NPM1	34
GO:0018105	peptidyl-serine phosphorylation	36/353	310/18866	1.70552e-18	1.04702e-16	4.3262e-17	PTGS2/OPRD1/MAPK14/GSK3B/BCL2/BAX/TNF/MAPK8/IKBKB/AKT1/VEGFA/TOP1/MAPK1/IL6/IFNG/EGFR/CCNB1/HSP90AA1/RAF1/PRKCA/CDK2/CAV1/PRKCB/TGFB1/PTEN/CHEK2/CHUK/DRD1/PRKACA/PRKCG/BDNF/PRKCD/PRKCZ/MAPK3/CALCR/MTOR	36
GO:1904019	epithelial cell apoptotic process	24/353	117/18866	1.77265e-18	1.07512e-16	4.44231e-17	FASLG/TNF/ICAM1/HMOX1/AKR1C3/RB1/IL6/IL4/IL10/CD40LG/BCL2L1/CCL2/SERPINE1/NFE2L2/E2F1/E2F2/KDR/PLA2G1B/PDX1/CD40/IL13/CFLAR/PIK3CG/MTOR	24
GO:0030168	platelet activation	27/353	158/18866	1.8007e-18	1.07913e-16	4.45888e-17	ADRA2B/MAPK1/IL6/CD40LG/THBD/NOS3/RAF1/PRKCA/PRKCB/HSPB1/COL1A1/COL3A1/ADRA2A/ADRA2C/F2/PRKCG/ALOX12/TLR4/PTPN6/CD40/PRKCD/FN1/ABAT/PLA2G4A/MAPK3/PIK3CG/ITGB3	27
GO:0030193	regulation of blood coagulation	21/353	82/18866	1.85783e-18	1.10027e-16	4.54621e-17	F7/THBD/NOS3/PLAU/PRKCA/CAV1/F3/PLAT/SERPINE1/NFE2L2/F2/ALOX12/TLR4/PLG/EDN1/CD36/PRKCD/ABAT/PLA2G4A/EPHB2/F11	21
GO:0071241	cellular response to inorganic substance	31/353	221/18866	1.88796e-18	1.10511e-16	4.56623e-17	PTGS2/SCN5A/MAPK8/JUN/HMOX1/CYP1A2/CYP1A1/AKT1/AKR1C3/MMP9/MAPK1/EGFR/CCNB1/MMP3/FOS/SOD1/CDK2/HSPA5/NCF1/NFE2L2/NQO1/PARP1/HSF1/CHUK/CCNA2/BACE1/EDN1/CREB1/TRPM2/CFLAR/MAPK3	31
GO:1900046	regulation of hemostasis	21/353	83/18866	2.44523e-18	1.41325e-16	5.83943e-17	F7/THBD/NOS3/PLAU/PRKCA/CAV1/F3/PLAT/SERPINE1/NFE2L2/F2/ALOX12/TLR4/PLG/EDN1/CD36/PRKCD/ABAT/PLA2G4A/EPHB2/F11	21
GO:0018209	peptidyl-serine modification	37/353	333/18866	2.47053e-18	1.41325e-16	5.83943e-17	PTGS2/OPRD1/MAPK14/GSK3B/BCL2/BAX/TNF/MAPK8/IKBKB/AKT1/VEGFA/TOP1/MAPK1/IL6/IFNG/EGFR/CCNB1/HSP90AA1/RAF1/PRKCA/CDK2/CAV1/PRKCB/TGFB1/PTEN/PARP1/CHEK2/CHUK/DRD1/PRKACA/PRKCG/BDNF/PRKCD/PRKCZ/MAPK3/CALCR/MTOR	37
GO:0050678	regulation of epithelial cell proliferation	40/353	395/18866	2.68452e-18	1.51841e-16	6.27394e-17	SCN5A/PGR/AR/BAX/TNF/STAT1/PPARG/JUN/HMOX1/HAS2/ALOX5/AKT1/VEGFA/RB1/IL10/ERBB2/EGFR/CCND1/XDH/PRKCA/HIF1A/CAV1/MYC/F3/GJA1/CCL2/TGFB1/PTEN/PPARD/IGF2/NKX3-1/KDR/SIRT1/TLR4/SP1/STAT3/ATF2/CFLAR/ITGB3/MTOR	40
GO:0046683	response to organophosphorus	25/353	134/18866	3.80612e-18	2.12889e-16	8.79637e-17	PTGS2/SLC6A4/SLC6A3/PDE3A/RELA/STAT1/AHR/TYR/THBD/FOS/SOD1/HSPA5/IL1B/DUOX2/COL1A1/PTEN/FOSL1/TRPV1/CITED1/SLC5A5/REN/SREBF1/AKR1C1/ADIPOQ/PIK3CG	25
GO:0050727	regulation of inflammatory response	41/353	425/18866	5.70672e-18	3.14672e-16	1.30019e-16	PTGS2/NOS2/MAPK14/ESR1/RELA/TNF/SELE/PPARG/GSTP1/ALOX5/RB1/NFKBIA/MMP9/IL6/IL4/IL2/IL10/IFNG/EGFR/MMP3/SOD1/IL1B/PTGER3/SERPINE1/PPARA/PPARD/F2/APOD/ELANE/TRPV4/TLR4/IRF3/LPL/STAT3/CASP1/PRKCD/IL13/LDLR/ADIPOQ/ABCC1/PIK3CG	41
GO:0001819	positive regulation of cytokine production	42/353	447/18866	5.75086e-18	3.14672e-16	1.30019e-16	PTGS2/MAPK14/RELA/CASP8/TNF/STAT1/CYP1B1/IL6/IL4/IL2/IL10/IFNG/CD40LG/SOD1/HIF1A/F3/IL1B/HSPB1/TGFB1/SERPINE1/IL1A/CHUK/IRF1/ADRA2A/ELANE/TRPV4/TLR4/IRF3/LPL/CD36/STAT3/CSF2/CREB1/CASP1/ATF2/CD86/CD80/CD40/PRKCZ/IL13/ADIPOQ/DRD2	42
GO:0097191	extrinsic apoptotic signaling pathway	31/353	230/18866	6.12412e-18	3.31493e-16	1.3697e-16	GSK3B/AR/RELA/FASLG/CASP8/CASP3/BCL2/BAX/TNF/ICAM1/HMOX1/GSTP1/AKT1/MCL1/IL4/IL2/IFNG/CASP9/BCL2L1/NOS3/RAF1/CAV1/IL1B/TGFB1/SERPINE1/PTEN/IL1A/ERBB3/CSF2/PSME3/CFLAR	31
GO:0051235	maintenance of location	36/353	324/18866	7.28129e-18	3.89936e-16	1.61118e-16	FASLG/BAX/TNF/PPARG/GSTM2/AKT1/NFKBIA/IL6/IL10/HSPA5/CAV1/GJA1/IL1B/CXCL11/PPARA/PPARD/CRP/CXCL10/HK2/DRD1/HTR2A/SIRT1/PRKACA/F2/TRPV1/SOAT1/LPL/CD36/PTPN6/TRPM2/IL13/CES1/APOB/DRD2/CALM1/ITGB3	36
GO:0050818	regulation of coagulation	21/353	88/18866	9.11185e-18	4.82832e-16	1.99502e-16	F7/THBD/NOS3/PLAU/PRKCA/CAV1/F3/PLAT/SERPINE1/NFE2L2/F2/ALOX12/TLR4/PLG/EDN1/CD36/PRKCD/ABAT/PLA2G4A/EPHB2/F11	21
GO:0019932	second-messenger-mediated signaling	42/353	456/18866	1.19192e-17	6.19903e-16	2.56138e-16	PDE3A/OPRM1/CHRM3/ADRB2/ADRB1/ADRA2B/ADRA1B/ADRA1A/NOS2/GSK3B/VCAM1/TNF/SELE/PPP3CA/GSTM2/AHR/VEGFA/EGFR/ADCY2/NOS3/PRKCA/PTGER3/CXCL8/CXCL11/CXCL10/ERBB3/ADRA2A/ADRA2C/ADRA1D/DRD1/KDR/PRKACA/NFATC1/HRH1/PDX1/EDN1/CD36/TRPM2/DRD2/CALM1/CALCR/MTOR	42
GO:0042310	vasoconstriction	20/353	78/18866	1.19449e-17	6.19903e-16	2.56138e-16	PTGS2/SLC6A4/CHRM3/ADRA2B/ADRA1B/ADRA1A/ICAM1/AKT1/EGFR/CAV1/GJA1/ADRA2A/ADRA2C/ADRA1D/HTR2A/HRH1/EDN1/RHOA/EDNRA/ECE1	20
GO:0019229	regulation of vasoconstriction	18/353	60/18866	2.3238e-17	1.19367e-15	4.93214e-16	PTGS2/CHRM3/ADRA2B/ADRA1B/ADRA1A/ICAM1/AKT1/EGFR/CAV1/GJA1/ADRA2A/ADRA2C/ADRA1D/HTR2A/HRH1/EDN1/RHOA/ECE1	18
GO:0043279	response to alkaloid	22/353	104/18866	2.4122e-17	1.22657e-15	5.06805e-16	SLC6A3/OPRM1/RELA/CASP3/PPARG/ICAM1/GSTM2/MDM2/CASP7/BCL2L1/HSPA5/CCNA2/HTR3A/DRD1/HTR2A/PRKCG/BCHE/TRPV1/PDX1/ABAT/DRD2/MTOR	22
GO:0071356	cellular response to tumor necrosis factor	34/353	297/18866	2.49549e-17	1.25623e-15	5.19063e-16	MAPK14/TP53/RELA/CASP8/TNF/STAT1/SLC2A4/PSMD3/IKBKB/ICAM1/HAS2/GSTP1/AKT1/NFKBIA/MAPK1/CD40LG/CCL2/CXCL8/COL1A1/NFE2L2/CHUK/NKX3-1/SIRT1/TRPV1/CCL16/EDN1/CASP1/CD40/PSME3/IKBKG/MAPK3/APOB/ADIPOQ/ABCC2	34
GO:0009416	response to light stimulus	35/353	319/18866	3.19622e-17	1.59305e-15	6.58232e-16	PTGS2/CHEK1/TP53/RELA/CDKN1A/CASP3/BCL2/BAX/MAPK8/AKT1/TYR/PCNA/MDM2/EGFR/CCND1/CASP9/FOS/ELK1/HIF1A/MYC/PARP1/DRD1/SIRT1/ELANE/RHO/HRH1/HMGCR/CCK/MAPK10/CREB1/CAT/DRD2/CALM1/NPM1/MTOR	35
GO:2001237	negative regulation of extrinsic apoptotic signaling pathway	22/353	107/18866	4.6069e-17	2.27364e-15	9.39446e-16	GSK3B/AR/RELA/FASLG/CASP8/BCL2/TNF/ICAM1/HMOX1/GSTP1/AKT1/MCL1/IL4/BCL2L1/NOS3/RAF1/IL1B/SERPINE1/IL1A/CSF2/PSME3/CFLAR	22
GO:0046209	nitric oxide metabolic process	20/353	84/18866	5.84872e-17	2.85849e-15	1.1811e-15	PTGS2/NOS2/TNF/INSR/ICAM1/CYP1B1/AKT1/IL10/IFNG/HSP90AA1/NOS3/POR/CAV1/IL1B/NQO1/TRPV1/TLR4/EDN1/CD36/MTOR	20
GO:0035094	response to nicotine	16/353	45/18866	6.35913e-17	3.07806e-15	1.27183e-15	SLC6A3/RELA/CASP3/BCL2/TNF/HMOX1/MAPK1/PPARA/CHRNA2/CHRNA7/PDX1/EDN1/CREB1/IL13/ABAT/DRD2	16
GO:0009266	response to temperature stimulus	30/353	233/18866	7.79064e-17	3.73505e-15	1.54329e-15	PTGS2/ADRB2/ADRB1/GSK3B/CDKN1A/CASP8/PPARG/HMOX1/AKT1/NFKBIA/MAPK1/HSP90AA1/NOS3/FOS/SOD1/IL1A/HSF1/CXCL10/HTR2A/SIRT1/PRKACA/TRPV4/TRPV1/UCP3/UCP2/LPL/TRPM2/MAPK3/ABCC2/MTOR	30
GO:0046686	response to cadmium ion	18/353	64/18866	8.45371e-17	4.01472e-15	1.65884e-15	MAPK8/JUN/HMOX1/CYP1A2/AKT1/AKR1C3/PCNA/MMP9/MAPK1/EGFR/FOS/SOD1/NCF1/HSF1/CHUK/MAPK3/GOT1/CAT	18
GO:0010742	macrophage derived foam cell differentiation	15/353	38/18866	9.39899e-17	4.34078e-15	1.79357e-15	STAT1/PPARG/NFKBIA/TGFB1/PPARA/CRP/SOAT1/LPL/CETP/CD36/CSF2/SOAT2/APOB/ADIPOQ/ITGB3	15
GO:0071276	cellular response to cadmium ion	15/353	38/18866	9.39899e-17	4.34078e-15	1.79357e-15	MAPK8/JUN/HMOX1/CYP1A2/AKT1/AKR1C3/MMP9/MAPK1/EGFR/FOS/SOD1/NCF1/HSF1/CHUK/MAPK3	15
GO:0090077	foam cell differentiation	15/353	38/18866	9.39899e-17	4.34078e-15	1.79357e-15	STAT1/PPARG/NFKBIA/TGFB1/PPARA/CRP/SOAT1/LPL/CETP/CD36/CSF2/SOAT2/APOB/ADIPOQ/ITGB3	15
GO:0071453	cellular response to oxygen levels	30/353	235/18866	9.90473e-17	4.53277e-15	1.87289e-15	PTGS2/OPRD1/TP53/BCL2/SLC2A4/PSMD3/PPARG/ICAM1/HMOX1/AKT1/VEGFA/MDM2/CCNB1/HIF1A/CAV1/MYC/PTEN/NFE2L2/PPARD/E2F1/NPEPPS/NKX3-1/CCNA2/SIRT1/EGLN1/FABP1/EDN1/PSME3/CFLAR/MTOR	30
GO:0002526	acute inflammatory response	22/353	111/18866	1.05586e-16	4.78847e-15	1.97855e-15	PTGS2/OPRM1/TNF/PPARG/ICAM1/GSTP1/PTGES/IL6/IL4/F3/IL1B/PTGER3/IL1A/CRP/F2/ELANE/TRPV1/STAT3/FN1/CD163/UGT1A1/PIK3CG	22
GO:0022407	regulation of cell-cell adhesion	40/353	439/18866	1.09157e-16	4.90622e-15	2.0272e-15	MAPK14/RELA/CASP3/VCAM1/TNF/SELE/ICAM1/HAS2/ALOX5/AKT1/VEGFA/IL6/IL4/IL2/IL10/IFNG/ERBB2/CD40LG/DPP4/PRKCA/CAV1/IL1B/CCL2/TGFB1/IL1A/PPARA/IGF2/IRF1/ALOX12/ELANE/TRPV4/PLG/PTPN6/CD86/CD80/PRKCD/PRKCZ/RHOA/ABAT/ADIPOQ	40
GO:0062013	positive regulation of small molecule metabolic process	25/353	154/18866	1.2208e-16	5.4306e-15	2.24387e-15	PTGS2/NOS2/TNF/PPARG/INSR/HAS2/AKT1/IL4/IFNG/NOS3/EGF/POR/HIF1A/IL1B/PPARA/PPARD/IGF2/HTR2A/SIRT1/HRH1/FABP1/STAT3/SREBF1/CES1/ADIPOQ	25
GO:2001057	reactive nitrogen species metabolic process	20/353	87/18866	1.22981e-16	5.4306e-15	2.24387e-15	PTGS2/NOS2/TNF/INSR/ICAM1/CYP1B1/AKT1/IL10/IFNG/HSP90AA1/NOS3/POR/CAV1/IL1B/NQO1/TRPV1/TLR4/EDN1/CD36/MTOR	20
GO:0051222	positive regulation of protein transport	36/353	354/18866	1.27656e-16	5.58799e-15	2.3089e-15	PTGS2/CHRM1/MAPK14/GSK3B/TP53/CASP8/BCL2/TNF/MAPK8/ACHE/MDM2/MAPK1/IL6/IL2/IL10/IFNG/ERBB2/EGFR/HIF1A/GJA1/IL1B/TGFB1/IL1A/PPARD/E2F1/NPEPPS/PRKACA/PLA2G1B/TLR4/IRF3/PDX1/PRKCD/PRKCZ/IL13/ABAT/DRD2	36
GO:0008217	regulation of blood pressure	27/353	187/18866	1.5337e-16	6.65574e-15	2.75009e-15	PTGS2/PTGS1/ADRB2/ADRB1/ADRA2B/ADRA1B/ADRA1A/NOS2/AR/PPARG/HMOX1/NOS3/SOD1/GJA1/PPARA/ADRA1D/TRPV1/ENPEP/EDN1/REN/RHOA/ABAT/CES1/ADIPOQ/DRD2/EDNRA/ECE1	27
GO:1905952	regulation of lipid localization	26/353	171/18866	1.55291e-16	6.68149e-15	2.76073e-15	TNF/PPARG/AKT1/NFKBIA/IL6/EGF/CAV1/IL1B/PPARA/PPARD/CRP/SPP1/PON1/NKX3-1/SIRT1/ENPP7/LPL/EDN1/CETP/CD36/PRKCD/REN/CES1/APOB/ADIPOQ/ITGB3	26
GO:0043491	protein kinase B signaling	32/353	278/18866	1.9252e-16	8.21309e-15	3.39357e-15	F7/ESR1/TNF/INSR/AKT1/AKR1C3/MET/ERBB2/EGFR/HSP90AA1/PIK3CD/F10/EGF/XDH/F3/IL1B/CCL2/TGFB1/PTEN/IGF2/ERBB3/NKX3-1/KDR/SIRT1/CD86/CD80/CD40/IGF1R/DRD2/PIK3CG/CALCR/MTOR	32
GO:0071456	cellular response to hypoxia	28/353	208/18866	2.68038e-16	1.13387e-14	4.68503e-15	PTGS2/OPRD1/TP53/BCL2/SLC2A4/PSMD3/ICAM1/HMOX1/AKT1/VEGFA/MDM2/CCNB1/HIF1A/MYC/PTEN/NFE2L2/PPARD/E2F1/NPEPPS/NKX3-1/CCNA2/SIRT1/EGLN1/FABP1/EDN1/PSME3/CFLAR/MTOR	28
GO:0043405	regulation of MAP kinase activity	35/353	342/18866	2.84641e-16	1.19407e-14	4.93378e-15	ADRA2B/MAPK14/TNF/INSR/GSTP1/VEGFA/MAPK1/ERBB2/EGFR/CD40LG/EGF/RAF1/SOD1/CAV1/IL1B/TGFB1/ADRA2A/HTR2A/CHRNA7/PTPN1/ELANE/PLA2G1B/TLR4/HMGCR/EDN1/MAPK10/PTPN6/CD40/PRKCD/IKBKG/IGF1R/EPHB2/MAPK3/ADIPOQ/PIK3CG	35
GO:0006809	nitric oxide biosynthetic process	19/353	79/18866	2.90698e-16	1.2094e-14	4.99712e-15	PTGS2/NOS2/TNF/INSR/ICAM1/CYP1B1/AKT1/IL10/IFNG/HSP90AA1/NOS3/CAV1/IL1B/NQO1/TRPV1/TLR4/EDN1/CD36/MTOR	19
GO:1903522	regulation of blood circulation	33/353	303/18866	3.34899e-16	1.38187e-14	5.70976e-15	PTGS2/KCNH2/SCN5A/CHRM3/ADRB1/ADRA2B/ADRA1B/ADRA1A/ICAM1/GSTM2/CHRM2/AKT1/MDM2/IL2/EGFR/NOS3/CAV1/GJA1/ADRA2A/ADRA2C/ADRA1D/HTR2A/PRKACA/HRH1/TRPV1/EDN1/FXYD2/RHOA/SREBF1/DRD2/PIK3CG/CALM1/ECE1	33
GO:0071248	cellular response to metal ion	27/353	193/18866	3.46735e-16	1.41908e-14	5.86349e-15	PTGS2/SCN5A/MAPK8/JUN/HMOX1/CYP1A2/CYP1A1/AKT1/AKR1C3/MMP9/MAPK1/EGFR/CCNB1/FOS/SOD1/HSPA5/NCF1/NFE2L2/NQO1/PARP1/HSF1/CHUK/BACE1/EDN1/CREB1/TRPM2/MAPK3	27
GO:0070371	ERK1 and ERK2 cascade	34/353	325/18866	3.98003e-16	1.60816e-14	6.64476e-15	OPRM1/ADRA1A/TNF/JUN/ICAM1/GSTP1/MAPK1/ERBB2/EGFR/EGF/PRKCA/MYC/IL1B/CCL2/TGFB1/PTEN/HTR2A/CHRNA7/KDR/PTPN1/TRPV4/TLR4/CCL16/HMGCR/CD36/PTPN6/FN1/PRKCZ/CFLAR/EPHB2/MAPK3/ADIPOQ/DRD2/CALCR	34
GO:0032102	negative regulation of response to external stimulus	39/353	433/18866	3.99324e-16	1.60816e-14	6.64476e-15	SLC6A3/TNF/PPARG/GSTP1/ALOX5/RB1/IL4/IL2/IL10/DPP4/THBD/NOS3/PLAU/SOD1/GJA1/CCL2/PLAT/SERPINE1/PTEN/PPARA/PPARD/SPP1/DRD1/F2/BACE1/APOD/ALOX12/ELANE/PLG/HMGCR/EDN1/CCK/PRKCD/IL13/ABAT/LDLR/ADIPOQ/DRD2/F11	39
GO:0001101	response to acid chemical	23/353	132/18866	4.1719e-16	1.66677e-14	6.88694e-15	F7/RELA/CASP3/TNF/ICAM1/GSTP1/VEGFA/PCNA/MMP2/EGFR/BCL2L1/AKR1B1/COL1A1/COL3A1/HSF1/CHUK/PDX1/EDN1/MAPK10/CREB1/ATF2/RHOA/MTOR	23
GO:0045907	positive regulation of vasoconstriction	14/353	34/18866	4.9507e-16	1.96235e-14	8.10823e-15	PTGS2/CHRM3/ADRA1B/ADRA1A/ICAM1/AKT1/EGFR/CAV1/GJA1/ADRA2C/ADRA1D/HTR2A/HRH1/RHOA	14
GO:0045862	positive regulation of proteolysis	36/353	370/18866	5.20936e-16	2.03286e-14	8.39958e-15	MAPK14/GSK3B/FASLG/CASP8/BAX/TNF/PPARG/AKT1/MDM2/IFNG/CASP9/EGF/XDH/CAV1/MYC/F3/IL1B/PTEN/NFE2L2/CLDN4/HSF1/CTSD/PCOLCE/NKX3-1/ADRA2A/SIRT1/CYCS/ALOX12/CCK/STAT3/CASP1/FN1/PSME3/CFLAR/RHOA/MAPK3	36
GO:1904951	positive regulation of establishment of protein localization	36/353	370/18866	5.20936e-16	2.03286e-14	8.39958e-15	PTGS2/CHRM1/MAPK14/GSK3B/TP53/CASP8/BCL2/TNF/MAPK8/ACHE/MDM2/MAPK1/IL6/IL2/IL10/IFNG/ERBB2/EGFR/HIF1A/GJA1/IL1B/TGFB1/IL1A/PPARD/E2F1/NPEPPS/PRKACA/PLA2G1B/TLR4/IRF3/PDX1/PRKCD/PRKCZ/IL13/ABAT/DRD2	36
GO:0043281	regulation of cysteine-type endopeptidase activity involved in apoptotic process	28/353	215/18866	6.41991e-16	2.48599e-14	1.02719e-14	PTGS2/FASLG/CASP8/BAX/TNF/PPARG/AKT1/VEGFA/MMP9/MDM2/CASP9/BIRC5/POR/XDH/RAF1/MYC/F3/HSF1/CTSD/NKX3-1/SIRT1/CYCS/ALOX12/FABP1/CCK/CASP1/CFLAR/RHOA	28
GO:0045471	response to ethanol	22/353	122/18866	8.68009e-16	3.33554e-14	1.37821e-14	SLC6A3/OPRM1/CASP8/SLC2A4/ICAM1/GSTP1/IL2/CCND1/MAOB/SOD1/PTEN/NQO1/HTR3A/HMGCR/STAT3/IL13/RHOA/ABAT/UGT1A1/CAT/ADIPOQ/DRD2	22
GO:0007623	circadian rhythm	28/353	218/18866	9.23678e-16	3.49609e-14	1.44455e-14	F7/SLC6A4/ADRB1/NCOA2/NOS2/GSK3B/TP53/PPARG/MAPK8/JUN/AHR/TOP2A/TOP1/EGFR/SERPINE1/PTEN/CLDN4/PPARA/SIRT1/PRKCG/BDNF/MAPK10/CSF2/CREB1/SREBF1/ADIPOQ/DRD2/MTOR	28
GO:0036294	cellular response to decreased oxygen levels	28/353	218/18866	9.23678e-16	3.49609e-14	1.44455e-14	PTGS2/OPRD1/TP53/BCL2/SLC2A4/PSMD3/ICAM1/HMOX1/AKT1/VEGFA/MDM2/CCNB1/HIF1A/MYC/PTEN/NFE2L2/PPARD/E2F1/NPEPPS/NKX3-1/CCNA2/SIRT1/EGLN1/FABP1/EDN1/PSME3/CFLAR/MTOR	28
GO:0010952	positive regulation of peptidase activity	27/353	201/18866	9.81937e-16	3.68886e-14	1.5242e-14	MAPK14/FASLG/CASP8/BAX/TNF/PPARG/CASP9/XDH/CAV1/MYC/F3/CLDN4/HSF1/CTSD/PCOLCE/NKX3-1/SIRT1/CYCS/ALOX12/CCK/STAT3/CASP1/FN1/PSME3/CFLAR/RHOA/MAPK3	27
GO:1901216	positive regulation of neuron death	20/353	97/18866	1.1897e-15	4.43627e-14	1.83302e-14	GSK3B/TP53/FASLG/CASP8/CASP3/BAX/TNF/JUN/MCL1/IFNG/CASP9/FOS/ELK1/NQO1/PARP1/BACE1/TLR4/ATF2/RHOA/MTOR	20
GO:0006801	superoxide metabolic process	18/353	74/18866	1.43923e-15	5.32725e-14	2.20117e-14	NOS2/TNF/GSTP1/EGFR/NOS3/SOD1/DUOX2/TGFB1/MPO/NCF1/NFE2L2/NQO1/CRP/NOX5/ALOX12/EDN1/CD36/PRKCD	18
GO:0007611	learning or memory	30/353	260/18866	1.6373e-15	6.01619e-14	2.48583e-14	PTGS2/SLC6A4/CASP3/SLC2A4/JUN/INSR/MAPK1/EGFR/FOS/HIF1A/PTEN/GABRA5/DRD1/HTR2A/CHRNA7/PRKCG/FOSL1/HRH1/BCHE/HMGCR/CCK/BDNF/MAPK8IP2/CREB1/PRKCZ/GATM/EPHB2/LDLR/DRD2/MTOR	30
GO:0001890	placenta development	24/353	156/18866	1.78203e-15	6.50054e-14	2.68596e-14	PTGS2/NCOA1/MAPK14/CASP8/PPARG/AKT1/MAPK1/IL10/EGFR/RXRA/SOD1/HIF1A/GJA1/PPARD/HSF1/SPP1/IGF2/FOSL1/EGLN1/PLG/CITED1/CTSB/CSF2/MAPK3	24
GO:0050890	cognition	32/353	302/18866	2.12067e-15	7.68019e-14	3.17338e-14	PTGS2/SLC6A4/CHRM1/CASP3/TNF/SLC2A4/JUN/INSR/MAPK1/EGFR/FOS/HIF1A/PTEN/GABRA5/DRD1/HTR2A/CHRNA7/PRKCG/FOSL1/HRH1/BCHE/HMGCR/CCK/BDNF/MAPK8IP2/CREB1/PRKCZ/GATM/EPHB2/LDLR/DRD2/MTOR	32
GO:1901568	fatty acid derivative metabolic process	25/353	175/18866	2.71052e-15	9.74625e-14	4.02706e-14	PTGS2/PTGS1/FASN/GSTP1/GSTM1/CYP1B1/CYP1A2/CYP1A1/ALOX5/AKR1C3/PTGES/ACACA/IL1B/PON1/LTA4H/SIRT1/ALOX12/PLA2G1B/SCD/EDN1/TYRP1/PLA2G4A/MAPK3/AKR1C1/ABCC1	25
GO:0030522	intracellular receptor signaling pathway	30/353	265/18866	2.7576e-15	9.84522e-14	4.06795e-14	PGR/NCOA1/ESR1/AR/RELA/CASP8/PPARG/NR1I3/NR1I2/AKR1C3/AHR/NFKBIA/RXRA/PARP1/PPARA/PPARD/NKX3-1/NR3C2/ESR2/PIM1/RXRB/SIRT1/NR3C1/TLR4/IRF3/STAT3/IKBKG/RHOA/RXRG/SREBF1	30
GO:0060078	regulation of postsynaptic membrane potential	23/353	144/18866	3.0134e-15	1.06827e-13	4.41399e-14	OPRM1/CHRM1/ADRB2/ADRB1/GSK3B/PPP3CA/GABRA1/AKT1/PTEN/CHRNA2/GABRA2/GABRA3/GABRA6/GABRA5/CHRNA7/TRPV1/BDNF/MAPK8IP2/PRKCZ/ABAT/DRD2/GABRG3/GABRE	23
GO:1904645	response to amyloid-beta	16/353	56/18866	3.3987e-15	1.19644e-13	4.94356e-14	ADRB2/GSK3B/VCAM1/ICAM1/MMP9/MMP2/MMP3/GJA1/PARP1/CHRNA7/BACE1/TLR4/CD36/IGF1R/ABCC1/CALCR	16
GO:0070542	response to fatty acid	19/353	90/18866	3.91842e-15	1.36982e-13	5.65995e-14	PTGS2/PPARG/AKT1/AKR1C3/CCNB1/ACACA/E2F1/PON1/SCD/PDX1/LPL/EDN1/CD36/CREB1/SREBF1/LDLR/CAT/APOB/ADIPOQ	19
GO:0048661	positive regulation of smooth muscle cell proliferation	20/353	103/18866	4.07019e-15	1.41306e-13	5.83861e-14	PTGS2/TNF/STAT1/JUN/HMOX1/AKT1/MMP9/MMP2/MDM2/IL6/IL10/EGFR/AKR1B1/GJA1/ALOX12/ELANE/HMGCR/EDN1/IL13/MTOR	20
GO:0042542	response to hydrogen peroxide	23/353	146/18866	4.10939e-15	1.4169e-13	5.85448e-14	RELA/CASP3/BCL2/STAT1/JUN/HMOX1/CYP1B1/PCNA/MET/MDM2/IL6/IL10/SOD1/COL1A1/NFE2L2/NQO1/HSF1/SIRT1/FOSL1/FABP1/PRKCD/TRPM2/CAT	23
GO:2001236	regulation of extrinsic apoptotic signaling pathway	24/353	162/18866	4.28278e-15	1.46663e-13	6.05999e-14	GSK3B/AR/RELA/FASLG/CASP8/BCL2/TNF/ICAM1/HMOX1/GSTP1/AKT1/MCL1/IL4/BCL2L1/NOS3/RAF1/CAV1/IL1B/SERPINE1/PTEN/IL1A/CSF2/PSME3/CFLAR	24
GO:0050708	regulation of protein secretion	34/353	352/18866	4.39756e-15	1.49577e-13	6.18036e-14	OPRM1/NOS2/TNF/PPP3CA/ALOX5/ACHE/IL6/IL2/IL10/IFNG/EGFR/CD40LG/DPP4/PRKCA/HIF1A/GJA1/IL1B/TGFB1/IL1A/PPARD/ADRA2A/ADRA2C/PLA2G1B/TLR4/IRF3/SLC2A2/PDX1/PAM/HMGCR/CD40/IL13/ABAT/SREBF1/DRD2	34
GO:0052547	regulation of peptidase activity	39/353	466/18866	4.59579e-15	1.5527e-13	6.4156e-14	PTGS2/MAPK14/FASLG/CASP8/BAX/TNF/SLPI/PPARG/AKT1/VEGFA/MMP9/MDM2/CASP9/BIRC5/POR/XDH/RAF1/CAV1/MYC/F3/SERPINE1/CLDN4/HSF1/CTSD/PCOLCE/NKX3-1/SIRT1/CYCS/ALOX12/FABP1/CCK/STAT3/CASP1/FN1/PSME3/CFLAR/RHOA/TIMP1/MAPK3	39
GO:0033273	response to vitamin	19/353	91/18866	4.86905e-15	1.63405e-13	6.75174e-14	PTGS2/F7/RELA/PPARG/GSTP1/CYP1A1/TYR/MDM2/EGFR/CCND1/COL1A1/PPARD/CXCL10/SPP1/PIM1/BCHE/PDX1/CD40/CAT	19
GO:0003012	muscle system process	39/353	467/18866	4.93164e-15	1.6441e-13	6.79325e-14	PTGS2/KCNH2/SCN5A/CHRM3/ADRB2/ADRA2B/ADRA1B/ADRA1A/PPP3CA/HMOX1/GSTM2/CHRM2/NOS3/SOD1/PRKCA/CAV1/GJA1/IL1B/PTGER3/PARP1/PPARA/CHUK/ADRA2A/ADRA2C/DRD1/HTR2A/KCNMA1/PRKACA/TRPV1/EDN1/CFLAR/RHOA/GATM/ABAT/DRD2/PIK3CG/CALM1/EDNRA/MTOR	39
GO:1901342	regulation of vasculature development	38/353	444/18866	5.14265e-15	1.70316e-13	7.03731e-14	PTGS2/FASLG/TNF/STAT1/PPARG/HMOX1/CYP1B1/ALOX5/VEGFA/IL6/IL10/ERBB2/NOS3/XDH/PRKCA/HIF1A/F3/IL1B/CXCL8/PRKCB/HSPB1/SERPINE1/IL1A/NFE2L2/CXCL10/E2F2/HK2/CHRNA7/KDR/SIRT1/NFATC1/EGLN1/SP1/STAT3/ATF2/CD40/CFLAR/RHOA	38
GO:2000116	regulation of cysteine-type endopeptidase activity	28/353	239/18866	1.0042e-14	3.304e-13	1.36518e-13	PTGS2/FASLG/CASP8/BAX/TNF/PPARG/AKT1/VEGFA/MMP9/MDM2/CASP9/BIRC5/POR/XDH/RAF1/MYC/F3/HSF1/CTSD/NKX3-1/SIRT1/CYCS/ALOX12/FABP1/CCK/CASP1/CFLAR/RHOA	28
GO:0050804	modulation of chemical synaptic transmission	38/353	454/18866	1.05262e-14	3.40061e-13	1.4051e-13	PTGS2/SLC6A4/ADRB2/ADRA1A/GSK3B/TNF/PPP3CA/CHRM2/ACHE/MAPK1/EGFR/IL1B/CCL2/PRKCB/PLAT/PTEN/DRD1/HTR2A/CHRNA7/PRKACA/CA2/BACE1/PRKCG/EGLN1/HRH1/BCHE/PLG/EDN1/BDNF/STAT3/MAPK8IP2/CREB1/PRKCZ/ABAT/EPHB2/ADIPOQ/DRD2/MTOR	38
GO:0006690	icosanoid metabolic process	21/353	122/18866	1.05382e-14	3.40061e-13	1.4051e-13	PTGS2/PTGS1/GSTP1/GSTM1/CYP1B1/CYP1A2/CYP1A1/ALOX5/AKR1C3/PTGES/IL1B/PON1/LTA4H/SIRT1/ALOX12/PLA2G1B/EDN1/PLA2G4A/MAPK3/AKR1C1/ABCC1	21
GO:0097237	cellular response to toxic substance	21/353	122/18866	1.05382e-14	3.40061e-13	1.4051e-13	PTGS2/PTGS1/OPRD1/TNF/GSTP1/GSTM2/GSTM1/NOS3/SOD1/DUOX2/MPO/ABCG2/NFE2L2/NQO1/PIM1/TXNRD1/FABP1/CD36/GSR/CAT/MGST1	21
GO:0042445	hormone metabolic process	27/353	221/18866	1.07768e-14	3.45544e-13	1.42775e-13	ESR1/DIO1/CYP3A4/CYP1B1/CYP1A2/CYP1A1/AKR1C3/AKR1B1/POR/HIF1A/DUOX2/SULT1E1/SPP1/ADH1C/ADH1B/HSD3B2/HSD3B1/ENPEP/CTSB/SLC5A5/REN/UGT1A1/PLB1/CES1/AKR1C1/ECE1/ADH1A	27
GO:0099177	regulation of trans-synaptic signaling	38/353	455/18866	1.12951e-14	3.59871e-13	1.48695e-13	PTGS2/SLC6A4/ADRB2/ADRA1A/GSK3B/TNF/PPP3CA/CHRM2/ACHE/MAPK1/EGFR/IL1B/CCL2/PRKCB/PLAT/PTEN/DRD1/HTR2A/CHRNA7/PRKACA/CA2/BACE1/PRKCG/EGLN1/HRH1/BCHE/PLG/EDN1/BDNF/STAT3/MAPK8IP2/CREB1/PRKCZ/ABAT/EPHB2/ADIPOQ/DRD2/MTOR	38
GO:0098754	detoxification	22/353	138/18866	1.27472e-14	4.03017e-13	1.66523e-13	PTGS2/PTGS1/TNF/GSTP1/GSTM2/GSTM1/NOS3/SOD1/DUOX2/MPO/ABCG2/NFE2L2/NQO1/PIM1/TXNRD1/FABP1/CD36/SLC22A5/GSR/CAT/MGST1/ABCC2	22
GO:0006939	smooth muscle contraction	20/353	109/18866	1.28095e-14	4.03017e-13	1.66523e-13	PTGS2/CHRM3/ADRB2/ADRA2B/ADRA1A/CHRM2/SOD1/CAV1/PTGER3/ADRA2A/ADRA2C/DRD1/HTR2A/KCNMA1/TRPV1/EDN1/RHOA/ABAT/DRD2/EDNRA	20
GO:0051051	negative regulation of transport	39/353	483/18866	1.48526e-14	4.64398e-13	1.91885e-13	PTGS2/KCNH2/OPRM1/ADRA2B/BCL2/TNF/PPP3CA/ICAM1/HMOX1/GSTM2/AKT1/MMP9/NOS3/MAOB/EGF/CAV1/GJA1/IL1B/PTGER3/PRKCB/PTEN/ERBB3/ADRA2A/ADRA2C/HTR2A/PKIA/APOD/HMGCR/EDN1/CD36/ABAT/EPHB2/SREBF1/ADIPOQ/DRD2/CALM1/GABRE/ITGB3/MTOR	39
GO:1902893	regulation of pri-miRNA transcription by RNA polymerase II	15/353	51/18866	1.55421e-14	4.82955e-13	1.99552e-13	TP53/RELA/TNF/PPARG/JUN/IL10/FOS/HIF1A/TGFB1/PPARA/PPARD/FOSL1/NR3C1/STAT3/SREBF1	15
GO:0009411	response to UV	22/353	140/18866	1.73679e-14	5.36379e-13	2.21627e-13	PTGS2/CHEK1/TP53/RELA/CDKN1A/CASP3/BCL2/BAX/MAPK8/AKT1/TYR/PCNA/MDM2/EGFR/CCND1/CASP9/MYC/PARP1/SIRT1/ELANE/CAT/NPM1	22
GO:0051402	neuron apoptotic process	28/353	245/18866	1.89454e-14	5.81532e-13	2.40283e-13	TP53/FASLG/CASP3/BCL2/BAX/TNF/JUN/HMOX1/RB1/MCL1/IL10/CASP9/BCL2L1/SOD1/HIF1A/HSPA5/CCL2/NQO1/PARP1/ERBB3/RASA1/GABRA5/BACE1/PRKCG/CITED1/BDNF/ATF2/RHOA	28
GO:0006633	fatty acid biosynthetic process	24/353	173/18866	1.93841e-14	5.91392e-13	2.44357e-13	PTGS2/PTGS1/FASN/GSTP1/GSTM2/GSTM1/CYP3A4/CYP1A2/CYP1A1/ALOX5/AKR1C3/PTGES/EIF6/ACACA/IL1B/LTA4H/SIRT1/ALOX12/PLA2G1B/SCD/LPL/EDN1/PLA2G4A/ADIPOQ	24
GO:0070372	regulation of ERK1 and ERK2 cascade	31/353	306/18866	2.05072e-14	6.21888e-13	2.56958e-13	OPRM1/ADRA1A/TNF/JUN/ICAM1/GSTP1/ERBB2/EGFR/PRKCA/IL1B/CCL2/TGFB1/PTEN/HTR2A/CHRNA7/KDR/PTPN1/TRPV4/TLR4/CCL16/HMGCR/CD36/PTPN6/FN1/PRKCZ/CFLAR/EPHB2/MAPK3/ADIPOQ/DRD2/CALCR	31
GO:0032147	activation of protein kinase activity	32/353	331/18866	2.85638e-14	8.6102e-13	3.55765e-13	ADRB2/ADRA2B/MAPK14/TNF/INSR/AKT1/VEGFA/MAPK1/IL4/EGFR/CD40LG/ADCY2/EGF/RAF1/SOD1/IL1B/ADRA2A/ADRA2C/CHRNA7/PTPN1/PRKACA/PLA2G1B/TLR4/MAPK10/CD86/PRKCD/PRKCZ/IKBKG/MAPK3/DRD2/ITGB3/MTOR	32
GO:0061614	pri-miRNA transcription by RNA polymerase II	15/353	53/18866	2.94502e-14	8.82455e-13	3.64622e-13	TP53/RELA/TNF/PPARG/JUN/IL10/FOS/HIF1A/TGFB1/PPARA/PPARD/FOSL1/NR3C1/STAT3/SREBF1	15
GO:1990748	cellular detoxification	20/353	114/18866	3.1469e-14	9.37366e-13	3.87311e-13	PTGS2/PTGS1/TNF/GSTP1/GSTM2/GSTM1/NOS3/SOD1/DUOX2/MPO/ABCG2/NFE2L2/NQO1/PIM1/TXNRD1/FABP1/CD36/GSR/CAT/MGST1	20
GO:0060326	cell chemotaxis	31/353	311/18866	3.19807e-14	9.47006e-13	3.91294e-13	F7/MAPK14/GSTP1/ALOX5/VEGFA/MET/MAPK1/IL6/IL4/IL10/PIK3CD/DPP4/IL1B/CCL2/CXCL8/HSPB1/SERPINE1/CXCL11/CXCL2/CXCL10/KDR/HRH1/PLA2G1B/TRPV4/CCL16/EDN1/PRKCD/TRPM2/MAPK3/ABCC1/PIK3CG	31
GO:0043523	regulation of neuron apoptotic process	26/353	214/18866	3.89297e-14	1.14604e-12	4.73531e-13	TP53/FASLG/CASP3/BCL2/BAX/TNF/JUN/HMOX1/MCL1/IL10/CASP9/BCL2L1/SOD1/HIF1A/CCL2/NQO1/PARP1/ERBB3/RASA1/GABRA5/BACE1/PRKCG/CITED1/BDNF/ATF2/RHOA	26
GO:0045765	regulation of angiogenesis	35/353	403/18866	4.23694e-14	1.24004e-12	5.12374e-13	PTGS2/FASLG/TNF/STAT1/PPARG/HMOX1/CYP1B1/ALOX5/VEGFA/IL6/IL10/ERBB2/NOS3/PRKCA/HIF1A/F3/IL1B/CXCL8/PRKCB/HSPB1/SERPINE1/IL1A/NFE2L2/CXCL10/E2F2/HK2/CHRNA7/KDR/SIRT1/EGLN1/SP1/STAT3/ATF2/CD40/RHOA	35
GO:0002791	regulation of peptide secretion	34/353	381/18866	4.53819e-14	1.32053e-12	5.45632e-13	OPRM1/NOS2/TNF/PPP3CA/ALOX5/ACHE/IL6/IL2/IL10/IFNG/EGFR/CD40LG/DPP4/PRKCA/HIF1A/GJA1/IL1B/TGFB1/IL1A/PPARD/ADRA2A/ADRA2C/PLA2G1B/TLR4/IRF3/SLC2A2/PDX1/PAM/HMGCR/CD40/IL13/ABAT/SREBF1/DRD2	34
GO:0061045	negative regulation of wound healing	17/353	78/18866	6.40402e-14	1.85275e-12	7.65538e-13	TNF/ALOX5/THBD/NOS3/PLAU/GJA1/PLAT/SERPINE1/PTEN/F2/ALOX12/PLG/HMGCR/EDN1/PRKCD/ABAT/F11	17
GO:0010631	epithelial cell migration	33/353	365/18866	7.55315e-14	2.17272e-12	8.97746e-13	PTGS2/TNF/PPARG/JUN/HMOX1/HAS2/CYP1B1/AKT1/VEGFA/MMP9/MET/IL4/IFNG/DPP4/NOS3/PRKCA/HIF1A/HSPB1/TGFB1/PTEN/NFE2L2/PPARD/KDR/SIRT1/ALOX12/PRSS3/SP1/EDN1/PECAM1/CD40/RHOA/ITGB3/MTOR	33
GO:0042326	negative regulation of phosphorylation	38/353	484/18866	8.02726e-14	2.29598e-12	9.48676e-13	CDKN1A/CASP3/BAX/JUN/GSTP1/AKT1/RB1/IL2/IFNG/CCNB1/CDKN2A/XDH/CAV1/MYC/IL1B/HSPB1/TGFB1/PTEN/PPARA/IGFBP3/PKIA/SIRT1/PTPN1/TLR4/HMGCR/STAT3/PTPN6/PRKCD/PRKCZ/IGF1R/APC/RHOA/EPHB2/ADIPOQ/DRD2/CALM1/NPM1/MTOR	38
GO:0007204	positive regulation of cytosolic calcium ion concentration	31/353	322/18866	8.24225e-14	2.34415e-12	9.68581e-13	ADRA1B/ADRA1A/ESR1/FASLG/BCL2/BAX/GSTM2/IL2/CAV1/GJA1/PTGER3/CXCL11/CXCL10/ADRA1D/DRD1/HTR2A/PRKACA/F2/PLA2G1B/TRPV4/TRPV1/EDN1/CD36/PTPN6/TRPM2/IL13/DRD2/PIK3CG/CALM1/EDNRA/CALCR	31
GO:0051098	regulation of binding	33/353	367/18866	8.82011e-14	2.49441e-12	1.03066e-12	ADRB2/GSK3B/CDKN1A/BAX/SLPI/PPP3CA/PPARG/MAPK8/JUN/HMOX1/AKT1/RB1/NFKBIA/MMP9/MET/IL10/IFNG/EGF/CAV1/TGFB1/PARP1/PPARA/HSF1/E2F1/PON1/NKX3-1/MAP2/PRKACA/PDX1/BDNF/PRKCD/MAPK3/ADIPOQ	33
GO:0009306	protein secretion	37/353	462/18866	9.48713e-14	2.66448e-12	1.10094e-12	OPRM1/NOS2/TNF/PPP3CA/ALOX5/ACHE/IL6/IL2/IL10/IFNG/EGFR/CD40LG/DPP4/RAF1/PRKCA/HIF1A/GJA1/IL1B/TGFB1/IL1A/PPARD/ADRA2A/ADRA2C/NOX5/PLA2G1B/TLR4/IRF3/SLC2A2/PDX1/PAM/HMGCR/CD40/IL13/ABAT/SREBF1/MTTP/DRD2	37
GO:0090132	epithelium migration	33/353	368/18866	9.52733e-14	2.66448e-12	1.10094e-12	PTGS2/TNF/PPARG/JUN/HMOX1/HAS2/CYP1B1/AKT1/VEGFA/MMP9/MET/IL4/IFNG/DPP4/NOS3/PRKCA/HIF1A/HSPB1/TGFB1/PTEN/NFE2L2/PPARD/KDR/SIRT1/ALOX12/PRSS3/SP1/EDN1/PECAM1/CD40/RHOA/ITGB3/MTOR	33
GO:0035592	establishment of protein localization to extracellular region	37/353	463/18866	1.01399e-13	2.82013e-12	1.16525e-12	OPRM1/NOS2/TNF/PPP3CA/ALOX5/ACHE/IL6/IL2/IL10/IFNG/EGFR/CD40LG/DPP4/RAF1/PRKCA/HIF1A/GJA1/IL1B/TGFB1/IL1A/PPARD/ADRA2A/ADRA2C/NOX5/PLA2G1B/TLR4/IRF3/SLC2A2/PDX1/PAM/HMGCR/CD40/IL13/ABAT/SREBF1/MTTP/DRD2	37
GO:1903035	negative regulation of response to wounding	18/353	93/18866	1.04462e-13	2.87381e-12	1.18743e-12	TNF/ALOX5/THBD/NOS3/PLAU/GJA1/PLAT/SERPINE1/PTEN/SPP1/F2/ALOX12/PLG/HMGCR/EDN1/PRKCD/ABAT/F11	18
GO:0016125	sterol metabolic process	23/353	169/18866	1.04471e-13	2.87381e-12	1.18743e-12	FASN/CYP3A4/CYP1B1/CYP1A2/IL4/RXRA/POR/SOD1/ACACA/PPARD/PON1/LCAT/SP1/SOAT1/SCD/HMGCR/CETP/SREBF1/SOAT2/LDLR/CES1/CAT/APOB	23
GO:1903426	regulation of reactive oxygen species biosynthetic process	19/353	107/18866	1.11124e-13	3.04021e-12	1.25619e-12	PTGS2/TNF/INSR/ICAM1/ALOX5/AKT1/IL10/IFNG/HSP90AA1/CAV1/IL1B/TRPV1/TLR4/EDN1/CD36/STAT3/CFLAR/RHOA/MTOR	19
GO:0008203	cholesterol metabolic process	22/353	153/18866	1.14788e-13	3.12346e-12	1.29058e-12	FASN/CYP3A4/CYP1A2/IL4/RXRA/POR/SOD1/ACACA/PPARD/PON1/LCAT/SP1/SOAT1/SCD/HMGCR/CETP/SREBF1/SOAT2/LDLR/CES1/CAT/APOB	22
GO:0043270	positive regulation of ion transport	29/353	284/18866	1.2007e-13	3.24964e-12	1.34272e-12	KCNH2/SLC6A4/SCN5A/CHRM1/ADRB2/BAX/GSTM2/AKT1/IFNG/CAV1/IL1B/CCL2/CXCL11/CXCL10/ADRA2A/HTR3A/DRD1/F2/PLA2G1B/EDN1/CETP/CCK/PRKCD/IL13/ABAT/EPHB2/DRD2/CALM1/CALCR	29
GO:1904035	regulation of epithelial cell apoptotic process	18/353	94/18866	1.27027e-13	3.41955e-12	1.41292e-12	FASLG/TNF/ICAM1/HMOX1/AKR1C3/IL6/IL4/CD40LG/CCL2/SERPINE1/NFE2L2/KDR/PLA2G1B/PDX1/CD40/IL13/CFLAR/MTOR	18
GO:0014065	phosphatidylinositol 3-kinase signaling	22/353	154/18866	1.31664e-13	3.52552e-12	1.45671e-12	TNF/INSR/AKT1/MAPK1/ERBB2/EGFR/PIK3CD/PTEN/NCF1/PPARD/ERBB3/NKX3-1/HTR2A/KDR/SIRT1/F2/EDN1/PTPN6/IGF1R/MAPK3/CAT/PIK3CG	22
GO:0046890	regulation of lipid biosynthetic process	25/353	207/18866	1.40262e-13	3.73586e-12	1.54362e-12	PTGS2/FASN/TNF/AKT1/AKR1C3/IFNG/EIF6/POR/SOD1/ACACA/IL1B/HTR2A/SIRT1/SP1/ENPP7/SCD/HMGCR/CREB1/PRKCD/SREBF1/LDLR/CES1/APOB/ADIPOQ/MTOR	25
GO:0071466	cellular response to xenobiotic stimulus	20/353	123/18866	1.41614e-13	3.75204e-12	1.55031e-12	PTGS1/NR1I2/GSTP1/GSTM2/GSTM1/CYP3A4/CYP1B1/CYP1A2/CYP1A1/AHR/RB1/PCNA/POR/NQO1/E2F1/UGT1A1/CES1/AKR1C1/MGST1/ABCC2	20
GO:0032869	cellular response to insulin stimulus	26/353	226/18866	1.43241e-13	3.77526e-12	1.5599e-12	GSK3B/RELA/STAT1/SLC2A4/PPARG/INSR/GSTP1/AKT1/IL1B/PRKCB/PTEN/PARP1/IGF2/SIRT1/PTPN1/PLA2G1B/SP1/LPL/PRKCD/PRKCZ/IGF1R/CFLAR/APC/SREBF1/GOT1/ADIPOQ	26
GO:0090130	tissue migration	33/353	374/18866	1.505e-13	3.94593e-12	1.63042e-12	PTGS2/TNF/PPARG/JUN/HMOX1/HAS2/CYP1B1/AKT1/VEGFA/MMP9/MET/IL4/IFNG/DPP4/NOS3/PRKCA/HIF1A/HSPB1/TGFB1/PTEN/NFE2L2/PPARD/KDR/SIRT1/ALOX12/PRSS3/SP1/EDN1/PECAM1/CD40/RHOA/ITGB3/MTOR	33
GO:0072330	monocarboxylic acid biosynthetic process	27/353	246/18866	1.51828e-13	3.96013e-12	1.63629e-12	PTGS2/PTGS1/FASN/GSTP1/GSTM2/GSTM1/CYP3A4/CYP1A2/CYP1A1/ALOX5/AKR1C3/PTGES/EIF6/ACACA/IL1B/LTA4H/SIRT1/ALOX12/PLA2G1B/SCD/LPL/EDN1/GATM/ABAT/PLA2G4A/CES1/ADIPOQ	27
GO:0071692	protein localization to extracellular region	37/353	470/18866	1.60719e-13	4.17041e-12	1.72317e-12	OPRM1/NOS2/TNF/PPP3CA/ALOX5/ACHE/IL6/IL2/IL10/IFNG/EGFR/CD40LG/DPP4/RAF1/PRKCA/HIF1A/GJA1/IL1B/TGFB1/IL1A/PPARD/ADRA2A/ADRA2C/NOX5/PLA2G1B/TLR4/IRF3/SLC2A2/PDX1/PAM/HMGCR/CD40/IL13/ABAT/SREBF1/MTTP/DRD2	37
GO:0048638	regulation of developmental growth	32/353	353/18866	1.70789e-13	4.40899e-12	1.82175e-12	SLC6A4/SLC6A3/ADRB2/ADRB1/MAPK14/GSK3B/AR/CDKN1A/BCL2/INSR/AKT1/VEGFA/MAPK1/CCNB1/POR/SOD1/GJA1/PTEN/PPARA/PPARD/HSF1/SPP1/IGF2/MAP2/PIM1/EDN1/BDNF/STAT3/CREB1/FN1/DRD2/MTOR	32
GO:0048145	regulation of fibroblast proliferation	17/353	83/18866	1.91127e-13	4.90884e-12	2.02829e-12	ESR1/TP53/CDKN1A/BAX/PPARG/JUN/GSTP1/EGFR/CCNB1/MYC/E2F1/CCNA2/FOSL2/PLA2G1B/CREB1/FN1/IL13	17
GO:1903706	regulation of hemopoiesis	38/353	498/18866	1.95953e-13	5.00724e-12	2.06894e-12	MAPK14/CASP8/TNF/STAT1/PSMD3/JUN/RB1/NFKBIA/IL4/IL2/IFNG/ERBB2/FOS/EIF6/SOD1/PRKCA/HIF1A/MYC/IL1B/PRKCB/TGFB1/IL1A/NFE2L2/IRF1/PIM1/CA2/TLR4/STAT3/PTPN6/CSF2/CREB1/CD86/CD80/PRKCZ/PSME3/RHOA/ADIPOQ/MTOR	38
GO:0035690	cellular response to drug	16/353	71/18866	2.02576e-13	5.15034e-12	2.12807e-12	KCNH2/NOS2/NCOA1/TP53/PPP3CA/EGFR/HSPA5/MYC/IL1B/NFE2L2/CHEK2/HSF1/NKX3-1/EDN1/REN/ADIPOQ	16
GO:0097193	intrinsic apoptotic signaling pathway	29/353	290/18866	2.05345e-13	5.19452e-12	2.14632e-12	PTGS2/TP53/CDKN1A/CASP3/BCL2/BAX/TNF/HMOX1/CYP1B1/AKT1/MMP9/MDM2/MCL1/CASP9/BCL2L1/SOD1/HIF1A/CAV1/HSPB1/NFE2L2/PARP1/CHEK2/E2F1/E2F2/NKX3-1/SIRT1/PTPN1/PDX1/PRKCD	29
GO:1902895	positive regulation of pri-miRNA transcription by RNA polymerase II	13/353	40/18866	2.11043e-13	5.31195e-12	2.19485e-12	TP53/RELA/TNF/PPARG/JUN/IL10/FOS/HIF1A/TGFB1/FOSL1/NR3C1/STAT3/SREBF1	13
GO:0006816	calcium ion transport	35/353	426/18866	2.18639e-13	5.47576e-12	2.26253e-12	PTGS2/OPRM1/OPRD1/ADRA1A/FASLG/BCL2/BAX/PPP3CA/ICAM1/GSTM2/NOS3/EGF/CAV1/GJA1/CCL2/PRKCB/CXCL11/CXCL10/ADRA2A/DRD1/HTR2A/CHRNA7/PRKACA/F2/PLA2G1B/TRPV4/TRPV1/PTPN6/TRPM2/IL13/RHOA/DRD2/PIK3CG/CALM1/CALCR	35
GO:0051480	regulation of cytosolic calcium ion concentration	32/353	357/18866	2.32841e-13	5.80258e-12	2.39757e-12	ADRA1B/ADRA1A/ESR1/FASLG/BCL2/BAX/GSTM2/IL2/CAV1/GJA1/PTGER3/CXCL11/CXCL10/ADRA1D/DRD1/HTR2A/PRKACA/F2/PLA2G1B/TRPV4/TRPV1/EDN1/CD36/PTPN6/TRPM2/IL13/GOT1/DRD2/PIK3CG/CALM1/EDNRA/CALCR	32
GO:0048144	fibroblast proliferation	17/353	84/18866	2.35589e-13	5.84215e-12	2.41392e-12	ESR1/TP53/CDKN1A/BAX/PPARG/JUN/GSTP1/EGFR/CCNB1/MYC/E2F1/CCNA2/FOSL2/PLA2G1B/CREB1/FN1/IL13	17
GO:1901215	negative regulation of neuron death	25/353	212/18866	2.42874e-13	5.99328e-12	2.47637e-12	GSK3B/BCL2/BAX/JUN/HMOX1/AKT1/IL10/BCL2L1/SOD1/HIF1A/CCL2/PPARA/HSF1/ERBB3/RASA1/GABRA5/SIRT1/PRKCG/CITED1/BDNF/STAT3/CREB1/IL13/IKBKG/RHOA	25
GO:0010634	positive regulation of epithelial cell migration	23/353	176/18866	2.51857e-13	6.18462e-12	2.55542e-12	PTGS2/JUN/HMOX1/HAS2/AKT1/VEGFA/MMP9/MET/IFNG/NOS3/PRKCA/HIF1A/HSPB1/TGFB1/NFE2L2/KDR/SIRT1/ALOX12/SP1/EDN1/CD40/ITGB3/MTOR	23
GO:0051896	regulation of protein kinase B signaling	27/353	253/18866	3.00169e-13	7.33521e-12	3.03084e-12	F7/ESR1/TNF/INSR/AKT1/AKR1C3/MET/ERBB2/EGFR/HSP90AA1/PIK3CD/F10/EGF/XDH/F3/TGFB1/PTEN/IGF2/ERBB3/SIRT1/CD86/CD80/IGF1R/DRD2/PIK3CG/CALCR/MTOR	27
GO:0006874	cellular calcium ion homeostasis	36/353	456/18866	3.21193e-13	7.81104e-12	3.22744e-12	ADRA1B/ADRA1A/ESR1/FASLG/BCL2/BAX/GSTM2/IL2/CAV1/GJA1/PTGER3/PRKCB/CXCL11/CXCL10/ADRA1D/DRD1/HTR2A/CHRNA7/PRKACA/F2/ELANE/PLA2G1B/TRPV4/TRPV1/EDN1/CD36/PTPN6/CD40/TRPM2/IL13/GOT1/DRD2/PIK3CG/CALM1/EDNRA/CALCR	36
GO:0045444	fat cell differentiation	26/353	235/18866	3.60282e-13	8.71953e-12	3.60282e-12	PTGS2/ADRB2/ADRB1/MAPK14/TNF/SLC2A4/PPARG/ALOX5/AKT1/IL6/CCND1/RUNX1T1/TGFB1/SULT1E1/PPARD/E2F1/PIM1/HTR2A/SIRT1/TRPV4/LPL/CREB1/ATF2/SREBF1/ADIPOQ/MTOR	26
GO:0043200	response to amino acid	19/353	114/18866	3.67404e-13	8.84933e-12	3.65646e-12	F7/RELA/CASP3/TNF/ICAM1/GSTP1/PCNA/MMP2/EGFR/BCL2L1/COL1A1/COL3A1/HSF1/CHUK/PDX1/EDN1/CREB1/RHOA/MTOR	19
GO:1902652	secondary alcohol metabolic process	22/353	162/18866	3.79994e-13	9.10899e-12	3.76375e-12	FASN/CYP3A4/CYP1A2/IL4/RXRA/POR/SOD1/ACACA/PPARD/PON1/LCAT/SP1/SOAT1/SCD/HMGCR/CETP/SREBF1/SOAT2/LDLR/CES1/CAT/APOB	22
GO:0007159	leukocyte cell-cell adhesion	32/353	364/18866	3.96303e-13	9.45493e-12	3.90669e-12	RELA/CASP3/VCAM1/TNF/SELE/ICAM1/HAS2/ALOX5/AKT1/IL6/IL4/IL2/IL10/IFNG/ERBB2/CD40LG/DPP4/CAV1/IL1B/CCL2/IL1A/PPARA/IGF2/IRF1/OLR1/ELANE/PTPN6/PECAM1/CD86/CD80/PRKCZ/RHOA	32
GO:0009410	response to xenobiotic stimulus	20/353	130/18866	4.17409e-13	9.9115e-12	4.09534e-12	PTGS1/NR1I2/GSTP1/GSTM2/GSTM1/CYP3A4/CYP1B1/CYP1A2/CYP1A1/AHR/RB1/PCNA/POR/NQO1/E2F1/UGT1A1/CES1/AKR1C1/MGST1/ABCC2	20
GO:0001935	endothelial cell proliferation	24/353	199/18866	4.51126e-13	1.06618e-11	4.40536e-12	TNF/STAT1/PPARG/JUN/HMOX1/ALOX5/AKT1/VEGFA/IL10/XDH/PRKCA/HIF1A/CAV1/F3/GJA1/CCL2/IGF2/KDR/SIRT1/NOX5/SP1/STAT3/ITGB3/MTOR	24
GO:0046394	carboxylic acid biosynthetic process	32/353	367/18866	4.95767e-13	1.16621e-11	4.81867e-12	PTGS2/PTGS1/FASN/HAS2/GSTP1/GSTM2/GSTM1/CYP3A4/CYP1A2/CYP1A1/ALOX5/AKR1C3/PTGES/EIF6/EGF/ACACA/IL1B/TGFB1/LTA4H/SIRT1/ALOX12/PLA2G1B/SCD/LPL/EDN1/GATM/BCAT2/ABAT/PLA2G4A/GOT1/CES1/ADIPOQ	32
GO:0016053	organic acid biosynthetic process	32/353	368/18866	5.33909e-13	1.25009e-11	5.16526e-12	PTGS2/PTGS1/FASN/HAS2/GSTP1/GSTM2/GSTM1/CYP3A4/CYP1A2/CYP1A1/ALOX5/AKR1C3/PTGES/EIF6/EGF/ACACA/IL1B/TGFB1/LTA4H/SIRT1/ALOX12/PLA2G1B/SCD/LPL/EDN1/GATM/BCAT2/ABAT/PLA2G4A/GOT1/CES1/ADIPOQ	32
GO:0009914	hormone transport	30/353	323/18866	5.39029e-13	1.25624e-11	5.19065e-12	NOS2/TNF/PPP3CA/ALOX5/IL6/IFNG/EGFR/DPP4/RAF1/PRKCA/HIF1A/GJA1/IL1B/PPARD/SPP1/NKX3-1/ADRA2A/ADRA2C/TRPV4/SLC2A2/PDX1/HMGCR/EDN1/CREB1/REN/ABAT/SREBF1/ADIPOQ/DRD2/ABCC2	30
GO:0031099	regeneration	24/353	201/18866	5.62733e-13	1.30544e-11	5.39394e-12	F7/CDKN1A/BCL2/PPP3CA/PPARG/JUN/HMOX1/GSTP1/PCNA/IL6/IL10/EGFR/CCND1/CCNB1/PTEN/PPARD/SPP1/CCNA2/APOD/PLG/PDX1/GAP43/CFLAR/UGT1A1	24
GO:0060135	maternal process involved in female pregnancy	15/353	64/18866	6.23853e-13	1.44058e-11	5.95235e-12	PTGS2/PGR/ESR1/AR/AKT1/MAPK1/AKR1B1/RXRA/GJA1/PPARD/SPP1/PAM/CTSB/MAPK3/MTOR	15
GO:1903524	positive regulation of blood circulation	16/353	76/18866	6.29556e-13	1.44712e-11	5.97934e-12	PTGS2/CHRM3/ADRB1/ADRA1B/ADRA1A/ICAM1/AKT1/EGFR/CAV1/GJA1/ADRA2C/ADRA1D/HTR2A/HRH1/EDN1/RHOA	16
GO:0001936	regulation of endothelial cell proliferation	23/353	184/18866	6.54401e-13	1.49739e-11	6.18707e-12	TNF/STAT1/PPARG/JUN/HMOX1/ALOX5/AKT1/VEGFA/IL10/XDH/PRKCA/HIF1A/CAV1/F3/GJA1/CCL2/IGF2/KDR/SIRT1/SP1/STAT3/ITGB3/MTOR	23
GO:0055074	calcium ion homeostasis	36/353	468/18866	6.94488e-13	1.58192e-11	6.53635e-12	ADRA1B/ADRA1A/ESR1/FASLG/BCL2/BAX/GSTM2/IL2/CAV1/GJA1/PTGER3/PRKCB/CXCL11/CXCL10/ADRA1D/DRD1/HTR2A/CHRNA7/PRKACA/F2/ELANE/PLA2G1B/TRPV4/TRPV1/EDN1/CD36/PTPN6/CD40/TRPM2/IL13/GOT1/DRD2/PIK3CG/CALM1/EDNRA/CALCR	36
GO:0033559	unsaturated fatty acid metabolic process	19/353	118/18866	6.99771e-13	1.58678e-11	6.55642e-12	PTGS2/PTGS1/GSTP1/GSTM2/GSTM1/CYP1B1/CYP1A2/CYP1A1/ALOX5/AKR1C3/PTGES/IL1B/SIRT1/ALOX12/SCD/EDN1/PLA2G4A/MAPK3/AKR1C1	19
GO:0001933	negative regulation of protein phosphorylation	35/353	444/18866	7.30252e-13	1.64847e-11	6.81132e-12	CDKN1A/CASP3/BAX/JUN/GSTP1/AKT1/RB1/IL2/IFNG/CCNB1/CDKN2A/XDH/CAV1/MYC/IL1B/HSPB1/TGFB1/PTEN/IGFBP3/PKIA/SIRT1/PTPN1/TLR4/HMGCR/PTPN6/PRKCD/PRKCZ/IGF1R/APC/EPHB2/ADIPOQ/DRD2/CALM1/NPM1/MTOR	35
GO:0010959	regulation of metal ion transport	33/353	396/18866	7.44754e-13	1.6737e-11	6.91557e-12	PTGS2/KCNH2/SCN5A/OPRD1/ADRB2/BCL2/BAX/ICAM1/GSTM2/AKT1/IFNG/NOS3/EGF/CAV1/GJA1/CCL2/PTEN/CXCL11/CXCL10/ADRA2A/DRD1/HTR2A/PRKACA/F2/PLA2G1B/PTPN6/IL13/FXYD2/RHOA/DRD2/PIK3CG/CALM1/CALCR	33
GO:0007187	G protein-coupled receptor signaling pathway, coupled to cyclic nucleotide second messenger	27/353	263/18866	7.63841e-13	1.70897e-11	7.06129e-12	OPRM1/OPRD1/CHRM3/CHRM1/ADRB2/ADRB1/ADRA2B/ADRA1B/ADRA1A/CHRM2/ADCY2/PRKCA/CCL2/PTGER3/CXCL11/CXCL10/CHRM4/ADRA2A/ADRA2C/ADRA1D/DRD1/HTR2A/HRH1/EDN1/DRD2/EDNRA/CALCR	27
GO:0043406	positive regulation of MAP kinase activity	27/353	264/18866	8.36576e-13	1.86342e-11	7.69946e-12	ADRA2B/MAPK14/TNF/INSR/VEGFA/MAPK1/ERBB2/EGFR/CD40LG/EGF/RAF1/SOD1/IL1B/TGFB1/ADRA2A/HTR2A/CHRNA7/PTPN1/ELANE/PLA2G1B/TLR4/EDN1/MAPK10/CD40/IKBKG/MAPK3/PIK3CG	27
GO:1903037	regulation of leukocyte cell-cell adhesion	30/353	329/18866	8.68495e-13	1.92599e-11	7.95801e-12	RELA/CASP3/VCAM1/TNF/SELE/ICAM1/HAS2/ALOX5/AKT1/IL6/IL4/IL2/IL10/IFNG/ERBB2/CD40LG/DPP4/CAV1/IL1B/CCL2/IL1A/PPARA/IGF2/IRF1/ELANE/PTPN6/CD86/CD80/PRKCZ/RHOA	30
GO:0071383	cellular response to steroid hormone stimulus	24/353	206/18866	9.6664e-13	2.13424e-11	8.81847e-12	PGR/ESR1/AR/ICAM1/GSTP1/AKR1C3/EGFR/CASP9/RXRA/PARP1/PPARA/PPARD/NKX3-1/NR3C2/ESR2/RXRB/SIRT1/NR3C1/EDN1/CFLAR/RHOA/RXRG/UGT1A1/ABCC2	24
GO:0045834	positive regulation of lipid metabolic process	21/353	153/18866	1.06604e-12	2.34342e-11	9.68278e-12	PTGS2/TNF/PPARG/AKT1/IFNG/POR/IL1B/TGFB1/PPARA/PPARD/HTR2A/F2/ENPP7/FABP1/CREB1/PRKCD/SREBF1/LDLR/CES1/ADIPOQ/MTOR	21
GO:0046883	regulation of hormone secretion	27/353	267/18866	1.09622e-12	2.39929e-11	9.91362e-12	NOS2/TNF/PPP3CA/ALOX5/IL6/IFNG/EGFR/DPP4/PRKCA/HIF1A/GJA1/IL1B/PPARD/SPP1/NKX3-1/ADRA2A/ADRA2C/SLC2A2/PDX1/HMGCR/EDN1/CREB1/REN/ABAT/SREBF1/ADIPOQ/DRD2	27
GO:0006367	transcription initiation from RNA polymerase II promoter	23/353	189/18866	1.15876e-12	2.52518e-11	1.04338e-11	PGR/ESR1/AR/TP53/CDKN1A/BAX/PPARG/NR1I3/NR1I2/CCND1/CCNB1/RXRA/PTEN/PPARA/PPARD/RUNX2/E2F2/NR3C2/ESR2/RXRB/NR3C1/CREB1/RXRG	23
GO:0045429	positive regulation of nitric oxide biosynthetic process	13/353	45/18866	1.17685e-12	2.55356e-11	1.05511e-11	PTGS2/TNF/INSR/ICAM1/AKT1/IFNG/HSP90AA1/IL1B/TRPV1/TLR4/EDN1/CD36/MTOR	13
GO:0071260	cellular response to mechanical stimulus	16/353	79/18866	1.1915e-12	2.57425e-11	1.06365e-11	PTGS2/CHEK1/CASP8/MAPK8/AKT1/EGFR/GJA1/IL1B/COL1A1/IRF1/TLR4/CASP1/CD40/IL13/MAPK3/GOT1	16
GO:0045785	positive regulation of cell adhesion	34/353	428/18866	1.27572e-12	2.74442e-11	1.13397e-11	GSK3B/RELA/VCAM1/TNF/SELE/PPP3CA/ICAM1/HAS2/ALOX5/AKT1/VEGFA/IL6/IL4/IL2/IL10/IFNG/ERBB2/CD40LG/DPP4/PRKCA/CAV1/IL1B/CCL2/IL1A/IGF2/KDR/ELANE/CD36/PTPN6/CD86/CD80/FN1/PRKCZ/RHOA	34
GO:0072511	divalent inorganic cation transport	36/353	478/18866	1.29481e-12	2.77364e-11	1.14604e-11	PTGS2/OPRM1/OPRD1/ADRA1A/FASLG/BCL2/BAX/PPP3CA/ICAM1/GSTM2/NOS3/EGF/CAV1/GJA1/CCL2/PRKCB/CXCL11/CXCL10/ADRA2A/DRD1/HTR2A/CHRNA7/PRKACA/F2/PLA2G1B/TRPV4/TRPV1/PTPN6/TRPM2/IL13/RHOA/DRD2/PIK3CG/CALM1/CALCR/ABCC2	36
GO:1990845	adaptive thermogenesis	21/353	155/18866	1.38011e-12	2.94385e-11	1.21637e-11	ADRB2/ADRB1/ACHE/VEGFA/RB1/IL4/CAV1/GJA1/HSF1/TRPV4/TRPV1/TLR4/UCP3/UCP2/SCD/CD36/IL13/IGF1R/APC/GATM/ADIPOQ	21
GO:0006352	DNA-templated transcription, initiation	26/353	249/18866	1.3912e-12	2.95497e-11	1.22097e-11	PGR/ESR1/AR/TP53/CDKN1A/BAX/PPARG/NR1I3/NR1I2/JUN/CCND1/CCNB1/RXRA/PTEN/PPARA/PPARD/RUNX2/E2F2/NR3C2/ESR2/RXRB/FOSL1/NR3C1/CREB1/RXRG/MAPK3	26
GO:0070661	leukocyte proliferation	29/353	313/18866	1.42108e-12	3.00576e-11	1.24195e-11	TP53/CDKN1A/CASP3/BCL2/BAX/VCAM1/GSTP1/AHR/MAPK1/IL6/IL4/IL2/IL10/ERBB2/CD40LG/IL1B/IL1A/CRP/IGF2/IRF1/TLR4/PTPN6/CD86/CD80/CD40/PRKCD/IL13/MAPK3/PIK3CG	29
GO:0002573	myeloid leukocyte differentiation	24/353	210/18866	1.47311e-12	3.10278e-11	1.28204e-11	MAPK14/FASN/CASP8/TNF/PPARG/JUN/VEGFA/RB1/MMP9/IL4/IFNG/PIK3CD/FOS/PRKCA/MYC/TGFB1/PARP1/SIRT1/CA2/TLR4/CSF2/CREB1/ADIPOQ/MTOR	24
GO:0046879	hormone secretion	29/353	314/18866	1.53943e-12	3.22896e-11	1.33417e-11	NOS2/TNF/PPP3CA/ALOX5/IL6/IFNG/EGFR/DPP4/RAF1/PRKCA/HIF1A/GJA1/IL1B/PPARD/SPP1/NKX3-1/ADRA2A/ADRA2C/TRPV4/SLC2A2/PDX1/HMGCR/EDN1/CREB1/REN/ABAT/SREBF1/ADIPOQ/DRD2	29
GO:0030099	myeloid cell differentiation	34/353	431/18866	1.55294e-12	3.23597e-11	1.33707e-11	MAPK14/FASN/CASP8/CASP3/TNF/STAT1/PPARG/JUN/VEGFA/RB1/NFKBIA/MMP9/IL4/IFNG/CASP9/PIK3CD/FOS/EIF6/PRKCA/HIF1A/MYC/PRKCB/TGFB1/PARP1/SIRT1/CA2/TLR4/ABI1/STAT3/PTPN6/CSF2/CREB1/ADIPOQ/MTOR	34
GO:0001667	ameboidal-type cell migration	36/353	481/18866	1.55563e-12	3.23597e-11	1.33707e-11	PTGS2/TNF/PPARG/JUN/HMOX1/HAS2/CYP1B1/AKT1/VEGFA/MMP9/MET/IL4/IFNG/DPP4/NOS3/PRKCA/HIF1A/GJA1/HSPB1/TGFB1/PTEN/NFE2L2/PPARD/KDR/SIRT1/ALOX12/PRSS3/SP1/EDN1/PECAM1/CD40/FN1/RHOA/TIMP1/ITGB3/MTOR	36
GO:1904407	positive regulation of nitric oxide metabolic process	13/353	46/18866	1.61302e-12	3.32612e-11	1.37432e-11	PTGS2/TNF/INSR/ICAM1/AKT1/IFNG/HSP90AA1/IL1B/TRPV1/TLR4/EDN1/CD36/MTOR	13
GO:0048015	phosphatidylinositol-mediated signaling	23/353	192/18866	1.61827e-12	3.32612e-11	1.37432e-11	TNF/INSR/AKT1/MAPK1/ERBB2/EGFR/PIK3CD/PTEN/NCF1/PPARD/ERBB3/NKX3-1/HTR2A/KDR/SIRT1/F2/EDN1/PTPN6/IGF1R/RHOA/MAPK3/CAT/PIK3CG	23
GO:0045428	regulation of nitric oxide biosynthetic process	15/353	68/18866	1.62138e-12	3.32612e-11	1.37432e-11	PTGS2/TNF/INSR/ICAM1/AKT1/IL10/IFNG/HSP90AA1/CAV1/IL1B/TRPV1/TLR4/EDN1/CD36/MTOR	15
GO:0050679	positive regulation of epithelial cell proliferation	24/353	211/18866	1.63421e-12	3.32612e-11	1.37432e-11	SCN5A/AR/JUN/HMOX1/HAS2/AKT1/VEGFA/IL10/ERBB2/EGFR/CCND1/PRKCA/HIF1A/MYC/F3/IGF2/KDR/SIRT1/TLR4/SP1/STAT3/CFLAR/ITGB3/MTOR	24
GO:0070555	response to interleukin-1	24/353	211/18866	1.63421e-12	3.32612e-11	1.37432e-11	RELA/SELE/PSMD3/IKBKB/ICAM1/HAS2/NFKBIA/IL6/PRKCA/HIF1A/IL1B/CCL2/CXCL8/IL1A/CHUK/NKX3-1/CCL16/EDN1/CITED1/CD40/PSME3/IKBKG/MAPK3/ABCC2	24
GO:0051591	response to cAMP	17/353	94/18866	1.63861e-12	3.32612e-11	1.37432e-11	SLC6A3/RELA/STAT1/AHR/TYR/THBD/FOS/HSPA5/DUOX2/COL1A1/FOSL1/CITED1/SLC5A5/REN/SREBF1/ADIPOQ/PIK3CG	17
GO:0015718	monocarboxylic acid transport	22/353	174/18866	1.66257e-12	3.3612e-11	1.38882e-11	NCOA2/NOS2/NCOA1/PPARG/AKT1/RXRA/ACACA/IL1B/ABCG2/PPARA/PPARD/PLA2G1B/PLA2G2E/FABP1/EDN1/CD36/ABAT/PLA2G4A/CES1/AKR1C1/DRD2/ABCC2	22
GO:0019915	lipid storage	16/353	81/18866	1.7941e-12	3.6126e-11	1.49269e-11	TNF/PPARG/NFKBIA/IL6/CAV1/IL1B/PPARA/PPARD/CRP/SIRT1/SOAT1/LPL/CD36/CES1/APOB/ITGB3	16
GO:0043122	regulation of I-kappaB kinase/NF-kappaB signaling	26/353	252/18866	1.83563e-12	3.68149e-11	1.52116e-11	ESR1/RELA/FASLG/CASP8/TNF/STAT1/IKBKB/HMOX1/GSTP1/AKT1/GJA1/IL1B/PRKCB/HSPB1/CHUK/SIRT1/TLR4/IRF3/CD36/LITAF/CASP1/CD40/IKBKG/CFLAR/RHOA/ADIPOQ	26
GO:0030595	leukocyte chemotaxis	25/353	232/18866	1.87998e-12	3.75548e-11	1.55173e-11	F7/MAPK14/ALOX5/VEGFA/MAPK1/IL6/IL4/IL10/PIK3CD/DPP4/IL1B/CCL2/CXCL8/SERPINE1/CXCL11/CXCL2/CXCL10/HRH1/PLA2G1B/TRPV4/CCL16/EDN1/TRPM2/MAPK3/PIK3CG	25
GO:0007586	digestion	20/353	141/18866	1.99428e-12	3.96807e-11	1.63957e-11	PRSS1/CHRM3/CHRM1/PTGER3/MGAM/CTRB1/ADRA2A/PRSS3/TRPV1/TLR4/ENPP7/SLC2A2/FABP1/CCK/CD36/SLC22A5/ALPI/SOAT2/LDLR/AKR1C1	20
GO:0031668	cellular response to extracellular stimulus	26/353	253/18866	2.01149e-12	3.98332e-11	1.64587e-11	NCOA1/TP53/CDKN1A/BCL2/VCAM1/PPARG/MAPK8/JUN/ICAM1/HMOX1/GSTP1/AKR1C3/MDM2/MAPK1/FOS/HSPA5/COL1A1/NFE2L2/PPARA/PIM1/SIRT1/FOSL1/LPL/SREBF1/MAPK3/MTOR	26
GO:0060402	calcium ion transport into cytosol	21/353	158/18866	2.01777e-12	3.98332e-11	1.64587e-11	ADRA1A/FASLG/BCL2/BAX/GSTM2/CAV1/CXCL11/CXCL10/DRD1/HTR2A/PRKACA/F2/PLA2G1B/TRPV4/TRPV1/PTPN6/TRPM2/IL13/DRD2/CALM1/CALCR	21
GO:0006953	acute-phase response	13/353	47/18866	2.19247e-12	4.3113e-11	1.78139e-11	PTGS2/TNF/IL6/IL1B/PTGER3/IL1A/CRP/F2/TRPV1/STAT3/FN1/CD163/UGT1A1	13
GO:0048017	inositol lipid-mediated signaling	23/353	196/18866	2.50144e-12	4.89284e-11	2.02167e-11	TNF/INSR/AKT1/MAPK1/ERBB2/EGFR/PIK3CD/PTEN/NCF1/PPARD/ERBB3/NKX3-1/HTR2A/KDR/SIRT1/F2/EDN1/PTPN6/IGF1R/RHOA/MAPK3/CAT/PIK3CG	23
GO:1903039	positive regulation of leukocyte cell-cell adhesion	25/353	235/18866	2.50765e-12	4.89284e-11	2.02167e-11	RELA/VCAM1/TNF/SELE/ICAM1/HAS2/ALOX5/AKT1/IL6/IL4/IL2/IFNG/CD40LG/DPP4/CAV1/IL1B/CCL2/IL1A/IGF2/ELANE/PTPN6/CD86/CD80/PRKCZ/RHOA	25
GO:0031331	positive regulation of cellular catabolic process	32/353	390/18866	2.56043e-12	4.97652e-11	2.05625e-11	ADRB2/GSK3B/BAX/TNF/INSR/HMOX1/AKT1/MDM2/IL6/IL4/IFNG/HSP90AA1/EGF/HIF1A/CAV1/IL1B/PTEN/NFE2L2/PPARA/HSF1/HK2/ADRA2A/HTR2A/KDR/SIRT1/PTPN1/ENPP7/FABP1/PRKCD/IKBKG/MAPK3/LDLR	32
GO:0045598	regulation of fat cell differentiation	20/353	143/18866	2.6085e-12	5.05046e-11	2.0868e-11	PTGS2/MAPK14/TNF/PPARG/ALOX5/AKT1/IL6/RUNX1T1/TGFB1/SULT1E1/PPARD/E2F1/PIM1/HTR2A/SIRT1/TRPV4/LPL/CREB1/ADIPOQ/MTOR	20
GO:0090257	regulation of muscle system process	26/353	256/18866	2.63969e-12	5.08355e-11	2.10047e-11	PTGS2/SCN5A/CHRM3/ADRB2/ADRA2B/ADRA1B/ADRA1A/PPP3CA/GSTM2/CHRM2/NOS3/SOD1/PRKCA/CAV1/PARP1/PPARA/ADRA2A/ADRA2C/KCNMA1/PRKACA/EDN1/RHOA/ABAT/PIK3CG/CALM1/MTOR	26
GO:0051897	positive regulation of protein kinase B signaling	22/353	178/18866	2.64579e-12	5.08355e-11	2.10047e-11	F7/ESR1/TNF/INSR/AKR1C3/MET/ERBB2/EGFR/HSP90AA1/PIK3CD/F10/EGF/F3/TGFB1/IGF2/ERBB3/CD86/CD80/IGF1R/PIK3CG/CALCR/MTOR	22
GO:1901655	cellular response to ketone	17/353	97/18866	2.79461e-12	5.34907e-11	2.21019e-11	AR/PPARG/ICAM1/AKT1/AKR1C3/AHR/EGFR/CASP9/ADCY2/AKR1B1/ELK1/ACACA/SPP1/SIRT1/NR3C1/CFLAR/ABCC2	17
GO:0072503	cellular divalent inorganic cation homeostasis	36/353	492/18866	3.01011e-12	5.73974e-11	2.3716e-11	ADRA1B/ADRA1A/ESR1/FASLG/BCL2/BAX/GSTM2/IL2/CAV1/GJA1/PTGER3/PRKCB/CXCL11/CXCL10/ADRA1D/DRD1/HTR2A/CHRNA7/PRKACA/F2/ELANE/PLA2G1B/TRPV4/TRPV1/EDN1/CD36/PTPN6/CD40/TRPM2/IL13/GOT1/DRD2/PIK3CG/CALM1/EDNRA/CALCR	36
GO:0006636	unsaturated fatty acid biosynthetic process	14/353	59/18866	3.09914e-12	5.86507e-11	2.42339e-11	PTGS2/PTGS1/GSTP1/GSTM2/GSTM1/ALOX5/AKR1C3/PTGES/IL1B/SIRT1/ALOX12/SCD/EDN1/PLA2G4A	14
GO:0031663	lipopolysaccharide-mediated signaling pathway	14/353	59/18866	3.09914e-12	5.86507e-11	2.42339e-11	MAPK14/TNF/AKT1/NFKBIA/MAPK1/NOS3/PRKCA/IL1B/CCL2/TGFB1/TLR4/IRF3/CD36/MAPK3	14
GO:0007162	negative regulation of cell adhesion	28/353	301/18866	3.18568e-12	5.98385e-11	2.47247e-11	CASP3/CYP1B1/AKT1/VEGFA/IL4/IL2/IL10/ERBB2/CDKN2A/TGFB1/SERPINE1/COL1A1/PTEN/PPARA/IRF1/ERBB3/RASA1/APOD/ALOX12/TRPV4/PLG/PTPN6/CD86/CD80/PRKCD/RHOA/ABAT/ADIPOQ	28
GO:0010632	regulation of epithelial cell migration	28/353	301/18866	3.18568e-12	5.98385e-11	2.47247e-11	PTGS2/TNF/PPARG/JUN/HMOX1/HAS2/AKT1/VEGFA/MMP9/MET/IL4/IFNG/NOS3/PRKCA/HIF1A/HSPB1/TGFB1/PTEN/NFE2L2/KDR/SIRT1/ALOX12/SP1/EDN1/CD40/RHOA/ITGB3/MTOR	28
GO:0045787	positive regulation of cell cycle	32/353	396/18866	3.84938e-12	7.20363e-11	2.97647e-11	SLC6A4/CHEK1/TP53/CDKN1A/BAX/INSR/CYP1A1/AKT1/RB1/PCNA/MDM2/IL10/EGFR/CCND1/CCNB1/EGF/PRKCA/CDK2/IL1B/IL1A/CHEK2/HSF1/E2F1/IGF2/NKX3-1/PRKACA/FOSL1/EDN1/CCND2/RHOA/DRD2/NPM1	32
GO:0070838	divalent metal ion transport	35/353	471/18866	3.97059e-12	7.40294e-11	3.05882e-11	PTGS2/OPRM1/OPRD1/ADRA1A/FASLG/BCL2/BAX/PPP3CA/ICAM1/GSTM2/NOS3/EGF/CAV1/GJA1/CCL2/PRKCB/CXCL11/CXCL10/ADRA2A/DRD1/HTR2A/CHRNA7/PRKACA/F2/PLA2G1B/TRPV4/TRPV1/PTPN6/TRPM2/IL13/RHOA/DRD2/PIK3CG/CALM1/CALCR	35
GO:0070663	regulation of leukocyte proliferation	25/353	240/18866	4.01269e-12	7.44514e-11	3.07626e-11	CDKN1A/CASP3/BCL2/VCAM1/GSTP1/AHR/MAPK1/IL6/IL4/IL2/IL10/ERBB2/CD40LG/IL1B/IL1A/CRP/IGF2/IRF1/TLR4/PTPN6/CD86/CD80/CD40/IL13/MAPK3	25
GO:0016101	diterpenoid metabolic process	18/353	114/18866	4.0228e-12	7.44514e-11	3.07626e-11	CYP3A4/CYP1B1/CYP1A2/CYP1A1/AKR1C3/EGFR/AKR1B1/PPARD/ADH1C/ADH1B/RHO/RBP2/LPL/UGT1A1/PLB1/APOB/AKR1C1/ADH1A	18
GO:0090303	positive regulation of wound healing	14/353	61/18866	5.07208e-12	9.35269e-11	3.86444e-11	F7/THBD/F3/DUOX2/SERPINE1/NFE2L2/CLDN4/ADRA2A/F2/TLR4/PLG/CD36/PLA2G4A/MTOR	14
GO:0042063	gliogenesis	28/353	307/18866	5.13404e-12	9.43239e-11	3.89737e-11	CHRM1/RELA/TNF/PPARG/GSTP1/AKT1/MAPK1/IL6/IFNG/ERBB2/EGFR/SOD1/IL1B/CCL2/TGFB1/PTEN/E2F1/ERBB3/DRD1/F2/TLR4/GAP43/STAT3/CREB1/RHOA/MAPK3/LDLR/MTOR	28
GO:0031649	heat generation	9/353	17/18866	5.4116e-12	9.90617e-11	4.09313e-11	PTGS2/ADRB2/ADRB1/TNF/IL1B/PTGER3/IL1A/TRPV1/ABAT	9
GO:0007249	I-kappaB kinase/NF-kappaB signaling	27/353	286/18866	5.58169e-12	1.01805e-10	4.20649e-11	ESR1/RELA/FASLG/CASP8/TNF/STAT1/IKBKB/HMOX1/GSTP1/AKT1/NFKBIA/GJA1/IL1B/PRKCB/HSPB1/CHUK/SIRT1/TLR4/IRF3/CD36/LITAF/CASP1/CD40/IKBKG/CFLAR/RHOA/ADIPOQ	27
GO:0009896	positive regulation of catabolic process	34/353	454/18866	6.6203e-12	1.20313e-10	4.9712e-11	ADRB2/GSK3B/BAX/TNF/INSR/HMOX1/AKT1/MDM2/IL6/IL4/IFNG/HSP90AA1/EGF/HIF1A/CAV1/GJA1/IL1B/PTEN/NFE2L2/PPARA/HSF1/HK2/ADRA2A/HTR2A/KDR/SIRT1/PTPN1/ENPP7/FABP1/PRKCD/IKBKG/APC/MAPK3/LDLR	34
GO:0043280	positive regulation of cysteine-type endopeptidase activity involved in apoptotic process	19/353	134/18866	7.23808e-12	1.31066e-10	5.41554e-11	FASLG/CASP8/BAX/TNF/PPARG/CASP9/XDH/MYC/F3/HSF1/CTSD/NKX3-1/SIRT1/CYCS/ALOX12/CCK/CASP1/CFLAR/RHOA	19
GO:0038034	signal transduction in absence of ligand	15/353	75/18866	7.40139e-12	1.33066e-10	5.49818e-11	GSK3B/CASP3/BCL2/BAX/TNF/AKT1/MCL1/IL4/IL2/CASP9/BCL2L1/IL1B/IL1A/ERBB3/CSF2	15
GO:0097192	extrinsic apoptotic signaling pathway in absence of ligand	15/353	75/18866	7.40139e-12	1.33066e-10	5.49818e-11	GSK3B/CASP3/BCL2/BAX/TNF/AKT1/MCL1/IL4/IL2/CASP9/BCL2L1/IL1B/IL1A/ERBB3/CSF2	15
GO:0051100	negative regulation of binding	21/353	169/18866	7.56118e-12	1.35455e-10	5.59688e-11	ADRB2/GSK3B/CDKN1A/BAX/SLPI/PPP3CA/MAPK8/JUN/HMOX1/AKT1/NFKBIA/MET/IL10/CAV1/PPARA/E2F1/NKX3-1/MAP2/PRKCD/MAPK3/ADIPOQ	21
GO:0010743	regulation of macrophage derived foam cell differentiation	11/353	32/18866	7.65296e-12	1.36545e-10	5.64192e-11	PPARG/NFKBIA/PPARA/CRP/LPL/CETP/CD36/CSF2/APOB/ADIPOQ/ITGB3	11
GO:0098869	cellular oxidant detoxification	17/353	103/18866	7.67627e-12	1.36545e-10	5.64192e-11	PTGS2/PTGS1/TNF/GSTP1/GSTM2/NOS3/SOD1/DUOX2/MPO/NFE2L2/NQO1/TXNRD1/FABP1/CD36/GSR/CAT/MGST1	17
GO:0045766	positive regulation of angiogenesis	23/353	208/18866	8.67446e-12	1.53758e-10	6.35313e-11	PTGS2/HMOX1/CYP1B1/VEGFA/IL10/NOS3/PRKCA/HIF1A/F3/IL1B/CXCL8/PRKCB/HSPB1/SERPINE1/IL1A/NFE2L2/HK2/CHRNA7/KDR/SIRT1/SP1/STAT3/CD40	23
GO:0010883	regulation of lipid storage	13/353	52/18866	9.09659e-12	1.60674e-10	6.63891e-11	TNF/PPARG/NFKBIA/IL6/PPARA/PPARD/CRP/SIRT1/LPL/CD36/CES1/APOB/ITGB3	13
GO:0052548	regulation of endopeptidase activity	33/353	434/18866	9.13544e-12	1.60797e-10	6.64396e-11	PTGS2/FASLG/CASP8/BAX/TNF/SLPI/PPARG/AKT1/VEGFA/MMP9/MDM2/CASP9/BIRC5/POR/XDH/RAF1/MYC/F3/SERPINE1/HSF1/CTSD/NKX3-1/SIRT1/CYCS/ALOX12/FABP1/CCK/STAT3/CASP1/PSME3/CFLAR/RHOA/TIMP1	33
GO:0006936	muscle contraction	30/353	362/18866	9.94353e-12	1.7441e-10	7.20646e-11	PTGS2/KCNH2/SCN5A/CHRM3/ADRB2/ADRA2B/ADRA1B/ADRA1A/GSTM2/CHRM2/SOD1/CAV1/GJA1/PTGER3/CHUK/ADRA2A/ADRA2C/DRD1/HTR2A/KCNMA1/PRKACA/TRPV1/EDN1/RHOA/ABAT/DRD2/PIK3CG/CALM1/EDNRA/MTOR	30
GO:0010001	glial cell differentiation	24/353	230/18866	1.05324e-11	1.84098e-10	7.60673e-11	RELA/TNF/PPARG/GSTP1/AKT1/MAPK1/IL6/IFNG/ERBB2/EGFR/SOD1/IL1B/TGFB1/PTEN/ERBB3/DRD1/F2/TLR4/GAP43/STAT3/RHOA/MAPK3/LDLR/MTOR	24
GO:0010039	response to iron ion	11/353	33/18866	1.12889e-11	1.96637e-10	8.12486e-11	SLC6A3/BCL2/HMOX1/CYP1A1/MDM2/CCND1/CCNB1/HIF1A/PDX1/ABAT/DRD2	11
GO:0006940	regulation of smooth muscle contraction	14/353	65/18866	1.28432e-11	2.22941e-10	9.2117e-11	PTGS2/CHRM3/ADRB2/ADRA2B/ADRA1A/CHRM2/SOD1/CAV1/ADRA2A/ADRA2C/KCNMA1/EDN1/RHOA/ABAT	14
GO:0051924	regulation of calcium ion transport	25/353	253/18866	1.28912e-11	2.23004e-10	9.2143e-11	PTGS2/OPRD1/BCL2/BAX/ICAM1/GSTM2/NOS3/EGF/CAV1/GJA1/CCL2/CXCL11/CXCL10/ADRA2A/DRD1/PRKACA/F2/PLA2G1B/PTPN6/IL13/RHOA/DRD2/PIK3CG/CALM1/CALCR	25
GO:0007188	adenylate cyclase-modulating G protein-coupled receptor signaling pathway	24/353	233/18866	1.38896e-11	2.38635e-10	9.86018e-11	OPRM1/OPRD1/CHRM3/CHRM1/ADRB2/ADRB1/ADRA2B/ADRA1B/ADRA1A/CHRM2/ADCY2/PRKCA/PTGER3/CXCL11/CXCL10/CHRM4/ADRA2A/ADRA2C/ADRA1D/DRD1/EDN1/DRD2/EDNRA/CALCR	24
GO:0009743	response to carbohydrate	24/353	233/18866	1.38896e-11	2.38635e-10	9.86018e-11	PTGS2/CASP3/PPP3CA/ICAM1/GSTP1/RAF1/HIF1A/GJA1/IL1B/PRKCB/PTEN/PPARD/ADRA2A/PRKACA/PDX1/LPL/HMGCR/IGF1R/RHOA/SREBF1/GOT1/CAT/APOB/ADIPOQ	24
GO:0043536	positive regulation of blood vessel endothelial cell migration	15/353	79/18866	1.63564e-11	2.80061e-10	1.15719e-10	PTGS2/HMOX1/AKT1/VEGFA/NOS3/PRKCA/HIF1A/HSPB1/TGFB1/NFE2L2/KDR/SIRT1/ALOX12/SP1/CD40	15
GO:1904018	positive regulation of vasculature development	24/353	235/18866	1.6662e-11	2.84328e-10	1.17481e-10	PTGS2/HMOX1/CYP1B1/VEGFA/IL10/NOS3/PRKCA/HIF1A/F3/IL1B/CXCL8/PRKCB/HSPB1/SERPINE1/IL1A/NFE2L2/HK2/CHRNA7/KDR/SIRT1/SP1/STAT3/CD40/CFLAR	24
GO:0001523	retinoid metabolic process	17/353	108/18866	1.6903e-11	2.87466e-10	1.18778e-10	CYP3A4/CYP1B1/CYP1A2/CYP1A1/AKR1C3/AKR1B1/PPARD/ADH1C/ADH1B/RHO/RBP2/LPL/UGT1A1/PLB1/APOB/AKR1C1/ADH1A	17
GO:0031098	stress-activated protein kinase signaling cascade	27/353	300/18866	1.7007e-11	2.8826e-10	1.19106e-10	MAPK14/TNF/MAPK8/IKBKB/GSTP1/AKT1/VEGFA/MAPK1/EGFR/CD40LG/AKR1B1/XDH/MYC/IL1B/NCF1/CHUK/PTPN1/TRPV4/TLR4/HMGCR/EDN1/MAPK10/MAPK8IP2/IKBKG/IGF1R/RHOA/MAPK3	27
GO:0070374	positive regulation of ERK1 and ERK2 cascade	23/353	215/18866	1.72098e-11	2.90719e-10	1.20122e-10	OPRM1/ADRA1A/TNF/JUN/ICAM1/EGFR/PRKCA/CCL2/TGFB1/PTEN/HTR2A/CHRNA7/KDR/TRPV4/TLR4/CCL16/HMGCR/CD36/PRKCZ/CFLAR/MAPK3/DRD2/CALCR	23
GO:0006721	terpenoid metabolic process	18/353	124/18866	1.73898e-11	2.92776e-10	1.20972e-10	CYP3A4/CYP1B1/CYP1A2/CYP1A1/AKR1C3/EGFR/AKR1B1/PPARD/ADH1C/ADH1B/RHO/RBP2/LPL/UGT1A1/PLB1/APOB/AKR1C1/ADH1A	18
GO:0022409	positive regulation of cell-cell adhesion	26/353	279/18866	1.87179e-11	3.14086e-10	1.29777e-10	RELA/VCAM1/TNF/SELE/ICAM1/HAS2/ALOX5/AKT1/IL6/IL4/IL2/IL10/IFNG/CD40LG/DPP4/CAV1/IL1B/CCL2/IL1A/IGF2/ELANE/PTPN6/CD86/CD80/PRKCZ/RHOA	26
GO:0051092	positive regulation of NF-kappaB transcription factor activity	20/353	159/18866	1.91952e-11	3.21026e-10	1.32645e-10	AR/RELA/TNF/IKBKB/ICAM1/CD40LG/CAV1/IL1B/PRKCB/CHUK/PLA2G1B/TLR4/CD36/STAT3/CD40/PRKCZ/IKBKG/CFLAR/CAT/NPM1	20
GO:1905954	positive regulation of lipid localization	16/353	94/18866	1.96615e-11	3.27734e-10	1.35417e-10	NFKBIA/CAV1/IL1B/SPP1/PON1/NKX3-1/SIRT1/ENPP7/LPL/EDN1/CETP/CD36/PRKCD/CES1/APOB/ADIPOQ	16
GO:1901617	organic hydroxy compound biosynthetic process	25/353	258/18866	1.9797e-11	3.28905e-10	1.359e-10	SLC6A3/FASN/TNF/CYP3A4/AKR1C3/TYR/IFNG/AKR1B1/POR/SOD1/ACACA/IL1B/SIRT1/ALOX12/HRH1/SP1/SCD/HMGCR/CITED1/DAO/TYRP1/SREBF1/GOT1/CES1/APOB	25
GO:0048771	tissue remodeling	21/353	178/18866	2.06556e-11	3.40918e-10	1.40864e-10	ADRB2/TP53/BAX/PPP3CA/MMP2/MDM2/IL6/IL2/EGFR/NOS3/PRKCA/HIF1A/CAV1/GJA1/TGFB1/IL1A/SPP1/CA2/PLG/TIMP1/ITGB3	21
GO:0060401	cytosolic calcium ion transport	21/353	178/18866	2.06556e-11	3.40918e-10	1.40864e-10	ADRA1A/FASLG/BCL2/BAX/GSTM2/CAV1/CXCL11/CXCL10/DRD1/HTR2A/PRKACA/F2/PLA2G1B/TRPV4/TRPV1/PTPN6/TRPM2/IL13/DRD2/CALM1/CALCR	21
GO:0003073	regulation of systemic arterial blood pressure	16/353	95/18866	2.32461e-11	3.82422e-10	1.58013e-10	ADRB2/ADRB1/ADRA1B/ADRA1A/AR/NOS3/GJA1/ADRA1D/TRPV1/ENPEP/EDN1/REN/RHOA/CES1/DRD2/ECE1	16
GO:0010332	response to gamma radiation	13/353	56/18866	2.53075e-11	4.14978e-10	1.71465e-10	TP53/CDKN1A/BCL2/BAX/MDM2/BCL2L1/ELK1/HSPA5/MYC/PARP1/CHEK2/HSF1/CXCL10	13
GO:0014066	regulation of phosphatidylinositol 3-kinase signaling	18/353	127/18866	2.62436e-11	4.27542e-10	1.76656e-10	TNF/INSR/MAPK1/EGFR/PIK3CD/PTEN/NCF1/PPARD/ERBB3/NKX3-1/KDR/SIRT1/F2/PTPN6/IGF1R/MAPK3/CAT/PIK3CG	18
GO:0071621	granulocyte chemotaxis	18/353	127/18866	2.62436e-11	4.27542e-10	1.76656e-10	MAPK14/MAPK1/IL4/PIK3CD/DPP4/IL1B/CCL2/CXCL8/CXCL11/CXCL2/CXCL10/HRH1/PLA2G1B/TRPV4/CCL16/EDN1/MAPK3/PIK3CG	18
GO:0006720	isoprenoid metabolic process	19/353	144/18866	2.64267e-11	4.27756e-10	1.76745e-10	CYP3A4/CYP1B1/CYP1A2/CYP1A1/AKR1C3/EGFR/AKR1B1/PPARD/ADH1C/ADH1B/RHO/RBP2/LPL/HMGCR/UGT1A1/PLB1/APOB/AKR1C1/ADH1A	19
GO:0010212	response to ionizing radiation	19/353	144/18866	2.64267e-11	4.27756e-10	1.76745e-10	MAPK14/TP53/CDKN1A/CASP3/BCL2/BAX/ICAM1/MDM2/CCND1/BCL2L1/THBD/ELK1/HSPA5/MYC/PARP1/CHEK2/HSF1/CXCL10/SIRT1	19
GO:0010950	positive regulation of endopeptidase activity	21/353	181/18866	2.84796e-11	4.59507e-10	1.89864e-10	FASLG/CASP8/BAX/TNF/PPARG/CASP9/XDH/MYC/F3/HSF1/CTSD/NKX3-1/SIRT1/CYCS/ALOX12/CCK/STAT3/CASP1/PSME3/CFLAR/RHOA	21
GO:0019748	secondary metabolic process	13/353	57/18866	3.22367e-11	5.17701e-10	2.13909e-10	BCL2/CYP1B1/CYP1A2/CYP1A1/AKR1C3/TYR/AKR1B1/NFE2L2/PAM/CITED1/TYRP1/AKR1C1/ABCC2	13
GO:0120162	positive regulation of cold-induced thermogenesis	16/353	97/18866	3.22921e-11	5.17701e-10	2.13909e-10	ADRB2/ADRB1/ACHE/VEGFA/IL4/CAV1/GJA1/HSF1/UCP2/SCD/CD36/IL13/IGF1R/APC/GATM/ADIPOQ	16
GO:0032943	mononuclear cell proliferation	26/353	286/18866	3.26358e-11	5.19901e-10	2.14818e-10	TP53/CDKN1A/CASP3/BCL2/BAX/VCAM1/AHR/IL6/IL4/IL2/IL10/ERBB2/CD40LG/IL1B/IL1A/CRP/IGF2/IRF1/TLR4/PTPN6/CD86/CD80/CD40/PRKCD/IL13/PIK3CG	26
GO:0043542	endothelial cell migration	26/353	286/18866	3.26358e-11	5.19901e-10	2.14818e-10	PTGS2/TNF/PPARG/HMOX1/CYP1B1/AKT1/VEGFA/MET/DPP4/NOS3/PRKCA/HIF1A/HSPB1/TGFB1/PTEN/NFE2L2/KDR/SIRT1/ALOX12/PRSS3/SP1/EDN1/PECAM1/CD40/RHOA/ITGB3	26
GO:0042554	superoxide anion generation	11/353	36/18866	3.33282e-11	5.29257e-10	2.18684e-10	GSTP1/EGFR/SOD1/DUOX2/TGFB1/NCF1/CRP/NOX5/ALOX12/EDN1/PRKCD	11
GO:0071347	cellular response to interleukin-1	21/353	183/18866	3.51527e-11	5.56474e-10	2.2993e-10	RELA/PSMD3/IKBKB/ICAM1/HAS2/NFKBIA/IL6/HIF1A/IL1B/CCL2/CXCL8/IL1A/CHUK/NKX3-1/CCL16/EDN1/CD40/PSME3/IKBKG/MAPK3/ABCC2	21
GO:0001676	long-chain fatty acid metabolic process	17/353	113/18866	3.56588e-11	5.62717e-10	2.32509e-10	PTGS2/PTGS1/GSTP1/GSTM2/GSTM1/CYP3A4/CYP1B1/CYP1A2/CYP1A1/ALOX5/AKR1C3/PTGES/LTA4H/ALOX12/PAM/PLA2G4A/MAPK3	17
GO:0042110	T cell activation	34/353	483/18866	3.6048e-11	5.6708e-10	2.34312e-10	TP53/CASP8/CASP3/BCL2/BAX/VCAM1/PPP3CA/ICAM1/AKT1/IL6/IL4/IL2/IL10/IFNG/ERBB2/CD40LG/PIK3CD/DPP4/SOD1/CAV1/IL1B/CCL2/IL1A/RUNX2/IGF2/IRF1/STAT3/PTPN6/CD86/CD80/PRKCZ/RHOA/PIK3CG/MTOR	34
GO:1903708	positive regulation of hemopoiesis	22/353	204/18866	4.08458e-11	6.40554e-10	2.64671e-10	MAPK14/CASP8/TNF/STAT1/JUN/RB1/IL4/IL2/IFNG/FOS/PRKCA/HIF1A/IL1B/TGFB1/IL1A/CA2/STAT3/CREB1/CD86/CD80/PRKCZ/RHOA	22
GO:2000045	regulation of G1/S transition of mitotic cell cycle	21/353	185/18866	4.32674e-11	6.76423e-10	2.79491e-10	TP53/CDKN1A/BCL2/BAX/CYP1A1/AKT1/RB1/PCNA/MDM2/EGFR/CCND1/CCNB1/CDKN2A/CDK2/CCL2/PTEN/CHEK2/E2F1/PTPN6/CCND2/PSME3	21
GO:1902105	regulation of leukocyte differentiation	26/353	290/18866	4.44941e-11	6.9313e-10	2.86395e-10	CASP8/TNF/JUN/RB1/IL4/IL2/IFNG/ERBB2/FOS/SOD1/PRKCA/MYC/IL1B/TGFB1/IL1A/IRF1/CA2/TLR4/PTPN6/CREB1/CD86/CD80/PRKCZ/RHOA/ADIPOQ/MTOR	26
GO:0030194	positive regulation of blood coagulation	10/353	28/18866	4.50718e-11	6.9313e-10	2.86395e-10	F7/THBD/F3/SERPINE1/NFE2L2/F2/TLR4/PLG/CD36/PLA2G4A	10
GO:0032800	receptor biosynthetic process	10/353	28/18866	4.50718e-11	6.9313e-10	2.86395e-10	TNF/PPARG/ACHE/IL10/IFNG/HIF1A/PPARA/EDN1/ADIPOQ/ITGB3	10
GO:0071880	adenylate cyclase-activating adrenergic receptor signaling pathway	10/353	28/18866	4.50718e-11	6.9313e-10	2.86395e-10	ADRB2/ADRB1/ADRA2B/ADRA1B/ADRA1A/ADRA2A/ADRA2C/ADRA1D/DRD1/DRD2	10
GO:1900048	positive regulation of hemostasis	10/353	28/18866	4.50718e-11	6.9313e-10	2.86395e-10	F7/THBD/F3/SERPINE1/NFE2L2/F2/TLR4/PLG/CD36/PLA2G4A	10
GO:1903532	positive regulation of secretion by cell	27/353	313/18866	4.51622e-11	6.9313e-10	2.86395e-10	SLC6A4/TNF/ACHE/IL6/IL4/IL2/IL10/IFNG/EGFR/HIF1A/GJA1/IL1B/TGFB1/IL1A/PPARD/SPP1/NKX3-1/PLA2G1B/TLR4/IRF3/PDX1/EDN1/CCK/CREB1/IL13/ABAT/DRD2	27
GO:0031349	positive regulation of defense response	30/353	385/18866	4.61466e-11	7.06085e-10	2.91747e-10	PTGS2/RELA/TNF/PSMD3/IKBKB/NFKBIA/IL6/IL2/IFNG/EGFR/RAF1/GJA1/IL1B/PTGER3/SERPINE1/CHUK/PRKACA/TRPV4/TLR4/IRF3/LPL/CCK/STAT3/PRKCD/PSME3/IKBKG/MAPK3/LDLR/ABCC1/PIK3CG	30
GO:0010595	positive regulation of endothelial cell migration	18/353	132/18866	5.07959e-11	7.74868e-10	3.20168e-10	PTGS2/HMOX1/AKT1/VEGFA/MET/NOS3/PRKCA/HIF1A/HSPB1/TGFB1/NFE2L2/KDR/SIRT1/ALOX12/SP1/EDN1/CD40/ITGB3	18
GO:0097530	granulocyte migration	19/353	150/18866	5.45977e-11	8.30347e-10	3.43091e-10	MAPK14/MAPK1/IL4/PIK3CD/DPP4/IL1B/CCL2/CXCL8/CXCL11/CXCL2/CXCL10/HRH1/PLA2G1B/TRPV4/CCL16/EDN1/PECAM1/MAPK3/PIK3CG	19
GO:0051047	positive regulation of secretion	28/353	340/18866	5.8125e-11	8.79219e-10	3.63285e-10	SLC6A4/TNF/ACHE/IL6/IL4/IL2/IL10/IFNG/EGFR/HIF1A/GJA1/IL1B/TGFB1/IL1A/PPARD/SPP1/NKX3-1/PLA2G1B/TRPV1/TLR4/IRF3/PDX1/EDN1/CCK/CREB1/IL13/ABAT/DRD2	28
GO:0051932	synaptic transmission, GABAergic	12/353	48/18866	5.81605e-11	8.79219e-10	3.63285e-10	ADRA1A/GABRA1/PTEN/GABRA2/GABRA3/GABRA6/GABRA5/CA2/BDNF/DRD2/GABRG3/GABRE	12
GO:0043123	positive regulation of I-kappaB kinase/NF-kappaB signaling	21/353	188/18866	5.87801e-11	8.85925e-10	3.66056e-10	RELA/FASLG/CASP8/TNF/IKBKB/HMOX1/AKT1/GJA1/IL1B/PRKCB/CHUK/TLR4/IRF3/CD36/LITAF/CASP1/CD40/IKBKG/CFLAR/RHOA/ADIPOQ	21
GO:2001056	positive regulation of cysteine-type endopeptidase activity	19/353	151/18866	6.14046e-11	9.22719e-10	3.81259e-10	FASLG/CASP8/BAX/TNF/PPARG/CASP9/XDH/MYC/F3/HSF1/CTSD/NKX3-1/SIRT1/CYCS/ALOX12/CCK/CASP1/CFLAR/RHOA	19
GO:0045930	negative regulation of mitotic cell cycle	28/353	341/18866	6.2261e-11	9.32804e-10	3.85426e-10	CHEK1/TP53/CDKN1A/BCL2/BAX/TNF/PSMD3/TOP2A/RB1/PCNA/MDM2/IL10/EGFR/CCND1/CCNB1/BCL2L1/CDKN2A/CDK2/CCL2/TGFB1/PTEN/CHEK2/E2F1/NKX3-1/ATF2/PSME3/APC/TOP2B	28
GO:1903428	positive regulation of reactive oxygen species biosynthetic process	13/353	60/18866	6.46775e-11	9.66133e-10	3.99197e-10	PTGS2/TNF/INSR/ICAM1/AKT1/IFNG/HSP90AA1/IL1B/TRPV1/TLR4/EDN1/CD36/MTOR	13
GO:0034754	cellular hormone metabolic process	18/353	134/18866	6.55969e-11	9.76966e-10	4.03673e-10	ESR1/CYP3A4/CYP1B1/CYP1A2/CYP1A1/AKR1C3/AKR1B1/SULT1E1/SPP1/ADH1C/ADH1B/HSD3B2/HSD3B1/UGT1A1/PLB1/AKR1C1/ECE1/ADH1A	18
GO:0050820	positive regulation of coagulation	10/353	29/18866	6.76582e-11	1.00469e-09	4.1513e-10	F7/THBD/F3/SERPINE1/NFE2L2/F2/TLR4/PLG/CD36/PLA2G4A	10
GO:0060249	anatomical structure homeostasis	33/353	469/18866	7.2004e-11	1.06509e-09	4.40086e-10	PTGS2/ADRB2/SLC6A2/BCL2/BAX/VEGFA/RB1/PCNA/MAPK1/IL6/EGFR/HSP90AA1/AKR1B1/NOS3/SOD1/PRKCA/HIF1A/ACACA/MYC/GJA1/HSPB1/PARP1/SPP1/LYZ/CA2/RHO/TLR4/TEP1/PLG/PECAM1/SLC22A5/MAPK3/ITGB3	33
GO:0006805	xenobiotic metabolic process	17/353	118/18866	7.23604e-11	1.06509e-09	4.40086e-10	PTGS1/NR1I2/GSTP1/GSTM2/GSTM1/CYP3A4/CYP1B1/CYP1A2/CYP1A1/AHR/POR/NQO1/UGT1A1/CES1/AKR1C1/MGST1/ABCC2	17
GO:0015918	sterol transport	17/353	118/18866	7.23604e-11	1.06509e-09	4.40086e-10	PPARG/NFKBIA/EGF/CAV1/PON1/SIRT1/LCAT/ENPP7/SOAT1/CETP/CD36/SOAT2/LDLR/CES1/APOB/AKR1C1/ADIPOQ	17
GO:0032368	regulation of lipid transport	18/353	135/18866	7.44146e-11	1.09214e-09	4.5126e-10	PPARG/AKT1/NFKBIA/EGF/CAV1/IL1B/SPP1/PON1/NKX3-1/SIRT1/ENPP7/EDN1/CETP/PRKCD/REN/CES1/ADIPOQ/ITGB3	18
GO:1903036	positive regulation of response to wounding	14/353	74/18866	8.24749e-11	1.20691e-09	4.98685e-10	F7/THBD/F3/DUOX2/SERPINE1/NFE2L2/CLDN4/ADRA2A/F2/TLR4/PLG/CD36/PLA2G4A/MTOR	14
GO:0002685	regulation of leukocyte migration	22/353	212/18866	8.70158e-11	1.26967e-09	5.24617e-10	F7/MAPK14/TNF/SELE/ICAM1/HMOX1/AKT1/VEGFA/MAPK1/IL6/IL4/DPP4/CCL2/CXCL8/SERPINE1/CXCL10/APOD/ELANE/TRPV4/EDN1/RHOA/MAPK3	22
GO:0006937	regulation of muscle contraction	20/353	173/18866	9.08858e-11	1.32231e-09	5.46366e-10	PTGS2/SCN5A/CHRM3/ADRB2/ADRA2B/ADRA1B/ADRA1A/GSTM2/CHRM2/SOD1/CAV1/ADRA2A/ADRA2C/KCNMA1/PRKACA/EDN1/RHOA/ABAT/PIK3CG/CALM1	20
GO:0007200	phospholipase C-activating G protein-coupled receptor signaling pathway	16/353	104/18866	9.59695e-11	1.39225e-09	5.75264e-10	OPRM1/OPRD1/CHRM1/ADRA1B/ADRA1A/ESR1/CHRM2/PTGER3/ADRA2A/ADRA1D/DRD1/HTR2A/F2/HRH1/EDN1/DRD2	16
GO:0003044	regulation of systemic arterial blood pressure mediated by a chemical signal	12/353	50/18866	9.79976e-11	1.41352e-09	5.84054e-10	ADRB2/ADRB1/ADRA1B/ADRA1A/NOS3/ADRA1D/ENPEP/EDN1/REN/RHOA/CES1/ECE1	12
GO:0030195	negative regulation of blood coagulation	12/353	50/18866	9.79976e-11	1.41352e-09	5.84054e-10	THBD/NOS3/PLAU/PLAT/SERPINE1/F2/ALOX12/PLG/EDN1/PRKCD/ABAT/F11	12
GO:0010888	negative regulation of lipid storage	9/353	22/18866	1.01944e-10	1.46624e-09	6.05837e-10	TNF/PPARG/NFKBIA/IL6/PPARA/PPARD/CRP/CES1/ITGB3	9
GO:0030072	peptide hormone secretion	24/353	257/18866	1.09385e-10	1.56879e-09	6.4821e-10	NOS2/TNF/PPP3CA/ALOX5/IL6/IFNG/EGFR/DPP4/RAF1/PRKCA/HIF1A/GJA1/IL1B/PPARD/ADRA2A/ADRA2C/TRPV4/SLC2A2/PDX1/HMGCR/EDN1/ABAT/SREBF1/DRD2	24
GO:0030301	cholesterol transport	16/353	105/18866	1.1132e-10	1.592e-09	6.57799e-10	NFKBIA/EGF/CAV1/PON1/SIRT1/LCAT/ENPP7/SOAT1/CETP/CD36/SOAT2/LDLR/CES1/APOB/AKR1C1/ADIPOQ	16
GO:0046427	positive regulation of receptor signaling pathway via JAK-STAT	15/353	90/18866	1.15326e-10	1.64463e-09	6.79544e-10	TNF/CYP1B1/IL6/IL4/IL2/IL10/IFNG/AKR1B1/HSF1/F2/STAT3/PECAM1/CSF2/CD40/IL13	15
GO:0033555	multicellular organismal response to stress	14/353	76/18866	1.20172e-10	1.70888e-09	7.06093e-10	ADRB1/SLC6A2/BCL2/PPP3CA/DPP4/GJA1/PTEN/GABRA5/DRD1/PRKCG/TRPV1/CCK/BDNF/MAPK8IP2	14
GO:0043271	negative regulation of ion transport	19/353	157/18866	1.21878e-10	1.72827e-09	7.14105e-10	PTGS2/KCNH2/BCL2/ICAM1/GSTM2/AKT1/MMP9/NOS3/MAOB/CAV1/PTEN/ADRA2A/HTR2A/ABAT/EPHB2/DRD2/CALM1/GABRE/MTOR	19
GO:0048146	positive regulation of fibroblast proliferation	12/353	51/18866	1.26016e-10	1.77693e-09	7.34209e-10	ESR1/CDKN1A/JUN/EGFR/CCNB1/MYC/E2F1/CCNA2/FOSL2/PLA2G1B/FN1/IL13	12
GO:1900047	negative regulation of hemostasis	12/353	51/18866	1.26016e-10	1.77693e-09	7.34209e-10	THBD/NOS3/PLAU/PLAT/SERPINE1/F2/ALOX12/PLG/EDN1/PRKCD/ABAT/F11	12
GO:0032091	negative regulation of protein binding	16/353	106/18866	1.28907e-10	1.81262e-09	7.48955e-10	ADRB2/GSK3B/CDKN1A/BAX/SLPI/MAPK8/AKT1/MET/IL10/CAV1/PPARA/NKX3-1/MAP2/PRKCD/MAPK3/ADIPOQ	16
GO:0046651	lymphocyte proliferation	25/353	283/18866	1.45892e-10	2.04574e-09	8.45281e-10	TP53/CDKN1A/CASP3/BCL2/BAX/VCAM1/AHR/IL6/IL4/IL2/IL10/ERBB2/CD40LG/IL1B/IL1A/IGF2/IRF1/TLR4/PTPN6/CD86/CD80/CD40/PRKCD/IL13/PIK3CG	25
GO:0043112	receptor metabolic process	21/353	198/18866	1.56491e-10	2.18826e-09	9.04169e-10	TNF/SELE/PPARG/INSR/ACHE/VEGFA/IL10/IFNG/EGF/HIF1A/CAV1/CXCL8/TGFB1/PPARA/PTPN1/EDN1/CD36/ADIPOQ/DRD2/ECE1/ITGB3	21
GO:1900407	regulation of cellular response to oxidative stress	15/353	92/18866	1.59498e-10	2.22413e-09	9.1899e-10	TNF/ALOX5/AKT1/MET/MCL1/IL10/MMP3/SOD1/HIF1A/HSPB1/NFE2L2/PARP1/SIRT1/TLR4/CD36	15
GO:0030879	mammary gland development	18/353	142/18866	1.74484e-10	2.42639e-09	1.00256e-09	SLC6A3/PGR/NCOA1/ESR1/AR/FASN/BAX/AKT1/VEGFA/MAPK1/CCND1/EGF/XDH/HIF1A/CAV1/HK2/PAM/CREB1	18
GO:0051403	stress-activated MAPK cascade	25/353	286/18866	1.82614e-10	2.53245e-09	1.04638e-09	MAPK14/TNF/MAPK8/IKBKB/GSTP1/AKT1/VEGFA/MAPK1/EGFR/CD40LG/XDH/MYC/IL1B/NCF1/CHUK/PTPN1/TRPV4/TLR4/HMGCR/EDN1/MAPK10/MAPK8IP2/IKBKG/IGF1R/MAPK3	25
GO:1904894	positive regulation of receptor signaling pathway via STAT	15/353	93/18866	1.86979e-10	2.58586e-09	1.06845e-09	TNF/CYP1B1/IL6/IL4/IL2/IL10/IFNG/AKR1B1/HSF1/F2/STAT3/PECAM1/CSF2/CD40/IL13	15
GO:0033157	regulation of intracellular protein transport	24/353	264/18866	1.90812e-10	2.63163e-09	1.08736e-09	PTGS2/CHRM1/MAPK14/GSK3B/TP53/CASP8/BCL2/MAPK8/MDM2/MAPK1/IFNG/ERBB2/IL1B/TGFB1/E2F1/NPEPPS/PKIA/PTPN1/PRKACA/APOD/CD36/PRKCD/SREBF1/ADIPOQ	24
GO:0031669	cellular response to nutrient levels	22/353	221/18866	1.95474e-10	2.68124e-09	1.10786e-09	NCOA1/TP53/CDKN1A/BCL2/PPARG/MAPK8/JUN/ICAM1/HMOX1/AKR1C3/MDM2/MAPK1/HSPA5/COL1A1/NFE2L2/PPARA/PIM1/SIRT1/LPL/SREBF1/MAPK3/MTOR	22
GO:0032944	regulation of mononuclear cell proliferation	22/353	221/18866	1.95474e-10	2.68124e-09	1.10786e-09	CDKN1A/CASP3/BCL2/VCAM1/AHR/IL6/IL4/IL2/IL10/ERBB2/CD40LG/IL1B/IL1A/CRP/IGF2/IRF1/TLR4/PTPN6/CD86/CD80/CD40/IL13	22
GO:0018958	phenol-containing compound metabolic process	16/353	109/18866	1.98207e-10	2.71134e-09	1.1203e-09	SLC6A3/BCL2/DIO1/TYR/AKR1B1/MAOB/DUOX2/MAOA/DRD1/CITED1/CTSB/DAO/TYRP1/SLC5A5/ABAT/DRD2	16
GO:0050796	regulation of insulin secretion	20/353	181/18866	2.06487e-10	2.81696e-09	1.16394e-09	NOS2/TNF/PPP3CA/ALOX5/IL6/IFNG/DPP4/PRKCA/HIF1A/GJA1/IL1B/PPARD/ADRA2A/ADRA2C/SLC2A2/PDX1/HMGCR/ABAT/SREBF1/DRD2	20
GO:0071875	adrenergic receptor signaling pathway	10/353	32/18866	2.07299e-10	2.82039e-09	1.16536e-09	ADRB2/ADRB1/ADRA2B/ADRA1B/ADRA1A/ADRA2A/ADRA2C/ADRA1D/DRD1/DRD2	10
GO:0097529	myeloid leukocyte migration	22/353	222/18866	2.13321e-10	2.8945e-09	1.19598e-09	MAPK14/VEGFA/MAPK1/IL6/IL4/PIK3CD/DPP4/IL1B/CCL2/CXCL8/SERPINE1/CXCL11/CXCL2/CXCL10/HRH1/PLA2G1B/TRPV4/CCL16/EDN1/PECAM1/MAPK3/PIK3CG	22
GO:0106106	cold-induced thermogenesis	18/353	144/18866	2.2051e-10	2.976e-09	1.22965e-09	ADRB2/ADRB1/ACHE/VEGFA/RB1/IL4/CAV1/GJA1/HSF1/TLR4/UCP2/SCD/CD36/IL13/IGF1R/APC/GATM/ADIPOQ	18
GO:0120161	regulation of cold-induced thermogenesis	18/353	144/18866	2.2051e-10	2.976e-09	1.22965e-09	ADRB2/ADRB1/ACHE/VEGFA/RB1/IL4/CAV1/GJA1/HSF1/TLR4/UCP2/SCD/CD36/IL13/IGF1R/APC/GATM/ADIPOQ	18
GO:1904659	glucose transmembrane transport	16/353	110/18866	2.28047e-10	3.06948e-09	1.26828e-09	MAPK14/TNF/SLC2A4/INSR/AKT1/IL1B/PRKCB/NFE2L2/PPARD/HK2/DRD1/PLA2G1B/SLC2A2/EDN1/ADIPOQ/EDNRA	16
GO:0032768	regulation of monooxygenase activity	13/353	66/18866	2.31358e-10	3.10575e-09	1.28326e-09	TNF/AKT1/IFNG/EGFR/HSP90AA1/NOS3/POR/HIF1A/CAV1/IL1B/IL1A/FCER2/CALM1	13
GO:0007259	receptor signaling pathway via JAK-STAT	19/353	164/18866	2.6069e-10	3.4902e-09	1.44212e-09	TNF/STAT1/CYP1B1/IL6/IL4/IL2/IL10/IFNG/AKR1B1/EGF/CAV1/CCL2/HSF1/F2/STAT3/PECAM1/CSF2/CD40/IL13	19
GO:0008631	intrinsic apoptotic signaling pathway in response to oxidative stress	11/353	43/18866	2.83813e-10	3.78969e-09	1.56586e-09	BCL2/CYP1B1/AKT1/MCL1/SOD1/HIF1A/HSPB1/NFE2L2/PARP1/SIRT1/PRKCD	11
GO:0009408	response to heat	19/353	166/18866	3.21584e-10	4.27139e-09	1.7649e-09	PTGS2/GSK3B/CDKN1A/HMOX1/AKT1/MAPK1/HSP90AA1/NOS3/SOD1/IL1A/HSF1/CXCL10/SIRT1/PRKACA/TRPV4/TRPV1/MAPK3/ABCC2/MTOR	19
GO:2001242	regulation of intrinsic apoptotic signaling pathway	19/353	166/18866	3.21584e-10	4.27139e-09	1.7649e-09	PTGS2/TP53/BCL2/BAX/AKT1/MMP9/MDM2/MCL1/BCL2L1/SOD1/HIF1A/CAV1/HSPB1/NFE2L2/PARP1/NKX3-1/SIRT1/PTPN1/PDX1	19
GO:0050819	negative regulation of coagulation	12/353	55/18866	3.25626e-10	4.31369e-09	1.78238e-09	THBD/NOS3/PLAU/PLAT/SERPINE1/F2/ALOX12/PLG/EDN1/PRKCD/ABAT/F11	12
GO:1902806	regulation of cell cycle G1/S phase transition	21/353	206/18866	3.28021e-10	4.33401e-09	1.79077e-09	TP53/CDKN1A/BCL2/BAX/CYP1A1/AKT1/RB1/PCNA/MDM2/EGFR/CCND1/CCNB1/CDKN2A/CDK2/CCL2/PTEN/CHEK2/E2F1/PTPN6/CCND2/PSME3	21
GO:0072577	endothelial cell apoptotic process	13/353	68/18866	3.43144e-10	4.52196e-09	1.86843e-09	FASLG/TNF/ICAM1/AKR1C3/IL4/IL10/CD40LG/CCL2/SERPINE1/NFE2L2/KDR/CD40/IL13	13
GO:0036473	cell death in response to oxidative stress	15/353	97/18866	3.4616e-10	4.54978e-09	1.87993e-09	BCL2/CYP1B1/AKT1/MET/MCL1/IL10/MMP3/SOD1/HIF1A/HSPB1/NFE2L2/PARP1/SIRT1/TLR4/PRKCD	15
GO:0071901	negative regulation of protein serine/threonine kinase activity	18/353	148/18866	3.48091e-10	4.56325e-09	1.88549e-09	CDKN1A/CASP3/GSTP1/AKT1/RB1/CDKN2A/CAV1/IL1B/HSPB1/PTEN/PKIA/SIRT1/PTPN1/HMGCR/PTPN6/PRKCD/APC/ADIPOQ	18
GO:0051348	negative regulation of transferase activity	25/353	296/18866	3.77805e-10	4.93992e-09	2.04113e-09	GSK3B/TP53/CDKN1A/CASP3/PPARG/GSTP1/AKT1/RB1/IFNG/CDKN2A/CAV1/IL1B/HSPB1/PTEN/PKIA/SIRT1/PTPN1/HMGCR/PTPN6/PRKCD/IGF1R/APC/EPHB2/ADIPOQ/NPM1	25
GO:0019218	regulation of steroid metabolic process	17/353	131/18866	3.88964e-10	5.07265e-09	2.09597e-09	FASN/TNF/AKR1C3/IFNG/POR/SOD1/ACACA/IL1B/SIRT1/SP1/SCD/HMGCR/UGT1A1/SREBF1/LDLR/CES1/APOB	17
GO:0008645	hexose transmembrane transport	16/353	114/18866	3.93658e-10	5.12061e-09	2.11578e-09	MAPK14/TNF/SLC2A4/INSR/AKT1/IL1B/PRKCB/NFE2L2/PPARD/HK2/DRD1/PLA2G1B/SLC2A2/EDN1/ADIPOQ/EDNRA	16
GO:0050810	regulation of steroid biosynthetic process	15/353	98/18866	4.01861e-10	5.21384e-09	2.15431e-09	FASN/TNF/AKR1C3/IFNG/POR/SOD1/ACACA/IL1B/SIRT1/SP1/SCD/HMGCR/SREBF1/CES1/APOB	15
GO:0042759	long-chain fatty acid biosynthetic process	10/353	34/18866	4.07567e-10	5.27177e-09	2.17825e-09	PTGS2/GSTP1/GSTM2/GSTM1/CYP3A4/CYP1A2/CYP1A1/ALOX5/LTA4H/ALOX12	10
GO:0071478	cellular response to radiation	20/353	188/18866	4.08421e-10	5.27177e-09	2.17825e-09	PTGS2/MAPK14/CHEK1/TP53/CDKN1A/BAX/PCNA/MDM2/CASP9/BCL2L1/ELK1/HSPA5/MYC/PARP1/CHEK2/HSF1/SIRT1/RHO/CALM1/NPM1	20
GO:0043254	regulation of protein-containing complex assembly	31/353	449/18866	4.4499e-10	5.7291e-09	2.36721e-09	OPRD1/GSK3B/ESR1/TP53/BAX/TNF/MMP1/ICAM1/VEGFA/RB1/MET/IFNG/HSP90AA1/MMP3/RAF1/HSPA5/TGFB1/PARP1/HSF1/RASA1/MAP2/LCAT/TLR4/CCK/CD36/CSF2/CREB1/PRKCD/PRKCZ/RHOA/MTOR	31
GO:0034764	positive regulation of transmembrane transport	21/353	210/18866	4.6861e-10	6.01781e-09	2.4865e-09	KCNH2/ADRB2/MAPK14/BAX/INSR/GSTM2/AKT1/IFNG/CCL2/NFE2L2/CXCL11/CXCL10/HTR3A/DRD1/CA2/F2/IL13/EPHB2/ADIPOQ/CALM1/CALCR	21
GO:1904646	cellular response to amyloid-beta	11/353	45/18866	4.84369e-10	6.20435e-09	2.56358e-09	ADRB2/GSK3B/VCAM1/ICAM1/GJA1/PARP1/BACE1/TLR4/CD36/IGF1R/ABCC1	11
GO:0032370	positive regulation of lipid transport	13/353	70/18866	5.02028e-10	6.41424e-09	2.6503e-09	NFKBIA/CAV1/IL1B/SPP1/PON1/NKX3-1/SIRT1/ENPP7/EDN1/CETP/PRKCD/CES1/ADIPOQ	13
GO:0071398	cellular response to fatty acid	12/353	57/18866	5.0761e-10	6.46914e-09	2.67298e-09	PPARG/AKT1/AKR1C3/CCNB1/ACACA/E2F1/LPL/EDN1/CREB1/SREBF1/LDLR/APOB	12
GO:0015749	monosaccharide transmembrane transport	16/353	116/18866	5.1277e-10	6.5184e-09	2.69334e-09	MAPK14/TNF/SLC2A4/INSR/AKT1/IL1B/PRKCB/NFE2L2/PPARD/HK2/DRD1/PLA2G1B/SLC2A2/EDN1/ADIPOQ/EDNRA	16
GO:1904062	regulation of cation transmembrane transport	27/353	349/18866	5.24051e-10	6.64502e-09	2.74566e-09	KCNH2/SCN5A/OPRM1/ADRB2/BAX/GSTM2/MMP9/IFNG/CAV1/CCL2/PTEN/CXCL11/CXCL10/ADRA2A/GRIA2/DRD1/PRKACA/F2/PTPN6/MAPK8IP2/IL13/FXYD2/EPHB2/DRD2/PIK3CG/CALM1/CALCR	27
GO:0046942	carboxylic acid transport	27/353	350/18866	5.58307e-10	7.0616e-09	2.91778e-09	NCOA2/NOS2/NCOA1/PPARG/AKT1/RXRA/ACACA/GJA1/IL1B/ABCG2/PPARA/PPARD/PLA2G1B/TRPV1/PLA2G2E/FABP1/EDN1/CCK/BDNF/CD36/ABAT/PLA2G4A/CES1/AKR1C1/ABCC1/DRD2/ABCC2	27
GO:0090068	positive regulation of cell cycle process	25/353	302/18866	5.75659e-10	7.26282e-09	3.00093e-09	TP53/CDKN1A/BAX/INSR/CYP1A1/AKT1/RB1/PCNA/MDM2/EGFR/CCND1/CCNB1/EGF/CDK2/IL1B/IL1A/CHEK2/E2F1/IGF2/PRKACA/EDN1/CCND2/RHOA/DRD2/NPM1	25
GO:0007050	cell cycle arrest	22/353	234/18866	5.86435e-10	7.38028e-09	3.04946e-09	TP53/CDKN1A/BAX/RB1/PCNA/MDM2/IFNG/CCND1/CCNB1/CDKN2A/CDK2/MYC/CXCL8/TGFB1/CHEK2/RASSF1/E2F1/IRF1/NKX3-1/PRKACA/APC/MTOR	22
GO:0050714	positive regulation of protein secretion	19/353	172/18866	5.92755e-10	7.44122e-09	3.07464e-09	TNF/ACHE/IL6/IL2/IL10/IFNG/EGFR/HIF1A/GJA1/TGFB1/IL1A/PPARD/PLA2G1B/TLR4/IRF3/PDX1/IL13/ABAT/DRD2	19
GO:0030073	insulin secretion	21/353	213/18866	6.08954e-10	7.60664e-09	3.14299e-09	NOS2/TNF/PPP3CA/ALOX5/IL6/IFNG/DPP4/RAF1/PRKCA/HIF1A/GJA1/IL1B/PPARD/ADRA2A/ADRA2C/SLC2A2/PDX1/HMGCR/ABAT/SREBF1/DRD2	21
GO:0090276	regulation of peptide hormone secretion	21/353	213/18866	6.08954e-10	7.60664e-09	3.14299e-09	NOS2/TNF/PPP3CA/ALOX5/IL6/IFNG/EGFR/DPP4/PRKCA/HIF1A/GJA1/IL1B/PPARD/ADRA2A/ADRA2C/SLC2A2/PDX1/HMGCR/ABAT/SREBF1/DRD2	21
GO:0015908	fatty acid transport	15/353	101/18866	6.22003e-10	7.73126e-09	3.19448e-09	NOS2/PPARG/AKT1/ACACA/IL1B/PPARA/PPARD/PLA2G1B/PLA2G2E/FABP1/EDN1/CD36/PLA2G4A/DRD2/ABCC2	15
GO:1902882	regulation of response to oxidative stress	15/353	101/18866	6.22003e-10	7.73126e-09	3.19448e-09	TNF/ALOX5/AKT1/MET/MCL1/IL10/MMP3/SOD1/HIF1A/HSPB1/NFE2L2/PARP1/SIRT1/TLR4/CD36	15
GO:0007569	cell aging	16/353	118/18866	6.64282e-10	8.21621e-09	3.39486e-09	MAPK14/CHEK1/TP53/CDKN1A/BCL2/ICAM1/CDKN2A/SOD1/SERPINE1/PTEN/CHEK2/SIRT1/PRKCD/EEF1E1/NPM1/MTOR	16
GO:0034219	carbohydrate transmembrane transport	16/353	118/18866	6.64282e-10	8.21621e-09	3.39486e-09	MAPK14/TNF/SLC2A4/INSR/AKT1/IL1B/PRKCB/NFE2L2/PPARD/HK2/DRD1/PLA2G1B/SLC2A2/EDN1/ADIPOQ/EDNRA	16
GO:0015849	organic acid transport	27/353	353/18866	6.74143e-10	8.31774e-09	3.43681e-09	NCOA2/NOS2/NCOA1/PPARG/AKT1/RXRA/ACACA/GJA1/IL1B/ABCG2/PPARA/PPARD/PLA2G1B/TRPV1/PLA2G2E/FABP1/EDN1/CCK/BDNF/CD36/ABAT/PLA2G4A/CES1/AKR1C1/ABCC1/DRD2/ABCC2	27
GO:0010469	regulation of signaling receptor activity	19/353	174/18866	7.22549e-10	8.87149e-09	3.66561e-09	OPRM1/ADRB2/ADRA2B/IL10/IFNG/PLAU/EGF/CCL2/SERPINE1/PTEN/NCF1/ADRA2A/GRIA2/ESR2/ADRA2C/MAPK8IP2/PRKCD/EPHB2/CALCR	19
GO:0097696	receptor signaling pathway via STAT	19/353	174/18866	7.22549e-10	8.87149e-09	3.66561e-09	TNF/STAT1/CYP1B1/IL6/IL4/IL2/IL10/IFNG/AKR1B1/EGF/CAV1/CCL2/HSF1/F2/STAT3/PECAM1/CSF2/CD40/IL13	19
GO:0043525	positive regulation of neuron apoptotic process	12/353	59/18866	7.76907e-10	9.4926e-09	3.92225e-09	TP53/FASLG/CASP3/BAX/TNF/JUN/MCL1/CASP9/NQO1/BACE1/ATF2/RHOA	12
GO:0046456	icosanoid biosynthetic process	12/353	59/18866	7.76907e-10	9.4926e-09	3.92225e-09	PTGS2/PTGS1/ALOX5/AKR1C3/PTGES/IL1B/LTA4H/SIRT1/ALOX12/PLA2G1B/EDN1/PLA2G4A	12
GO:1904705	regulation of vascular associated smooth muscle cell proliferation	14/353	87/18866	7.85401e-10	9.55002e-09	3.94598e-09	CDKN1A/TNF/PPARG/JUN/HMOX1/GSTP1/MMP9/MMP2/MDM2/IL10/GJA1/PTEN/EDN1/ADIPOQ	14
GO:1990874	vascular associated smooth muscle cell proliferation	14/353	87/18866	7.85401e-10	9.55002e-09	3.94598e-09	CDKN1A/TNF/PPARG/JUN/HMOX1/GSTP1/MMP9/MMP2/MDM2/IL10/GJA1/PTEN/EDN1/ADIPOQ	14
GO:0030225	macrophage differentiation	11/353	47/18866	8.03777e-10	9.74991e-09	4.02857e-09	CASP8/VEGFA/RB1/MMP9/IFNG/PRKCA/TGFB1/PARP1/SIRT1/CSF2/ADIPOQ	11
GO:1901570	fatty acid derivative biosynthetic process	15/353	103/18866	8.2515e-10	9.98511e-09	4.12575e-09	PTGS2/PTGS1/FASN/ALOX5/AKR1C3/PTGES/ACACA/IL1B/LTA4H/SIRT1/ALOX12/PLA2G1B/SCD/EDN1/PLA2G4A	15
GO:0001894	tissue homeostasis	23/353	261/18866	8.49877e-10	1.02597e-08	4.23919e-09	PTGS2/ADRB2/BCL2/BAX/VEGFA/RB1/IL6/EGFR/AKR1B1/NOS3/SOD1/PRKCA/ACACA/GJA1/HSPB1/SPP1/LYZ/CA2/RHO/TLR4/PECAM1/SLC22A5/ITGB3	23
GO:0034765	regulation of ion transmembrane transport	32/353	489/18866	8.78316e-10	1.05776e-08	4.37057e-09	KCNH2/SCN5A/OPRM1/CHRM3/ADRB2/BAX/GSTM2/AKT1/MMP9/IFNG/CAV1/CCL2/PTEN/CXCL11/CXCL10/ADRA2A/GRIA2/HTR3A/DRD1/KCNMA1/PRKACA/F2/PTPN6/MAPK8IP2/IL13/FXYD2/EPHB2/DRD2/PIK3CG/CALM1/CALCR/MTOR	32
GO:0014068	positive regulation of phosphatidylinositol 3-kinase signaling	14/353	88/18866	9.18352e-10	1.10334e-08	4.55889e-09	TNF/INSR/PIK3CD/NCF1/PPARD/ERBB3/NKX3-1/KDR/SIRT1/F2/PTPN6/IGF1R/CAT/PIK3CG	14
GO:0006694	steroid biosynthetic process	20/353	197/18866	9.38412e-10	1.12475e-08	4.64738e-09	FASN/TNF/CYP3A4/CYP1A1/AKR1C3/IFNG/AKR1B1/POR/SOD1/ACACA/IL1B/SIRT1/HSD3B2/HSD3B1/SP1/SCD/HMGCR/SREBF1/CES1/APOB	20
GO:0007613	memory	16/353	121/18866	9.69913e-10	1.15975e-08	4.79197e-09	PTGS2/SLC6A4/SLC2A4/INSR/PTEN/DRD1/HTR2A/CHRNA7/HRH1/CCK/BDNF/CREB1/PRKCZ/LDLR/DRD2/MTOR	16
GO:0045637	regulation of myeloid cell differentiation	23/353	263/18866	9.86842e-10	1.17719e-08	4.86406e-09	MAPK14/CASP8/TNF/STAT1/JUN/RB1/NFKBIA/IL4/IFNG/FOS/EIF6/PRKCA/HIF1A/MYC/PRKCB/TGFB1/CA2/TLR4/STAT3/CSF2/CREB1/ADIPOQ/MTOR	23
GO:0050670	regulation of lymphocyte proliferation	21/353	219/18866	1.01437e-09	1.20717e-08	4.98792e-09	CDKN1A/CASP3/BCL2/VCAM1/AHR/IL6/IL4/IL2/IL10/ERBB2/CD40LG/IL1B/IL1A/IGF2/IRF1/TLR4/PTPN6/CD86/CD80/CD40/IL13	21
GO:0009409	response to cold	11/353	48/18866	1.02545e-09	1.21461e-08	5.01866e-09	ADRB2/ADRB1/CASP8/PPARG/NFKBIA/HSP90AA1/FOS/CXCL10/UCP3/UCP2/LPL	11
GO:0042220	response to cocaine	11/353	48/18866	1.02545e-09	1.21461e-08	5.01866e-09	SLC6A3/OPRM1/MDM2/HSPA5/CCNA2/HTR3A/DRD1/HTR2A/ABAT/DRD2/MTOR	11
GO:0008625	extrinsic apoptotic signaling pathway via death domain receptors	14/353	89/18866	1.07153e-09	1.26622e-08	5.23189e-09	GSK3B/FASLG/CASP8/BCL2/BAX/TNF/ICAM1/HMOX1/BCL2L1/NOS3/RAF1/SERPINE1/PTEN/CFLAR	14
GO:0097553	calcium ion transmembrane import into cytosol	17/353	140/18866	1.11111e-09	1.30992e-08	5.41245e-09	FASLG/BAX/GSTM2/CXCL11/CXCL10/DRD1/HTR2A/PRKACA/F2/TRPV4/TRPV1/PTPN6/TRPM2/IL13/DRD2/CALM1/CALCR	17
GO:1902107	positive regulation of leukocyte differentiation	18/353	159/18866	1.1342e-09	1.33401e-08	5.51199e-09	CASP8/TNF/JUN/RB1/IL4/IL2/IFNG/FOS/PRKCA/IL1B/TGFB1/IL1A/CA2/CREB1/CD86/CD80/PRKCZ/RHOA	18
GO:0010745	negative regulation of macrophage derived foam cell differentiation	7/353	13/18866	1.17902e-09	1.38349e-08	5.71645e-09	PPARG/NFKBIA/PPARA/CRP/CETP/ADIPOQ/ITGB3	7
GO:0031100	animal organ regeneration	13/353	75/18866	1.23085e-09	1.44096e-08	5.95389e-09	F7/CDKN1A/PPARG/HMOX1/GSTP1/PCNA/IL6/IL10/EGFR/CCND1/CCNA2/PDX1/UGT1A1	13
GO:0071868	cellular response to monoamine stimulus	15/353	106/18866	1.24551e-09	1.45137e-08	5.9969e-09	OPRM1/CHRM3/CHRM1/GSK3B/CHRM2/MAPK1/CHRM4/HTR3A/DRD1/HTR2A/PRKACA/HRH1/MAPK3/ADIPOQ/DRD2	15
GO:0071870	cellular response to catecholamine stimulus	15/353	106/18866	1.24551e-09	1.45137e-08	5.9969e-09	OPRM1/CHRM3/CHRM1/GSK3B/CHRM2/MAPK1/CHRM4/HTR3A/DRD1/HTR2A/PRKACA/HRH1/MAPK3/ADIPOQ/DRD2	15
GO:1903829	positive regulation of cellular protein localization	26/353	338/18866	1.25092e-09	1.4543e-08	6.00902e-09	PTGS2/CHRM1/MAPK14/GSK3B/TP53/CASP8/BCL2/TNF/MAPK8/AKT1/MDM2/MAPK1/IFNG/ERBB2/EGFR/EGF/IL1B/TGFB1/PARP1/E2F1/NPEPPS/PRKACA/F2/PRKCD/APC/EPHB2	26
GO:0006692	prostanoid metabolic process	11/353	49/18866	1.30036e-09	1.50483e-08	6.21782e-09	PTGS2/PTGS1/GSTP1/GSTM1/AKR1C3/PTGES/IL1B/SIRT1/EDN1/PLA2G4A/AKR1C1	11
GO:0006693	prostaglandin metabolic process	11/353	49/18866	1.30036e-09	1.50483e-08	6.21782e-09	PTGS2/PTGS1/GSTP1/GSTM1/AKR1C3/PTGES/IL1B/SIRT1/EDN1/PLA2G4A/AKR1C1	11
GO:0032409	regulation of transporter activity	24/353	291/18866	1.3838e-09	1.59457e-08	6.5886e-09	OPRM1/CHRM3/ADRB2/BCL2/PPARG/GSTM2/MMP9/IFNG/CAV1/GJA1/CCL2/PTEN/PON1/ADRA2A/GRIA2/PIM1/HTR3A/PRKACA/MAPK8IP2/PRKCD/FXYD2/EPHB2/DRD2/CALM1	24
GO:0002687	positive regulation of leukocyte migration	17/353	142/18866	1.38741e-09	1.59457e-08	6.5886e-09	F7/MAPK14/TNF/SELE/ICAM1/VEGFA/MAPK1/IL6/IL4/CXCL8/SERPINE1/CXCL10/ELANE/TRPV4/EDN1/RHOA/MAPK3	17
GO:0046425	regulation of receptor signaling pathway via JAK-STAT	17/353	142/18866	1.38741e-09	1.59457e-08	6.5886e-09	TNF/CYP1B1/IL6/IL4/IL2/IL10/IFNG/AKR1B1/EGF/CAV1/HSF1/F2/STAT3/PECAM1/CSF2/CD40/IL13	17
GO:0051052	regulation of DNA metabolic process	27/353	365/18866	1.40369e-09	1.6096e-08	6.65072e-09	CHEK1/TP53/CDKN1A/BAX/PPARG/AKT1/PCNA/MAPK1/IL6/IL4/IL2/IL10/EGFR/HSP90AA1/CDK2/MYC/GJA1/TGFB1/PARP1/HSF1/SIRT1/PRKCG/CD40/PRKCD/MAPK3/ADIPOQ/NPM1	27
GO:2000351	regulation of endothelial cell apoptotic process	12/353	62/18866	1.42548e-09	1.62981e-08	6.73421e-09	FASLG/TNF/ICAM1/AKR1C3/IL4/CD40LG/CCL2/SERPINE1/NFE2L2/KDR/CD40/IL13	12
GO:0010878	cholesterol storage	8/353	20/18866	1.43749e-09	1.62981e-08	6.73421e-09	PPARG/PPARA/PPARD/SOAT1/LPL/CD36/CES1/APOB	8
GO:0051767	nitric-oxide synthase biosynthetic process	8/353	20/18866	1.43749e-09	1.62981e-08	6.73421e-09	STAT1/GSTP1/IFNG/CCL2/KDR/TLR4/EDN1/FCER2	8
GO:0051769	regulation of nitric-oxide synthase biosynthetic process	8/353	20/18866	1.43749e-09	1.62981e-08	6.73421e-09	STAT1/GSTP1/IFNG/CCL2/KDR/TLR4/EDN1/FCER2	8
GO:0060965	negative regulation of gene silencing by miRNA	8/353	20/18866	1.43749e-09	1.62981e-08	6.73421e-09	ESR1/TP53/TNF/PPP3CA/PPARG/IL6/TGFB1/STAT3	8
GO:0006469	negative regulation of protein kinase activity	22/353	246/18866	1.51269e-09	1.7112e-08	7.07053e-09	CDKN1A/CASP3/GSTP1/AKT1/RB1/IFNG/CDKN2A/CAV1/IL1B/HSPB1/PTEN/PKIA/SIRT1/PTPN1/HMGCR/PTPN6/PRKCD/IGF1R/APC/EPHB2/ADIPOQ/NPM1	22
GO:0003014	renal system process	16/353	125/18866	1.57892e-09	1.78213e-08	7.36358e-09	ADRA1A/BCL2/HAS2/AKR1C3/ADCY2/AKR1B1/GJA1/CLDN4/KCNMA1/PRKACA/TRPV1/EDN1/REN/RHOA/ADIPOQ/DRD2	16
GO:0071887	leukocyte apoptotic process	15/353	108/18866	1.62627e-09	1.83146e-08	7.56741e-09	TP53/FASLG/CASP3/BAX/AKT1/IL6/IL2/IL10/CASP9/PIK3CD/CDKN2A/HIF1A/PTEN/SIRT1/IRF3	15
GO:0055088	lipid homeostasis	18/353	163/18866	1.70019e-09	1.91044e-08	7.89374e-09	PPARG/NR1I3/NR1I2/ACACA/CAV1/SIRT1/LCAT/ENPP7/SOAT1/LPL/CETP/SOAT2/MTTP/LDLR/GOT1/CES1/APOB/AKR1C1	18
GO:0016042	lipid catabolic process	26/353	343/18866	1.70841e-09	1.9154e-08	7.91423e-09	TNF/CYP3A4/CYP1B1/CYP1A2/AKT1/AKR1C3/IL1B/SULT1E1/PPARA/PPARD/SPP1/ADRA2A/PLA2G1B/ENPP7/PLA2G2E/LPL/FABP1/PRKCD/PLA2G4A/PLB1/LDLR/CES1/APOB/ADIPOQ/PIK3CG/MTOR	26
GO:0050921	positive regulation of chemotaxis	17/353	144/18866	1.72583e-09	1.92796e-08	7.96615e-09	F7/MAPK14/VEGFA/MET/MAPK1/IL6/IL4/F3/CXCL8/HSPB1/TGFB1/SERPINE1/CXCL10/KDR/TRPV4/EDN1/MAPK3	17
GO:0150076	neuroinflammatory response	13/353	77/18866	1.72728e-09	1.92796e-08	7.96615e-09	PTGS2/TNF/JUN/MMP9/IL6/IL4/IFNG/EGFR/MMP3/IL1B/TRPV1/IL13/LDLR	13
GO:0030198	extracellular matrix organization	28/353	395/18866	1.7932e-09	1.99711e-08	8.25188e-09	PRSS1/VCAM1/TNF/MMP1/ICAM1/HAS2/CYP1B1/RB1/MMP9/MMP2/IL6/DPP4/MMP3/CAV1/TGFB1/SERPINE1/COL1A1/COL3A1/SPP1/CTRB1/KDR/ELANE/PLG/PECAM1/FN1/CFLAR/TIMP1/ITGB3	28
GO:0033138	positive regulation of peptidyl-serine phosphorylation	15/353	109/18866	1.85415e-09	2.06044e-08	8.51353e-09	PTGS2/OPRD1/BCL2/TNF/AKT1/VEGFA/IL6/IFNG/EGFR/HSP90AA1/RAF1/CAV1/TGFB1/BDNF/CALCR	15
GO:0043535	regulation of blood vessel endothelial cell migration	18/353	164/18866	1.87766e-09	2.08197e-08	8.60251e-09	PTGS2/TNF/PPARG/HMOX1/AKT1/VEGFA/NOS3/PRKCA/HIF1A/HSPB1/TGFB1/NFE2L2/KDR/SIRT1/ALOX12/SP1/CD40/RHOA	18
GO:0043062	extracellular structure organization	28/353	396/18866	1.89719e-09	2.099e-08	8.67286e-09	PRSS1/VCAM1/TNF/MMP1/ICAM1/HAS2/CYP1B1/RB1/MMP9/MMP2/IL6/DPP4/MMP3/CAV1/TGFB1/SERPINE1/COL1A1/COL3A1/SPP1/CTRB1/KDR/ELANE/PLG/PECAM1/FN1/CFLAR/TIMP1/ITGB3	28
GO:0007612	learning	17/353	145/18866	1.92217e-09	2.11733e-08	8.7486e-09	PTGS2/JUN/INSR/FOS/HIF1A/GABRA5/DRD1/FOSL1/HRH1/BCHE/HMGCR/CCK/MAPK8IP2/CREB1/EPHB2/DRD2/MTOR	17
GO:0033135	regulation of peptidyl-serine phosphorylation	17/353	145/18866	1.92217e-09	2.11733e-08	8.7486e-09	PTGS2/OPRD1/BCL2/BAX/TNF/AKT1/VEGFA/IL6/IFNG/EGFR/HSP90AA1/RAF1/CAV1/TGFB1/PTEN/BDNF/CALCR	17
GO:0042176	regulation of protein catabolic process	28/353	397/18866	2.00682e-09	2.20575e-08	9.11396e-09	NOS2/GSK3B/RELA/TNF/PSMD3/AKT1/MDM2/IL10/IFNG/EGFR/HSP90AA1/EGF/ODC1/CAV1/GJA1/IL1B/PTEN/NFE2L2/CHEK2/ADRA2A/PRKACA/PRKCG/EGLN1/HMGCR/PSME3/APC/TIMP1/LDLR	28
GO:0071867	response to monoamine	15/353	110/18866	2.1109e-09	2.31006e-08	9.54494e-09	OPRM1/CHRM3/CHRM1/GSK3B/CHRM2/MAPK1/CHRM4/HTR3A/DRD1/HTR2A/PRKACA/HRH1/MAPK3/ADIPOQ/DRD2	15
GO:0071869	response to catecholamine	15/353	110/18866	2.1109e-09	2.31006e-08	9.54494e-09	OPRM1/CHRM3/CHRM1/GSK3B/CHRM2/MAPK1/CHRM4/HTR3A/DRD1/HTR2A/PRKACA/HRH1/MAPK3/ADIPOQ/DRD2	15
GO:0045927	positive regulation of growth	23/353	274/18866	2.18846e-09	2.38974e-08	9.87416e-09	SLC6A3/MAPK14/BCL2/INSR/AKT1/VEGFA/MAPK1/IL2/ERBB2/EGFR/CCNB1/PPARD/HSF1/IGF2/PIM1/F2/EDN1/BDNF/CREB1/FN1/RHOA/DRD2/MTOR	23
GO:0034284	response to monosaccharide	20/353	207/18866	2.24047e-09	2.44124e-08	1.0087e-08	PTGS2/CASP3/PPP3CA/ICAM1/GSTP1/RAF1/HIF1A/GJA1/PTEN/PPARD/ADRA2A/PRKACA/PDX1/LPL/HMGCR/IGF1R/RHOA/SREBF1/CAT/ADIPOQ	20
GO:0050920	regulation of chemotaxis	21/353	229/18866	2.28561e-09	2.48505e-08	1.0268e-08	F7/MAPK14/GSTP1/VEGFA/MET/MAPK1/IL6/IL4/DPP4/F3/CCL2/CXCL8/HSPB1/TGFB1/SERPINE1/CXCL10/KDR/ELANE/TRPV4/EDN1/MAPK3	21
GO:1903799	negative regulation of production of miRNAs involved in gene silencing by miRNA	7/353	14/18866	2.32023e-09	2.51725e-08	1.0401e-08	ESR1/TP53/TNF/PPP3CA/IL6/TGFB1/STAT3	7
GO:0007189	adenylate cyclase-activating G protein-coupled receptor signaling pathway	17/353	147/18866	2.37793e-09	2.5743e-08	1.06368e-08	OPRM1/ADRB2/ADRB1/ADRA2B/ADRA1B/ADRA1A/ADCY2/PRKCA/PTGER3/CXCL11/CXCL10/ADRA2A/ADRA2C/ADRA1D/DRD1/DRD2/CALCR	17
GO:0016572	histone phosphorylation	10/353	40/18866	2.38443e-09	2.5758e-08	1.0643e-08	CHEK1/CCNB1/PRKCA/CDK2/IL1B/PRKCB/CCNA2/DRD1/PRKCD/MAPK3	10
GO:0034250	positive regulation of cellular amide metabolic process	18/353	167/18866	2.51796e-09	2.71422e-08	1.12149e-08	RELA/CASP3/TNF/MAPK1/IL6/IFNG/ERBB2/RXRA/EIF6/NFE2L2/CHRNA7/SP1/ENPP7/PRKCD/RHOA/MAPK3/NPM1/MTOR	18
GO:0050999	regulation of nitric-oxide synthase activity	11/353	52/18866	2.564e-09	2.75795e-08	1.13956e-08	TNF/AKT1/EGFR/HSP90AA1/NOS3/HIF1A/CAV1/IL1B/IL1A/FCER2/CALM1	11
GO:0006109	regulation of carbohydrate metabolic process	20/353	210/18866	2.87913e-09	3.09031e-08	1.27689e-08	NCOA2/GSK3B/TP53/INSR/HAS2/AKT1/IFNG/EIF6/EGF/HIF1A/TGFB1/PPARA/IGFBP3/IGF2/HTR2A/SIRT1/HRH1/STAT3/ADIPOQ/MTOR	20
GO:0010565	regulation of cellular ketone metabolic process	19/353	189/18866	2.93056e-09	3.13881e-08	1.29693e-08	PTGS2/PSMD3/PPARG/AKT1/AKR1C3/EIF6/ODC1/CAV1/IL1B/NQO1/PPARA/PPARD/SIRT1/FABP1/PSME3/SREBF1/CES1/ADIPOQ/MTOR	19
GO:0001938	positive regulation of endothelial cell proliferation	15/353	113/18866	3.08875e-09	3.30122e-08	1.36403e-08	JUN/HMOX1/AKT1/VEGFA/IL10/PRKCA/HIF1A/F3/IGF2/KDR/SIRT1/SP1/STAT3/ITGB3/MTOR	15
GO:1902042	negative regulation of extrinsic apoptotic signaling pathway via death domain receptors	10/353	41/18866	3.10161e-09	3.30794e-08	1.36681e-08	GSK3B/FASLG/CASP8/ICAM1/HMOX1/BCL2L1/NOS3/RAF1/SERPINE1/CFLAR	10
GO:0043393	regulation of protein binding	20/353	211/18866	3.12704e-09	3.32801e-08	1.3751e-08	ADRB2/GSK3B/CDKN1A/BAX/SLPI/MAPK8/AKT1/MMP9/MET/IL10/CAV1/PPARA/HSF1/NKX3-1/MAP2/PRKACA/BDNF/PRKCD/MAPK3/ADIPOQ	20
GO:0070665	positive regulation of leukocyte proliferation	17/353	150/18866	3.25049e-09	3.4521e-08	1.42637e-08	CDKN1A/BCL2/VCAM1/MAPK1/IL6/IL4/IL2/CD40LG/IL1B/IL1A/IGF2/TLR4/CD86/CD80/CD40/IL13/MAPK3	17
GO:0022408	negative regulation of cell-cell adhesion	19/353	191/18866	3.49513e-09	3.7041e-08	1.5305e-08	CASP3/AKT1/VEGFA/IL4/IL2/IL10/ERBB2/TGFB1/PPARA/IRF1/ALOX12/TRPV4/PLG/PTPN6/CD86/CD80/PRKCD/ABAT/ADIPOQ	19
GO:0001655	urogenital system development	25/353	330/18866	3.58896e-09	3.79556e-08	1.56829e-08	ESR1/AR/BCL2/BAX/STAT1/HAS2/VEGFA/MMP9/CASP9/AKR1B1/RXRA/ODC1/MYC/PTEN/NKX3-1/CA2/ENPEP/CITED1/BDNF/PECAM1/CFLAR/REN/EPHB2/CAT/ADIPOQ	25
GO:1904892	regulation of receptor signaling pathway via STAT	17/353	151/18866	3.60128e-09	3.80059e-08	1.57037e-08	TNF/CYP1B1/IL6/IL4/IL2/IL10/IFNG/AKR1B1/EGF/CAV1/HSF1/F2/STAT3/PECAM1/CSF2/CD40/IL13	17
GO:1902930	regulation of alcohol biosynthetic process	13/353	82/18866	3.85495e-09	4.0598e-08	1.67747e-08	FASN/TNF/IFNG/POR/SOD1/ACACA/IL1B/HRH1/SP1/SCD/HMGCR/SREBF1/APOB	13
GO:0010524	positive regulation of calcium ion transport into cytosol	11/353	54/18866	3.92964e-09	4.12982e-08	1.7064e-08	BAX/GSTM2/CAV1/CXCL11/CXCL10/DRD1/F2/PLA2G1B/IL13/CALM1/CALCR	11
GO:0002793	positive regulation of peptide secretion	19/353	193/18866	4.15888e-09	4.36163e-08	1.80218e-08	TNF/ACHE/IL6/IL2/IL10/IFNG/EGFR/HIF1A/GJA1/TGFB1/IL1A/PPARD/PLA2G1B/TLR4/IRF3/PDX1/IL13/ABAT/DRD2	19
GO:0032386	regulation of intracellular transport	26/353	358/18866	4.20182e-09	4.39749e-08	1.817e-08	PTGS2/CHRM1/MAPK14/GSK3B/TP53/CASP8/BCL2/MAPK8/MDM2/MAPK1/IFNG/ERBB2/IL1B/TGFB1/E2F1/NPEPPS/MAP2/PKIA/PTPN1/PRKACA/APOD/CD36/PRKCD/SREBF1/MAPK3/ADIPOQ	26
GO:0042180	cellular ketone metabolic process	22/353	260/18866	4.25174e-09	4.44051e-08	1.83478e-08	PTGS2/PSMD3/PPARG/AKT1/AKR1C3/AKR1B1/EIF6/ODC1/CAV1/IL1B/NQO1/PPARA/PPARD/SIRT1/HMGCR/FABP1/PSME3/SREBF1/CES1/AKR1C1/ADIPOQ/MTOR	22
GO:0034349	glial cell apoptotic process	7/353	15/18866	4.2807e-09	4.4615e-08	1.84345e-08	TP53/CASP3/RB1/CASP9/PRKCA/CCL2/PRKCD	7
GO:0010594	regulation of endothelial cell migration	21/353	238/18866	4.57263e-09	4.75591e-08	1.9651e-08	PTGS2/TNF/PPARG/HMOX1/AKT1/VEGFA/MET/NOS3/PRKCA/HIF1A/HSPB1/TGFB1/NFE2L2/KDR/SIRT1/ALOX12/SP1/EDN1/CD40/RHOA/ITGB3	21
GO:0051651	maintenance of location in cell	20/353	216/18866	4.69154e-09	4.86953e-08	2.01204e-08	FASLG/BAX/GSTM2/AKT1/HSPA5/CAV1/GJA1/CXCL11/CXCL10/HK2/DRD1/HTR2A/PRKACA/F2/TRPV1/PTPN6/TRPM2/IL13/DRD2/CALM1	20
GO:0044843	cell cycle G1/S phase transition	24/353	310/18866	4.86176e-09	5.03582e-08	2.08075e-08	TP53/CDKN1A/BCL2/BAX/PPP3CA/CYP1A1/AKT1/RB1/PCNA/MDM2/EGFR/CCND1/CCNB1/CDKN2A/CDK2/MYC/CCL2/PTEN/CHEK2/E2F1/CCNA2/PTPN6/CCND2/PSME3	24
GO:0051385	response to mineralocorticoid	9/353	32/18866	4.87319e-09	5.0373e-08	2.08136e-08	CDKN1A/CCND1/MAOB/FOS/PARP1/HSD3B2/HSD3B1/FOSL1/EDN1	9
GO:0051341	regulation of oxidoreductase activity	15/353	117/18866	5.03611e-09	5.19504e-08	2.14654e-08	TNF/AKT1/IFNG/EGFR/HSP90AA1/NOS3/POR/HIF1A/CAV1/IL1B/IL1A/EDN1/IL13/FCER2/CALM1	15
GO:0070301	cellular response to hydrogen peroxide	14/353	100/18866	5.1521e-09	5.30287e-08	2.19109e-08	RELA/CYP1B1/PCNA/MET/MDM2/IL6/IL10/NFE2L2/NQO1/HSF1/SIRT1/FABP1/PRKCD/TRPM2	14
GO:0042698	ovulation cycle	12/353	69/18866	5.17225e-09	5.30287e-08	2.19109e-08	OPRM1/PGR/NCOA1/ESR1/CASP3/HAS2/PCNA/EGFR/NOS3/HSPA5/SIRT1/PAM	12
GO:0048662	negative regulation of smooth muscle cell proliferation	12/353	69/18866	5.17225e-09	5.30287e-08	2.19109e-08	CDKN1A/PPARG/HMOX1/GSTP1/IL10/IFNG/NOS3/PTEN/PPARD/IGFBP3/APOD/ADIPOQ	12
GO:0000082	G1/S transition of mitotic cell cycle	23/353	287/18866	5.32633e-09	5.39578e-08	2.22948e-08	TP53/CDKN1A/BCL2/BAX/PPP3CA/CYP1A1/AKT1/RB1/PCNA/MDM2/EGFR/CCND1/CCNB1/CDKN2A/CDK2/MYC/CCL2/PTEN/CHEK2/E2F1/PTPN6/CCND2/PSME3	23
GO:0060047	heart contraction	23/353	287/18866	5.32633e-09	5.39578e-08	2.22948e-08	KCNH2/SCN5A/ADRB1/ADRA1B/ADRA1A/GSTM2/CHRM2/MDM2/IL2/NOS3/SOD1/CAV1/GJA1/ADRA1D/PRKACA/TRPV1/EDN1/FXYD2/SREBF1/DRD2/PIK3CG/CALM1/MTOR	23
GO:0060149	negative regulation of posttranscriptional gene silencing	8/353	23/18866	5.32718e-09	5.39578e-08	2.22948e-08	ESR1/TP53/TNF/PPP3CA/PPARG/IL6/TGFB1/STAT3	8
GO:0060967	negative regulation of gene silencing by RNA	8/353	23/18866	5.32718e-09	5.39578e-08	2.22948e-08	ESR1/TP53/TNF/PPP3CA/PPARG/IL6/TGFB1/STAT3	8
GO:1903798	regulation of production of miRNAs involved in gene silencing by miRNA	8/353	23/18866	5.32718e-09	5.39578e-08	2.22948e-08	ESR1/TP53/TNF/PPP3CA/IL6/EGFR/TGFB1/STAT3	8
GO:1904996	positive regulation of leukocyte adhesion to vascular endothelial cell	8/353	23/18866	5.32718e-09	5.39578e-08	2.22948e-08	RELA/TNF/SELE/ICAM1/ALOX5/IL6/ELANE/RHOA	8
GO:0060759	regulation of response to cytokine stimulus	19/353	196/18866	5.37554e-09	5.43383e-08	2.2452e-08	CASP8/TNF/STAT1/PPARG/IKBKB/GSTP1/IL6/IFNG/HIF1A/CAV1/CHUK/PTPN1/TLR4/IRF3/EDN1/PTPN6/CASP1/IKBKG/ADIPOQ	19
GO:0051209	release of sequestered calcium ion into cytosol	15/353	118/18866	5.67278e-09	5.7228e-08	2.36461e-08	FASLG/BAX/GSTM2/CXCL11/CXCL10/DRD1/HTR2A/PRKACA/F2/TRPV1/PTPN6/TRPM2/IL13/DRD2/CALM1	15
GO:0010522	regulation of calcium ion transport into cytosol	14/353	101/18866	5.88108e-09	5.88576e-08	2.43194e-08	BCL2/BAX/GSTM2/CAV1/CXCL11/CXCL10/DRD1/PRKACA/F2/PLA2G1B/PTPN6/IL13/CALM1/CALCR	14
GO:0032637	interleukin-8 production	14/353	101/18866	5.88108e-09	5.88576e-08	2.43194e-08	NOS2/RELA/TNF/IL6/IL10/F3/IL1B/SERPINE1/CRP/ELANE/PLA2G1B/TLR4/STAT3/ADIPOQ	14
GO:0042632	cholesterol homeostasis	14/353	101/18866	5.88108e-09	5.88576e-08	2.43194e-08	NR1I3/NR1I2/CAV1/SIRT1/LCAT/SOAT1/LPL/CETP/SOAT2/MTTP/LDLR/CES1/APOB/AKR1C1	14
GO:0045639	positive regulation of myeloid cell differentiation	14/353	101/18866	5.88108e-09	5.88576e-08	2.43194e-08	MAPK14/CASP8/TNF/STAT1/JUN/RB1/IFNG/FOS/PRKCA/HIF1A/TGFB1/CA2/STAT3/CREB1	14
GO:0051283	negative regulation of sequestering of calcium ion	15/353	119/18866	6.38214e-09	6.37454e-08	2.6339e-08	FASLG/BAX/GSTM2/CXCL11/CXCL10/DRD1/HTR2A/PRKACA/F2/TRPV1/PTPN6/TRPM2/IL13/DRD2/CALM1	15
GO:0022600	digestive system process	14/353	102/18866	6.70264e-09	6.6682e-08	2.75524e-08	CHRM3/CHRM1/PTGER3/ADRA2A/TRPV1/TLR4/ENPP7/SLC2A2/FABP1/CD36/SLC22A5/SOAT2/LDLR/AKR1C1	14
GO:0055092	sterol homeostasis	14/353	102/18866	6.70264e-09	6.6682e-08	2.75524e-08	NR1I3/NR1I2/CAV1/SIRT1/LCAT/SOAT1/LPL/CETP/SOAT2/MTTP/LDLR/CES1/APOB/AKR1C1	14
GO:0019933	cAMP-mediated signaling	19/353	199/18866	6.91413e-09	6.86504e-08	2.83657e-08	PDE3A/OPRM1/ADRB2/ADRB1/ADRA2B/ADRA1B/ADRA1A/AHR/ADCY2/PRKCA/PTGER3/CXCL11/CXCL10/ADRA2A/ADRA2C/ADRA1D/DRD1/DRD2/CALCR	19
GO:0050729	positive regulation of inflammatory response	17/353	158/18866	7.2135e-09	7.14818e-08	2.95356e-08	PTGS2/TNF/NFKBIA/IL6/IL2/IFNG/EGFR/IL1B/PTGER3/SERPINE1/TRPV4/TLR4/LPL/STAT3/LDLR/ABCC1/PIK3CG	17
GO:0014823	response to activity	12/353	71/18866	7.2641e-09	7.18418e-08	2.96843e-08	IL6/IL10/HIF1A/PTEN/PPARD/HSF1/UCP3/EDN1/CREB1/CAT/ADIPOQ/MTOR	12
GO:0033673	negative regulation of kinase activity	22/353	268/18866	7.43471e-09	7.3385e-08	3.0322e-08	CDKN1A/CASP3/GSTP1/AKT1/RB1/IFNG/CDKN2A/CAV1/IL1B/HSPB1/PTEN/PKIA/SIRT1/PTPN1/HMGCR/PTPN6/PRKCD/IGF1R/APC/EPHB2/ADIPOQ/NPM1	22
GO:0051054	positive regulation of DNA metabolic process	19/353	200/18866	7.5113e-09	7.39958e-08	3.05744e-08	BAX/AKT1/PCNA/MAPK1/IL6/IL4/IL2/EGFR/HSP90AA1/CDK2/MYC/TGFB1/PARP1/HSF1/SIRT1/PRKCG/CD40/PRKCD/MAPK3	19
GO:0051282	regulation of sequestering of calcium ion	15/353	121/18866	8.04918e-09	7.89855e-08	3.2636e-08	FASLG/BAX/GSTM2/CXCL11/CXCL10/DRD1/HTR2A/PRKACA/F2/TRPV1/PTPN6/TRPM2/IL13/DRD2/CALM1	15
GO:0120254	olefinic compound metabolic process	15/353	121/18866	8.04918e-09	7.89855e-08	3.2636e-08	PTGS2/PTGS1/GSTP1/GSTM2/GSTM1/CYP1B1/CYP1A2/CYP1A1/ALOX5/AKR1C3/PTGES/ALOX12/PLA2G4A/MAPK3/AKR1C1	15
GO:0001660	fever generation	6/353	10/18866	8.10925e-09	7.93515e-08	3.27873e-08	PTGS2/TNF/IL1B/PTGER3/IL1A/TRPV1	6
GO:0008406	gonad development	20/353	223/18866	8.118e-09	7.93515e-08	3.27873e-08	PGR/NCOA1/ESR1/AR/CASP3/BCL2/BAX/INSR/ICAM1/AKR1C3/VEGFA/CCND1/BCL2L1/NOS3/SOD1/HSPA5/NKX3-1/SIRT1/REN/MGST1	20
GO:0002027	regulation of heart rate	14/353	104/18866	8.66617e-09	8.45455e-08	3.49334e-08	KCNH2/SCN5A/ADRB1/ADRA1B/ADRA1A/MDM2/CAV1/ADRA1D/PRKACA/TRPV1/EDN1/SREBF1/DRD2/CALM1	14
GO:0007566	embryo implantation	11/353	58/18866	8.74295e-09	8.49653e-08	3.51068e-08	PTGS2/VEGFA/MMP9/MMP2/RXRA/SOD1/GJA1/IL1B/PPARD/SPP1/TIMP1	11
GO:0019369	arachidonic acid metabolic process	11/353	58/18866	8.74295e-09	8.49653e-08	3.51068e-08	PTGS2/PTGS1/CYP1B1/CYP1A2/CYP1A1/ALOX5/AKR1C3/PTGES/ALOX12/PLA2G4A/MAPK3	11
GO:0019935	cyclic-nucleotide-mediated signaling	20/353	224/18866	8.76375e-09	8.50033e-08	3.51225e-08	PDE3A/OPRM1/ADRB2/ADRB1/ADRA2B/ADRA1B/ADRA1A/AHR/ADCY2/PRKCA/PTGER3/CXCL11/CXCL10/ADRA2A/ADRA2C/ADRA1D/DRD1/CD36/DRD2/CALCR	20
GO:0046889	positive regulation of lipid biosynthetic process	13/353	88/18866	9.37839e-09	9.079e-08	3.75136e-08	PTGS2/TNF/AKT1/IFNG/POR/IL1B/HTR2A/ENPP7/CREB1/PRKCD/SREBF1/LDLR/MTOR	13
GO:0097006	regulation of plasma lipoprotein particle levels	14/353	105/18866	9.83212e-09	9.49997e-08	3.9253e-08	HMOX1/MPO/PRKACA/LCAT/PLA2G2E/SOAT1/LPL/CETP/CD36/SOAT2/MTTP/LDLR/APOB/ADIPOQ	14
GO:0010506	regulation of autophagy	25/353	347/18866	9.89199e-09	9.53951e-08	3.94163e-08	ADRB2/ADRA1A/GSK3B/TP53/CASP3/BCL2/MAPK8/HMOX1/AKT1/MET/MCL1/IL4/IL10/IFNG/HIF1A/HSPB1/HK2/KDR/SIRT1/PRKACA/STAT3/IKBKG/SREBF1/MAPK3/MTOR	25
GO:0090316	positive regulation of intracellular protein transport	18/353	182/18866	9.95539e-09	9.5823e-08	3.95931e-08	PTGS2/CHRM1/MAPK14/GSK3B/TP53/CASP8/BCL2/MAPK8/MDM2/MAPK1/IFNG/ERBB2/IL1B/TGFB1/E2F1/NPEPPS/PRKACA/PRKCD	18
GO:0002761	regulation of myeloid leukocyte differentiation	15/353	123/18866	1.01047e-08	9.70746e-08	4.01103e-08	CASP8/TNF/JUN/RB1/IL4/IFNG/FOS/PRKCA/MYC/TGFB1/CA2/TLR4/CREB1/ADIPOQ/MTOR	15
GO:0003015	heart process	23/353	297/18866	1.01939e-08	9.77446e-08	4.03871e-08	KCNH2/SCN5A/ADRB1/ADRA1B/ADRA1A/GSTM2/CHRM2/MDM2/IL2/NOS3/SOD1/CAV1/GJA1/ADRA1D/PRKACA/TRPV1/EDN1/FXYD2/SREBF1/DRD2/PIK3CG/CALM1/MTOR	23
GO:0001892	embryonic placenta development	13/353	89/18866	1.07993e-08	1.03353e-07	4.27044e-08	NCOA1/CASP8/AKT1/MAPK1/IL10/EGFR/HIF1A/HSF1/IGF2/EGLN1/PLG/CITED1/CSF2	13
GO:0001959	regulation of cytokine-mediated signaling pathway	18/353	183/18866	1.08557e-08	1.03695e-07	4.28459e-08	CASP8/TNF/STAT1/PPARG/IKBKB/GSTP1/IL6/IFNG/HIF1A/CAV1/CHUK/PTPN1/IRF3/EDN1/PTPN6/CASP1/IKBKG/ADIPOQ	18
GO:0009615	response to virus	25/353	349/18866	1.10965e-08	1.05795e-07	4.37134e-08	MAPK14/RELA/BCL2/TNF/STAT1/IKBKB/CYP1A1/CHRM2/IL6/IL4/IFNG/BCL2L1/ODC1/HERC5/IL1B/DUOX2/HSPB1/CXCL10/CHUK/IRF1/FOSL1/IRF3/CD40/IKBKG/APOB	25
GO:0019233	sensory perception of pain	14/353	106/18866	1.11388e-08	1.05997e-07	4.37971e-08	PTGS2/OPRM1/OPRD1/MAPK1/IL10/CCL2/ADRA2C/HTR2A/BACE1/TRPV1/EDN1/CCK/MAPK3/MTOR	14
GO:0051208	sequestering of calcium ion	15/353	124/18866	1.13026e-08	1.07353e-07	4.43572e-08	FASLG/BAX/GSTM2/CXCL11/CXCL10/DRD1/HTR2A/PRKACA/F2/TRPV1/PTPN6/TRPM2/IL13/DRD2/CALM1	15
GO:0070920	regulation of production of small RNA involved in gene silencing by RNA	8/353	25/18866	1.1373e-08	1.07819e-07	4.45496e-08	ESR1/TP53/TNF/PPP3CA/IL6/EGFR/TGFB1/STAT3	8
GO:0071312	cellular response to alkaloid	9/353	35/18866	1.16747e-08	1.10471e-07	4.56456e-08	OPRM1/CASP3/ICAM1/GSTM2/MDM2/CASP7/BCL2L1/CCNA2/TRPV1	9
GO:0051881	regulation of mitochondrial membrane potential	12/353	74/18866	1.18397e-08	1.11821e-07	4.62036e-08	OPRD1/BCL2/BAX/AKT1/BCL2L1/SOD1/PARP1/KDR/ALOX12/TRPV1/CCK/GOT1	12
GO:1903351	cellular response to dopamine	13/353	90/18866	1.24119e-08	1.17007e-07	4.8346e-08	OPRM1/CHRM3/CHRM1/GSK3B/CHRM2/MAPK1/CHRM4/HTR3A/DRD1/HTR2A/HRH1/MAPK3/DRD2	13
GO:0034605	cellular response to heat	15/353	125/18866	1.26285e-08	1.18826e-07	4.90977e-08	PTGS2/GSK3B/CDKN1A/HMOX1/MAPK1/HSP90AA1/IL1A/HSF1/CXCL10/SIRT1/PRKACA/TRPV4/TRPV1/MAPK3/MTOR	15
GO:0046165	alcohol biosynthetic process	17/353	164/18866	1.27009e-08	1.19082e-07	4.92034e-08	FASN/TNF/CYP3A4/IFNG/AKR1B1/POR/SOD1/ACACA/IL1B/HRH1/SP1/SCD/HMGCR/SREBF1/GOT1/CES1/APOB	17
GO:0050994	regulation of lipid catabolic process	11/353	60/18866	1.27266e-08	1.19082e-07	4.92034e-08	TNF/AKT1/IL1B/PPARA/ADRA2A/ENPP7/FABP1/PRKCD/LDLR/PIK3CG/MTOR	11
GO:0097755	positive regulation of blood vessel diameter	11/353	60/18866	1.27266e-08	1.19082e-07	4.92034e-08	ADRB2/ADRB1/HMOX1/EGFR/NOS3/SOD1/GJA1/PPARD/DRD1/KCNMA1/ALOX12	11
GO:0045137	development of primary sexual characteristics	20/353	229/18866	1.2767e-08	1.19238e-07	4.9268e-08	PGR/NCOA1/ESR1/AR/CASP3/BCL2/BAX/INSR/ICAM1/AKR1C3/VEGFA/CCND1/BCL2L1/NOS3/SOD1/HSPA5/NKX3-1/SIRT1/REN/MGST1	20
GO:0042572	retinol metabolic process	10/353	47/18866	1.29659e-08	1.20425e-07	4.97584e-08	CYP3A4/CYP1B1/CYP1A2/CYP1A1/AKR1C3/AKR1B1/ADH1C/ADH1B/PLB1/ADH1A	10
GO:0045776	negative regulation of blood pressure	10/353	47/18866	1.29659e-08	1.20425e-07	4.97584e-08	ADRB2/ADRB1/ADRA1A/NOS2/NOS3/PPARA/TRPV1/ABAT/ADIPOQ/DRD2	10
GO:0046677	response to antibiotic	10/353	47/18866	1.29659e-08	1.20425e-07	4.97584e-08	TP53/CASP8/CASP3/CYP1A1/MDM2/CASP9/HSP90AA1/SOD1/HSPA5/PLA2G4A	10
GO:0002696	positive regulation of leukocyte activation	27/353	406/18866	1.37273e-08	1.27261e-07	5.25832e-08	CDKN1A/BCL2/VCAM1/AKT1/IL6/IL4/IL2/IL10/IFNG/CD40LG/DPP4/CAV1/IL1B/CCL2/TGFB1/IL1A/IGF2/IGHG1/TLR4/PTPN6/CD86/CD80/CD40/PRKCZ/IL13/RHOA/PLA2G4A	27
GO:0043627	response to estrogen	12/353	75/18866	1.38604e-08	1.2826e-07	5.29956e-08	F7/ESR1/AR/PPARG/HMOX1/MDM2/MAPK1/CCND1/CAV1/CA2/CITED1/ABCC2	12
GO:0016049	cell growth	30/353	490/18866	1.39385e-08	1.28746e-07	5.31965e-08	ADRA1A/GSK3B/TP53/CDKN1A/BCL2/PPARG/AKT1/VEGFA/RB1/IL2/ERBB2/EGFR/HSP90AA1/CDKN2A/GJA1/TGFB1/PPARA/PPARD/SPP1/IGFBP3/MAP2/ESR2/SIRT1/F2/EDN1/BDNF/FN1/PRKCZ/RHOA/MTOR	30
GO:2000134	negative regulation of G1/S transition of mitotic cell cycle	15/353	126/18866	1.40948e-08	1.29951e-07	5.36943e-08	TP53/CDKN1A/BCL2/BAX/RB1/PCNA/MDM2/CCND1/CCNB1/CDKN2A/CDK2/CCL2/PTEN/CHEK2/E2F1	15
GO:1903350	response to dopamine	13/353	91/18866	1.42389e-08	1.3104e-07	5.41443e-08	OPRM1/CHRM3/CHRM1/GSK3B/CHRM2/MAPK1/CHRM4/HTR3A/DRD1/HTR2A/HRH1/MAPK3/DRD2	13
GO:0007093	mitotic cell cycle checkpoint	17/353	166/18866	1.52495e-08	1.39635e-07	5.76958e-08	TP53/CDKN1A/BAX/TOP2A/RB1/PCNA/MDM2/CCND1/CCNB1/BCL2L1/CDK2/TGFB1/CHEK2/E2F1/ATF2/APC/TOP2B	17
GO:0048639	positive regulation of developmental growth	18/353	187/18866	1.52582e-08	1.39635e-07	5.76958e-08	SLC6A3/MAPK14/BCL2/INSR/AKT1/VEGFA/MAPK1/CCNB1/PPARD/HSF1/IGF2/PIM1/EDN1/BDNF/CREB1/FN1/DRD2/MTOR	18
GO:1902041	regulation of extrinsic apoptotic signaling pathway via death domain receptors	11/353	61/18866	1.52693e-08	1.39635e-07	5.76958e-08	GSK3B/FASLG/CASP8/ICAM1/HMOX1/BCL2L1/NOS3/RAF1/SERPINE1/PTEN/CFLAR	11
GO:0001893	maternal placenta development	9/353	36/18866	1.53116e-08	1.39635e-07	5.76958e-08	PTGS2/AKT1/MAPK1/RXRA/GJA1/PPARD/SPP1/CTSB/MAPK3	9
GO:0010543	regulation of platelet activation	9/353	36/18866	1.53116e-08	1.39635e-07	5.76958e-08	THBD/NOS3/PRKCA/F2/ALOX12/TLR4/PRKCD/ABAT/PLA2G4A	9
GO:1904036	negative regulation of epithelial cell apoptotic process	10/353	48/18866	1.61081e-08	1.46633e-07	6.05874e-08	ICAM1/HMOX1/IL4/SERPINE1/NFE2L2/KDR/PDX1/IL13/CFLAR/MTOR	10
GO:0008016	regulation of heart contraction	21/353	256/18866	1.66265e-08	1.51079e-07	6.24243e-08	KCNH2/SCN5A/ADRB1/ADRA1B/ADRA1A/GSTM2/CHRM2/MDM2/IL2/NOS3/CAV1/GJA1/ADRA1D/PRKACA/TRPV1/EDN1/FXYD2/SREBF1/DRD2/PIK3CG/CALM1	21
GO:0051251	positive regulation of lymphocyte activation	25/353	357/18866	1.74183e-08	1.57989e-07	6.52794e-08	CDKN1A/BCL2/VCAM1/AKT1/IL6/IL4/IL2/IFNG/CD40LG/DPP4/CAV1/IL1B/CCL2/TGFB1/IL1A/IGF2/IGHG1/TLR4/PTPN6/CD86/CD80/CD40/PRKCZ/IL13/RHOA	25
GO:0031334	positive regulation of protein-containing complex assembly	21/353	257/18866	1.78009e-08	1.61169e-07	6.65933e-08	GSK3B/ESR1/TP53/BAX/TNF/MMP1/ICAM1/VEGFA/MET/IFNG/HSP90AA1/MMP3/TGFB1/PARP1/TLR4/CCK/CD36/CSF2/CREB1/RHOA/MTOR	21
GO:0043534	blood vessel endothelial cell migration	18/353	189/18866	1.80278e-08	1.6293e-07	6.73209e-08	PTGS2/TNF/PPARG/HMOX1/AKT1/VEGFA/NOS3/PRKCA/HIF1A/HSPB1/TGFB1/NFE2L2/KDR/SIRT1/ALOX12/SP1/CD40/RHOA	18
GO:0045931	positive regulation of mitotic cell cycle	17/353	168/18866	1.82595e-08	1.64728e-07	6.8064e-08	INSR/CYP1A1/AKT1/RB1/MDM2/EGFR/CCND1/CCNB1/EGF/PRKCA/IL1B/IL1A/HSF1/IGF2/NKX3-1/EDN1/CCND2	17
GO:1903201	regulation of oxidative stress-induced cell death	12/353	77/18866	1.88547e-08	1.69793e-07	7.01568e-08	AKT1/MET/MCL1/IL10/MMP3/SOD1/HIF1A/HSPB1/NFE2L2/PARP1/SIRT1/TLR4	12
GO:0051048	negative regulation of secretion	18/353	190/18866	1.95794e-08	1.76004e-07	7.27233e-08	OPRM1/ADRA2B/PPP3CA/HMOX1/MAOB/EGF/GJA1/IL1B/PTGER3/ERBB3/ADRA2A/ADRA2C/HMGCR/EDN1/ABAT/SREBF1/ADIPOQ/DRD2	18
GO:0090322	regulation of superoxide metabolic process	9/353	37/18866	1.99021e-08	1.77978e-07	7.35387e-08	TNF/GSTP1/EGFR/SOD1/TGFB1/NFE2L2/CRP/CD36/PRKCD	9
GO:2000273	positive regulation of signaling receptor activity	9/353	37/18866	1.99021e-08	1.77978e-07	7.35387e-08	ADRB2/ADRA2B/IFNG/EGF/CCL2/NCF1/ADRA2A/ADRA2C/EPHB2	9
GO:0007595	lactation	10/353	49/18866	1.9905e-08	1.77978e-07	7.35387e-08	SLC6A3/NCOA1/VEGFA/CCND1/XDH/HIF1A/CAV1/HK2/PAM/CREB1	10
GO:0010885	regulation of cholesterol storage	7/353	18/18866	2.01686e-08	1.79697e-07	7.42492e-08	PPARG/PPARA/PPARD/LPL/CD36/CES1/APOB	7
GO:0035994	response to muscle stretch	7/353	18/18866	2.01686e-08	1.79697e-07	7.42492e-08	MAPK14/RELA/JUN/NFKBIA/FOS/RAF1/EDN1	7
GO:0043524	negative regulation of neuron apoptotic process	16/353	149/18866	2.06543e-08	1.83699e-07	7.59026e-08	BCL2/BAX/JUN/HMOX1/IL10/BCL2L1/SOD1/HIF1A/CCL2/ERBB3/RASA1/GABRA5/PRKCG/CITED1/BDNF/RHOA	16
GO:0035265	organ growth	18/353	191/18866	2.12529e-08	1.88502e-07	7.78872e-08	SLC6A4/ADRA1A/MAPK14/ESR1/AR/BCL2/AKT1/MAPK1/CCNB1/RXRA/POR/SOD1/GJA1/PTEN/PPARA/PIM1/EDN1/MTOR	18
GO:0010660	regulation of muscle cell apoptotic process	13/353	94/18866	2.12692e-08	1.88502e-07	7.78872e-08	TP53/PPARG/HMOX1/IFNG/CDKN2A/PTEN/NFE2L2/HSF1/SIRT1/ALOX12/HMGCR/EDN1/CFLAR	13
GO:0007214	gamma-aminobutyric acid signaling pathway	8/353	27/18866	2.25936e-08	1.99538e-07	8.2447e-08	GABRA1/GABRA2/GABRA3/GABRA6/GABRA5/BDNF/GABRG3/GABRE	8
GO:1902175	regulation of oxidative stress-induced intrinsic apoptotic signaling pathway	8/353	27/18866	2.25936e-08	1.99538e-07	8.2447e-08	AKT1/MCL1/SOD1/HIF1A/HSPB1/NFE2L2/PARP1/SIRT1	8
GO:0006606	protein import into nucleus	16/353	150/18866	2.27323e-08	2.00411e-07	8.28077e-08	PTGS2/MAPK14/TP53/CDKN1A/PPP3CA/AKT1/NFKBIA/MAPK1/IFNG/TGFB1/DRD1/PKIA/APOD/CD36/STAT3/PRKCD	16
GO:0046822	regulation of nucleocytoplasmic transport	14/353	112/18866	2.28793e-08	2.01002e-07	8.30522e-08	PTGS2/MAPK14/GSK3B/TP53/MDM2/MAPK1/IFNG/IL1B/TGFB1/PKIA/PRKACA/APOD/CD36/PRKCD	14
GO:0099565	chemical synaptic transmission, postsynaptic	14/353	112/18866	2.28793e-08	2.01002e-07	8.30522e-08	OPRM1/ADRB2/GSK3B/PPP3CA/AKT1/PTEN/CHRNA2/CHRNA7/TRPV1/BDNF/MAPK8IP2/PRKCZ/ABAT/DRD2	14
GO:0007589	body fluid secretion	13/353	95/18866	2.423e-08	2.12129e-07	8.76495e-08	SLC6A3/CHRM3/CHRM1/NCOA1/VEGFA/CCND1/XDH/HIF1A/CAV1/HK2/PAM/EDN1/CREB1	13
GO:0097194	execution phase of apoptosis	13/353	95/18866	2.423e-08	2.12129e-07	8.76495e-08	TP53/CASP8/CASP3/BAX/AKT1/TOP2A/IL6/CASP9/CASP7/BCL2L1/HSF1/CASP1/CFLAR	13
GO:0050873	brown fat cell differentiation	10/353	50/18866	2.44713e-08	2.13869e-07	8.83687e-08	PTGS2/ADRB2/ADRB1/MAPK14/SLC2A4/PIM1/SIRT1/TRPV4/ADIPOQ/MTOR	10
GO:0008643	carbohydrate transport	16/353	151/18866	2.49997e-08	2.18108e-07	9.01202e-08	MAPK14/TNF/SLC2A4/INSR/AKT1/IL1B/PRKCB/NFE2L2/PPARD/HK2/DRD1/PLA2G1B/SLC2A2/EDN1/ADIPOQ/EDNRA	16
GO:0010827	regulation of glucose transmembrane transport	12/353	79/18866	2.54071e-08	2.21279e-07	9.14305e-08	MAPK14/TNF/INSR/AKT1/IL1B/PRKCB/NFE2L2/HK2/PLA2G1B/EDN1/ADIPOQ/EDNRA	12
GO:0032094	response to food	9/353	38/18866	2.5652e-08	2.22867e-07	9.20864e-08	OPRM1/CYP1A1/AKT1/MPO/PPARA/PRKCG/CCK/SREBF1/MTOR	9
GO:0032963	collagen metabolic process	14/353	113/18866	2.56779e-08	2.22867e-07	9.20864e-08	PPARG/MMP1/MMP9/MMP2/IL6/MMP3/HIF1A/TGFB1/COL1A1/PPARD/CTSD/F2/CTSB/GOT1	14
GO:0033344	cholesterol efflux	11/353	64/18866	2.583e-08	2.238e-07	9.24722e-08	NFKBIA/EGF/CAV1/PON1/SIRT1/SOAT1/CETP/SOAT2/CES1/APOB/ADIPOQ	11
GO:0050806	positive regulation of synaptic transmission	17/353	172/18866	2.59726e-08	2.2465e-07	9.28231e-08	PTGS2/ADRB2/ADRA1A/GSK3B/TNF/MAPK1/EGFR/CCL2/PTEN/DRD1/CHRNA7/CA2/CREB1/PRKCZ/ABAT/EPHB2/DRD2	17
GO:1902807	negative regulation of cell cycle G1/S phase transition	15/353	132/18866	2.66601e-08	2.302e-07	9.51166e-08	TP53/CDKN1A/BCL2/BAX/RB1/PCNA/MDM2/CCND1/CCNB1/CDKN2A/CDK2/CCL2/PTEN/CHEK2/E2F1	15
GO:0001558	regulation of cell growth	27/353	420/18866	2.78583e-08	2.40134e-07	9.92212e-08	GSK3B/TP53/CDKN1A/BCL2/PPARG/AKT1/VEGFA/RB1/IL2/ERBB2/EGFR/CDKN2A/GJA1/TGFB1/PPARA/PPARD/SPP1/IGFBP3/MAP2/ESR2/SIRT1/F2/EDN1/BDNF/FN1/RHOA/MTOR	27
GO:0050867	positive regulation of cell activation	27/353	421/18866	2.92661e-08	2.51839e-07	1.04057e-07	CDKN1A/BCL2/VCAM1/AKT1/IL6/IL4/IL2/IL10/IFNG/CD40LG/DPP4/CAV1/IL1B/CCL2/TGFB1/IL1A/IGF2/IGHG1/TLR4/PTPN6/CD86/CD80/CD40/PRKCZ/IL13/RHOA/PLA2G4A	27
GO:0042098	T cell proliferation	18/353	195/18866	2.93472e-08	2.52106e-07	1.04168e-07	TP53/CASP3/BAX/VCAM1/IL6/IL4/IL2/IL10/ERBB2/CD40LG/IL1B/IL1A/IGF2/IRF1/PTPN6/CD86/CD80/PIK3CG	18
GO:0071827	plasma lipoprotein particle organization	10/353	51/18866	2.99386e-08	2.56747e-07	1.06085e-07	MPO/PRKACA/LCAT/PLA2G2E/SOAT1/LPL/CETP/SOAT2/MTTP/APOB	10
GO:0090181	regulation of cholesterol metabolic process	11/353	65/18866	3.05768e-08	2.6133e-07	1.07979e-07	FASN/POR/SOD1/ACACA/SP1/SCD/HMGCR/SREBF1/LDLR/CES1/APOB	11
GO:1905953	negative regulation of lipid localization	11/353	65/18866	3.05768e-08	2.6133e-07	1.07979e-07	TNF/PPARG/AKT1/NFKBIA/IL6/EGF/PPARA/PPARD/CRP/CES1/ITGB3	11
GO:0042100	B cell proliferation	13/353	97/18866	3.12916e-08	2.66534e-07	1.10129e-07	CDKN1A/CASP3/BCL2/BAX/AHR/IL4/IL2/IL10/CD40LG/TLR4/CD40/PRKCD/IL13	13
GO:0071674	mononuclear cell migration	13/353	97/18866	3.12916e-08	2.66534e-07	1.10129e-07	MAPK14/TNF/MAPK1/IL6/IL4/CCL2/SERPINE1/CXCL10/TRPV4/CCL16/PLG/PECAM1/MAPK3	13
GO:0000075	cell cycle checkpoint	19/353	219/18866	3.3017e-08	2.80756e-07	1.16006e-07	MAPK14/CHEK1/TP53/CDKN1A/BAX/TOP2A/RB1/PCNA/MDM2/CCND1/CCNB1/BCL2L1/CDK2/TGFB1/CHEK2/E2F1/ATF2/APC/TOP2B	19
GO:0034644	cellular response to UV	12/353	81/18866	3.3932e-08	2.8805e-07	1.19019e-07	PTGS2/CHEK1/TP53/CDKN1A/BAX/PCNA/MDM2/CASP9/MYC/PARP1/SIRT1/NPM1	12
GO:0010657	muscle cell apoptotic process	13/353	98/18866	3.54756e-08	2.99638e-07	1.23807e-07	TP53/PPARG/HMOX1/IFNG/CDKN2A/PTEN/NFE2L2/HSF1/SIRT1/ALOX12/HMGCR/EDN1/CFLAR	13
GO:0048010	vascular endothelial growth factor receptor signaling pathway	13/353	98/18866	3.54756e-08	2.99638e-07	1.23807e-07	MAPK14/VEGFA/HSP90AA1/HIF1A/IL1B/PRKCB/HSPB1/NCF1/KDR/PTPN1/ABI1/RHOA/ITGB3	13
GO:2001243	negative regulation of intrinsic apoptotic signaling pathway	13/353	98/18866	3.54756e-08	2.99638e-07	1.23807e-07	PTGS2/BCL2/AKT1/MMP9/MDM2/MCL1/BCL2L1/HIF1A/HSPB1/NFE2L2/SIRT1/PTPN1/PDX1	13
GO:0046824	positive regulation of nucleocytoplasmic transport	11/353	66/18866	3.60846e-08	3.04271e-07	1.25722e-07	PTGS2/MAPK14/GSK3B/TP53/MDM2/MAPK1/IFNG/IL1B/TGFB1/PRKACA/PRKCD	11
GO:0022617	extracellular matrix disassembly	12/353	82/18866	3.9088e-08	3.29045e-07	1.35958e-07	PRSS1/MMP1/MMP9/MMP2/IL6/DPP4/MMP3/TGFB1/CTRB1/ELANE/PLG/TIMP1	12
GO:0044262	cellular carbohydrate metabolic process	22/353	294/18866	3.97151e-08	3.33136e-07	1.37649e-07	NCOA2/GSK3B/TP53/INSR/HAS2/AKT1/AKR1B1/MGAM/PTEN/PPARA/IGFBP3/IGF2/HK2/PYGM/SIRT1/HRH1/STAT3/PLA2G4A/GOT1/ADIPOQ/CALM1/MTOR	22
GO:0000187	activation of MAPK activity	16/353	156/18866	3.97565e-08	3.33136e-07	1.37649e-07	ADRA2B/MAPK14/TNF/INSR/MAPK1/CD40LG/EGF/SOD1/IL1B/CHRNA7/PTPN1/PLA2G1B/TLR4/MAPK10/IKBKG/MAPK3	16
GO:0042593	glucose homeostasis	20/353	245/18866	3.97725e-08	3.33136e-07	1.37649e-07	SLC2A4/PPP3CA/PPARG/INSR/ICAM1/ALOX5/AKT1/IL6/RAF1/HIF1A/HK2/ADRA2A/SIRT1/PRKACA/TRPV4/PDX1/HMGCR/STAT3/IGF1R/ADIPOQ	20
GO:0050671	positive regulation of lymphocyte proliferation	15/353	136/18866	3.99886e-08	3.3439e-07	1.38167e-07	CDKN1A/BCL2/VCAM1/IL6/IL4/IL2/CD40LG/IL1B/IL1A/IGF2/TLR4/CD86/CD80/CD40/IL13	15
GO:0018107	peptidyl-threonine phosphorylation	14/353	117/18866	4.02485e-08	3.36005e-07	1.38834e-07	GSK3B/CHEK1/BCL2/MAPK8/AKT1/MAPK1/EGF/PRKCA/PRKCB/TGFB1/PRKACA/PRKCD/CALM1/MTOR	14
GO:0032388	positive regulation of intracellular transport	19/353	222/18866	4.10907e-08	3.42468e-07	1.41504e-07	PTGS2/CHRM1/MAPK14/GSK3B/TP53/CASP8/BCL2/MAPK8/MDM2/MAPK1/IFNG/ERBB2/IL1B/TGFB1/E2F1/NPEPPS/MAP2/PRKACA/PRKCD	19
GO:0032373	positive regulation of sterol transport	8/353	29/18866	4.22764e-08	3.51187e-07	1.45107e-07	NFKBIA/CAV1/PON1/SIRT1/ENPP7/CETP/CES1/ADIPOQ	8
GO:0032376	positive regulation of cholesterol transport	8/353	29/18866	4.22764e-08	3.51187e-07	1.45107e-07	NFKBIA/CAV1/PON1/SIRT1/ENPP7/CETP/CES1/ADIPOQ	8
GO:0033500	carbohydrate homeostasis	20/353	246/18866	4.25631e-08	3.52986e-07	1.4585e-07	SLC2A4/PPP3CA/PPARG/INSR/ICAM1/ALOX5/AKT1/IL6/RAF1/HIF1A/HK2/ADRA2A/SIRT1/PRKACA/TRPV4/PDX1/HMGCR/STAT3/IGF1R/ADIPOQ	20
GO:0009755	hormone-mediated signaling pathway	18/353	200/18866	4.34215e-08	3.59513e-07	1.48547e-07	PGR/NCOA1/ESR1/AR/PPARG/RXRA/PARP1/PPARA/PPARD/NKX3-1/NR3C2/ESR2/RXRB/SIRT1/NR3C1/REN/RHOA/RXRG	18
GO:0032946	positive regulation of mononuclear cell proliferation	15/353	137/18866	4.41528e-08	3.64968e-07	1.50801e-07	CDKN1A/BCL2/VCAM1/IL6/IL4/IL2/CD40LG/IL1B/IL1A/IGF2/TLR4/CD86/CD80/CD40/IL13	15
GO:0048708	astrocyte differentiation	12/353	83/18866	4.49348e-08	3.70823e-07	1.5322e-07	TNF/MAPK1/IL6/IFNG/EGFR/IL1B/DRD1/F2/TLR4/STAT3/MAPK3/LDLR	12
GO:0008585	female gonad development	13/353	100/18866	4.53876e-08	3.73946e-07	1.54511e-07	PGR/ESR1/CASP3/BCL2/BAX/INSR/ICAM1/VEGFA/BCL2L1/NOS3/SOD1/HSPA5/SIRT1	13
GO:0051412	response to corticosterone	7/353	20/18866	4.75679e-08	3.91269e-07	1.61669e-07	CDKN1A/CCND1/MAOB/FOS/HSD3B2/HSD3B1/FOSL1	7
GO:0009895	negative regulation of catabolic process	23/353	323/18866	4.85303e-08	3.98534e-07	1.6467e-07	ADRA1A/NOS2/MAPK14/TP53/RELA/BCL2/TNF/HMOX1/AKT1/MET/MCL1/IL10/EGFR/IL1B/PPARA/E2F1/ADRA2A/PRKCG/HMGCR/STAT3/TIMP1/PIK3CG/MTOR	23
GO:0032642	regulation of chemokine production	11/353	68/18866	4.9813e-08	4.08402e-07	1.68748e-07	TNF/GSTP1/IL6/IL10/HIF1A/IL1B/APOD/TRPV4/TLR4/LPL/ADIPOQ	11
GO:0030336	negative regulation of cell migration	24/353	350/18866	5.04637e-08	4.1293e-07	1.70619e-07	BCL2/TNF/PPARG/HMOX1/GSTP1/CYP1B1/AKT1/IL4/DPP4/GJA1/CCL2/TGFB1/SERPINE1/PTEN/NFE2L2/COL3A1/PPARD/IGFBP3/APOD/STAT3/RHOA/TIMP1/ADIPOQ/DRD2	24
GO:0009746	response to hexose	18/353	202/18866	5.06115e-08	4.1293e-07	1.70619e-07	PTGS2/CASP3/PPP3CA/ICAM1/RAF1/HIF1A/GJA1/PTEN/PPARD/ADRA2A/PRKACA/PDX1/LPL/HMGCR/IGF1R/RHOA/SREBF1/ADIPOQ	18
GO:0034341	response to interferon-gamma	18/353	202/18866	5.06115e-08	4.1293e-07	1.70619e-07	NOS2/TP53/FASLG/VCAM1/STAT1/PPARG/ICAM1/IFNG/CCL2/IRF1/TLR4/IRF3/CCL16/EDN1/CITED1/CASP1/CD40/PRKCD	18
GO:0019217	regulation of fatty acid metabolic process	13/353	101/18866	5.12238e-08	4.16576e-07	1.72125e-07	PTGS2/PPARG/AKT1/EIF6/CAV1/IL1B/PPARA/PPARD/SIRT1/FABP1/SREBF1/ADIPOQ/MTOR	13
GO:0060191	regulation of lipase activity	13/353	101/18866	5.12238e-08	4.16576e-07	1.72125e-07	ADRA1A/ESR1/SELE/EGFR/POR/HTR2A/PLA2G1B/LPL/BDNF/CD86/PRKCZ/RHOA/EDNRA	13
GO:0015844	monoamine transport	12/353	84/18866	5.15525e-08	4.18573e-07	1.7295e-07	SLC6A4/SLC6A3/ADRA2B/SLC6A2/MAOB/ADRA2A/ADRA2C/DRD1/HTR2A/ABAT/DRD2/ITGB3	12
GO:0042596	fear response	9/353	41/18866	5.24699e-08	4.25336e-07	1.75745e-07	ADRB1/BCL2/DPP4/GJA1/GABRA5/DRD1/CCK/BDNF/MAPK8IP2	9
GO:0030857	negative regulation of epithelial cell differentiation	10/353	54/18866	5.33456e-08	4.31047e-07	1.78104e-07	GSK3B/STAT1/VEGFA/MMP9/IFNG/CCND1/XDH/CAV1/CITED1/IL13	10
GO:0032757	positive regulation of interleukin-8 production	10/353	54/18866	5.33456e-08	4.31047e-07	1.78104e-07	RELA/TNF/IL6/F3/IL1B/SERPINE1/ELANE/TLR4/STAT3/ADIPOQ	10
GO:0043401	steroid hormone mediated signaling pathway	15/353	139/18866	5.36844e-08	4.33089e-07	1.78948e-07	PGR/ESR1/AR/RXRA/PARP1/PPARA/PPARD/NKX3-1/NR3C2/ESR2/RXRB/SIRT1/NR3C1/RHOA/RXRG	15
GO:0000303	response to superoxide	8/353	30/18866	5.67154e-08	4.54626e-07	1.87847e-07	TNF/NOS3/SOD1/MPO/NFE2L2/NQO1/UCP3/CD36	8
GO:0001516	prostaglandin biosynthetic process	8/353	30/18866	5.67154e-08	4.54626e-07	1.87847e-07	PTGS2/PTGS1/AKR1C3/PTGES/IL1B/SIRT1/EDN1/PLA2G4A	8
GO:0046457	prostanoid biosynthetic process	8/353	30/18866	5.67154e-08	4.54626e-07	1.87847e-07	PTGS2/PTGS1/AKR1C3/PTGES/IL1B/SIRT1/EDN1/PLA2G4A	8
GO:0071480	cellular response to gamma radiation	8/353	30/18866	5.67154e-08	4.54626e-07	1.87847e-07	TP53/CDKN1A/MDM2/BCL2L1/ELK1/HSPA5/CHEK2/HSF1	8
GO:0006970	response to osmotic stress	12/353	85/18866	5.90291e-08	4.7242e-07	1.952e-07	PTGS2/TP53/CASP3/BAX/TNF/SLC2A4/EGFR/AKR1B1/KCNMA1/TRPV4/MAPK10/ATF2	12
GO:0022898	regulation of transmembrane transporter activity	21/353	276/18866	6.11642e-08	4.88731e-07	2.01939e-07	OPRM1/CHRM3/ADRB2/BCL2/GSTM2/MMP9/IFNG/CAV1/GJA1/CCL2/PTEN/ADRA2A/GRIA2/PIM1/HTR3A/PRKACA/MAPK8IP2/FXYD2/EPHB2/DRD2/CALM1	21
GO:0010623	programmed cell death involved in cell development	6/353	13/18866	6.31827e-08	5.0406e-07	2.08273e-07	FASLG/BCL2/BAX/IL1B/IL1A/BDNF	6
GO:0071825	protein-lipid complex subunit organization	10/353	55/18866	6.41268e-08	5.10782e-07	2.1105e-07	MPO/PRKACA/LCAT/PLA2G2E/SOAT1/LPL/CETP/SOAT2/MTTP/APOB	10
GO:0042113	B cell activation	23/353	328/18866	6.42667e-08	5.11088e-07	2.11176e-07	TP53/CDKN1A/CASP8/CASP3/BCL2/BAX/VCAM1/AHR/IL6/IL4/IL2/IL10/CD40LG/PIK3CD/PRKCB/TGFB1/IGHG1/TLR4/PTPN6/CD86/CD40/PRKCD/IL13	23
GO:2001235	positive regulation of apoptotic signaling pathway	17/353	183/18866	6.50515e-08	5.1582e-07	2.13132e-07	GSK3B/TP53/CASP8/BCL2/BAX/TNF/MAPK8/MMP9/MCL1/BCL2L1/SOD1/CAV1/PTEN/E2F1/NKX3-1/SIRT1/PRKCD	17
GO:0034504	protein localization to nucleus	21/353	277/18866	6.50667e-08	5.1582e-07	2.13132e-07	PTGS2/MAPK14/GSK3B/TP53/CDKN1A/PPP3CA/AKT1/NFKBIA/MDM2/MAPK1/IFNG/TGFB1/COL1A1/PARP1/DRD1/PKIA/F2/APOD/CD36/STAT3/PRKCD	21
GO:0006919	activation of cysteine-type endopeptidase activity involved in apoptotic process	12/353	86/18866	6.74612e-08	5.33123e-07	2.20281e-07	FASLG/CASP8/BAX/TNF/PPARG/CASP9/XDH/F3/NKX3-1/CYCS/CCK/CFLAR	12
GO:0042509	regulation of tyrosine phosphorylation of STAT protein	12/353	86/18866	6.74612e-08	5.33123e-07	2.20281e-07	TNF/IL6/IL4/IL2/IFNG/CAV1/HSF1/STAT3/PECAM1/CSF2/CD40/IL13	12
GO:0043467	regulation of generation of precursor metabolites and energy	16/353	162/18866	6.7732e-08	5.34425e-07	2.20819e-07	NOS2/GSK3B/TP53/INSR/AKT1/IL4/IFNG/CCNB1/EIF6/HIF1A/PPARA/IGF2/HTR2A/STAT3/RHOA/MTOR	16
GO:0000305	response to oxygen radical	8/353	31/18866	7.52039e-08	5.92452e-07	2.44795e-07	TNF/NOS3/SOD1/MPO/NFE2L2/NQO1/UCP3/CD36	8
GO:0042531	positive regulation of tyrosine phosphorylation of STAT protein	11/353	71/18866	7.91356e-08	6.22451e-07	2.57191e-07	TNF/IL6/IL4/IL2/IFNG/HSF1/STAT3/PECAM1/CSF2/CD40/IL13	11
GO:0050863	regulation of T cell activation	23/353	332/18866	8.0125e-08	6.2925e-07	2.6e-07	CASP3/VCAM1/AKT1/IL6/IL4/IL2/IL10/IFNG/ERBB2/CD40LG/DPP4/SOD1/CAV1/IL1B/CCL2/IL1A/IGF2/IRF1/PTPN6/CD86/CD80/PRKCZ/RHOA	23
GO:0046688	response to copper ion	9/353	43/18866	8.17178e-08	6.40759e-07	2.64755e-07	ICAM1/CYP1A2/CYP1A1/SOD1/IL1A/NFE2L2/HSF1/BACE1/PAM	9
GO:0046545	development of primary female sexual characteristics	13/353	105/18866	8.19327e-08	6.41445e-07	2.65039e-07	PGR/ESR1/CASP3/BCL2/BAX/INSR/ICAM1/VEGFA/BCL2L1/NOS3/SOD1/HSPA5/SIRT1	13
GO:0002688	regulation of leukocyte chemotaxis	14/353	124/18866	8.46092e-08	6.6137e-07	2.73272e-07	F7/MAPK14/VEGFA/MAPK1/IL6/IL4/DPP4/CCL2/CXCL8/SERPINE1/CXCL10/TRPV4/EDN1/MAPK3	14
GO:0090559	regulation of membrane permeability	12/353	88/18866	8.76243e-08	6.83877e-07	2.82571e-07	GSK3B/TP53/CASP8/BCL2/BAX/MAPK8/BCL2L1/E2F1/HK2/STAT3/ATF2/MTOR	12
GO:0042743	hydrogen peroxide metabolic process	10/353	57/18866	9.1586e-08	7.1369e-07	2.9489e-07	CYP1A2/CYP1A1/EGFR/MMP3/MAOB/SOD1/DUOX2/MPO/STAT3/CAT	10
GO:0008637	apoptotic mitochondrial changes	14/353	125/18866	9.36878e-08	7.2894e-07	3.01191e-07	GSK3B/TP53/CASP8/BCL2/BAX/MAPK8/JUN/AKT1/MMP9/BCL2L1/E2F1/HK2/CCK/ATF2	14
GO:0007260	tyrosine phosphorylation of STAT protein	12/353	89/18866	9.9597e-08	7.73721e-07	3.19694e-07	TNF/IL6/IL4/IL2/IFNG/CAV1/HSF1/STAT3/PECAM1/CSF2/CD40/IL13	12
GO:0018210	peptidyl-threonine modification	14/353	126/18866	1.03637e-07	8.03865e-07	3.32149e-07	GSK3B/CHEK1/BCL2/MAPK8/AKT1/MAPK1/EGF/PRKCA/PRKCB/TGFB1/PRKACA/PRKCD/CALM1/MTOR	14
GO:0090399	replicative senescence	6/353	14/18866	1.0883e-07	8.41668e-07	3.47769e-07	CHEK1/TP53/CDKN1A/CDKN2A/SERPINE1/CHEK2	6
GO:0002763	positive regulation of myeloid leukocyte differentiation	10/353	58/18866	1.08845e-07	8.41668e-07	3.47769e-07	CASP8/TNF/JUN/RB1/IFNG/FOS/PRKCA/TGFB1/CA2/CREB1	10
GO:2000146	negative regulation of cell motility	24/353	365/18866	1.1076e-07	8.5516e-07	3.53344e-07	BCL2/TNF/PPARG/HMOX1/GSTP1/CYP1B1/AKT1/IL4/DPP4/GJA1/CCL2/TGFB1/SERPINE1/PTEN/NFE2L2/COL3A1/PPARD/IGFBP3/APOD/STAT3/RHOA/TIMP1/ADIPOQ/DRD2	24
GO:0044774	mitotic DNA integrity checkpoint	13/353	108/18866	1.14903e-07	8.85791e-07	3.66e-07	TP53/CDKN1A/BAX/TOP2A/PCNA/MDM2/CCND1/CCNB1/CDK2/CHEK2/E2F1/ATF2/TOP2B	13
GO:0032872	regulation of stress-activated MAPK cascade	19/353	237/18866	1.16161e-07	8.94121e-07	3.69442e-07	TNF/GSTP1/AKT1/VEGFA/MAPK1/EGFR/CD40LG/XDH/MYC/IL1B/NCF1/PTPN1/TRPV4/TLR4/HMGCR/EDN1/MAPK8IP2/IGF1R/MAPK3	19
GO:0006006	glucose metabolic process	18/353	214/18866	1.22047e-07	9.36564e-07	3.86979e-07	NCOA2/MAPK14/GSK3B/TP53/TNF/INSR/AKT1/PPARA/PPARD/IGFBP3/IGF2/HK2/SIRT1/APOD/PDX1/GOT1/ADIPOQ/MTOR	18
GO:0050870	positive regulation of T cell activation	18/353	214/18866	1.22047e-07	9.36564e-07	3.86979e-07	VCAM1/AKT1/IL6/IL4/IL2/IFNG/CD40LG/DPP4/CAV1/IL1B/CCL2/IL1A/IGF2/PTPN6/CD86/CD80/PRKCZ/RHOA	18
GO:0034763	negative regulation of transmembrane transport	14/353	128/18866	1.26446e-07	9.6884e-07	4.00315e-07	KCNH2/TNF/GSTM2/AKT1/MMP9/CAV1/IL1B/PRKCB/PTEN/ADRA2A/EPHB2/DRD2/CALM1/MTOR	14
GO:0051899	membrane depolarization	12/353	91/18866	1.28013e-07	9.78579e-07	4.04339e-07	KCNH2/SCN5A/BCL2/JUN/CAV1/PARP1/KDR/ALOX12/EDN1/CCK/PRKCZ/GOT1	12
GO:0033028	myeloid cell apoptotic process	8/353	33/18866	1.28106e-07	9.78579e-07	4.04339e-07	BCL2/IL6/PIK3CD/CDKN2A/PTEN/SIRT1/IRF3/ADIPOQ	8
GO:0030098	lymphocyte differentiation	24/353	368/18866	1.2893e-07	9.83384e-07	4.06325e-07	TP53/BCL2/BAX/VCAM1/IL6/IL4/IL2/IL10/IFNG/ERBB2/CD40LG/PIK3CD/SOD1/IL1B/IL1A/RUNX2/IRF1/STAT3/PTPN6/CD86/CD80/PRKCZ/RHOA/MTOR	24
GO:0040013	negative regulation of locomotion	25/353	397/18866	1.37191e-07	1.04481e-06	4.31706e-07	BCL2/TNF/PPARG/HMOX1/GSTP1/CYP1B1/AKT1/IL4/DPP4/GJA1/CCL2/TGFB1/SERPINE1/PTEN/NFE2L2/COL3A1/PPARD/IGFBP3/APOD/ELANE/STAT3/RHOA/TIMP1/ADIPOQ/DRD2	25
GO:0071482	cellular response to light stimulus	14/353	129/18866	1.39468e-07	1.06055e-06	4.38209e-07	PTGS2/CHEK1/TP53/CDKN1A/BAX/PCNA/MDM2/CASP9/MYC/PARP1/SIRT1/RHO/CALM1/NPM1	14
GO:0070302	regulation of stress-activated protein kinase signaling cascade	19/353	240/18866	1.41538e-07	1.07198e-06	4.4293e-07	TNF/GSTP1/AKT1/VEGFA/MAPK1/EGFR/CD40LG/XDH/MYC/IL1B/NCF1/PTPN1/TRPV4/TLR4/HMGCR/EDN1/MAPK8IP2/IGF1R/MAPK3	19
GO:0032602	chemokine production	11/353	75/18866	1.4161e-07	1.07198e-06	4.4293e-07	TNF/GSTP1/IL6/IL10/HIF1A/IL1B/APOD/TRPV4/TLR4/LPL/ADIPOQ	11
GO:0050805	negative regulation of synaptic transmission	11/353	75/18866	1.4161e-07	1.07198e-06	4.4293e-07	PTGS2/SLC6A4/ACHE/IL1B/PTEN/DRD1/HTR2A/BCHE/BDNF/ADIPOQ/DRD2	11
GO:0051170	import into nucleus	16/353	171/18866	1.44018e-07	1.08857e-06	4.49785e-07	PTGS2/MAPK14/TP53/CDKN1A/PPP3CA/AKT1/NFKBIA/MAPK1/IFNG/TGFB1/DRD1/PKIA/APOD/CD36/STAT3/PRKCD	16
GO:0010721	negative regulation of cell development	23/353	343/18866	1.44302e-07	1.08908e-06	4.49998e-07	SLC6A4/GSK3B/TP53/BCL2/TNF/PPP3CA/VEGFA/MDM2/IL6/IL1B/PTEN/COL3A1/PPARA/SPP1/MAP2/F2/TRPV4/TRPV1/BDNF/STAT3/RHOA/EPHB2/LDLR	23
GO:0038093	Fc receptor signaling pathway	19/353	241/18866	1.51066e-07	1.13842e-06	4.70386e-07	RELA/PSMD3/PPP3CA/MAPK8/JUN/IKBKB/MAPK1/HSP90AA1/FOS/CHUK/IGHG1/NFATC1/MAPK10/ABI1/PRKCD/PSME3/IKBKG/MAPK3/CALM1	19
GO:0032570	response to progesterone	9/353	46/18866	1.51948e-07	1.14307e-06	4.72304e-07	NCOA2/NCOA1/RELA/FOS/CAV1/TGFB1/CLDN4/FOSL1/SREBF1	9
GO:0061900	glial cell activation	10/353	60/18866	1.52136e-07	1.14307e-06	4.72304e-07	TNF/JUN/IL6/IL4/IFNG/EGFR/IL1B/TRPV1/IL13/LDLR	10
GO:1901987	regulation of cell cycle phase transition	28/353	486/18866	1.53191e-07	1.14928e-06	4.74869e-07	CHEK1/TP53/CDKN1A/BCL2/BAX/PSMD3/CYP1A1/AKT1/RB1/PCNA/MDM2/EGFR/CCND1/CCNB1/HSP90AA1/CDKN2A/CDK2/CCL2/PTEN/CHEK2/E2F1/PKIA/PRKACA/PTPN6/CCND2/PSME3/APC/NPM1	28
GO:0060193	positive regulation of lipase activity	11/353	76/18866	1.62835e-07	1.21981e-06	5.04014e-07	ADRA1A/ESR1/SELE/EGFR/HTR2A/PLA2G1B/BDNF/CD86/PRKCZ/RHOA/EDNRA	11
GO:0014909	smooth muscle cell migration	12/353	93/18866	1.63455e-07	1.22082e-06	5.04432e-07	BCL2/HAS2/GSTP1/MDM2/PLAU/PLAT/SERPINE1/NFE2L2/PPARD/IGFBP3/ADIPOQ/ITGB3	12
GO:0032677	regulation of interleukin-8 production	12/353	93/18866	1.63455e-07	1.22082e-06	5.04432e-07	RELA/TNF/IL6/IL10/F3/IL1B/SERPINE1/CRP/ELANE/TLR4/STAT3/ADIPOQ	12
GO:0043276	anoikis	8/353	34/18866	1.6481e-07	1.22911e-06	5.07858e-07	BCL2/AKT1/MCL1/CAV1/CHEK2/E2F1/IKBKG/MTOR	8
GO:0033209	tumor necrosis factor-mediated signaling pathway	16/353	173/18866	1.6915e-07	1.25961e-06	5.2046e-07	TP53/RELA/CASP8/TNF/STAT1/PSMD3/IKBKB/GSTP1/NFKBIA/CD40LG/CHUK/CASP1/CD40/PSME3/IKBKG/ADIPOQ	16
GO:0050728	negative regulation of inflammatory response	17/353	196/18866	1.76614e-07	1.31325e-06	5.42624e-07	PPARG/GSTP1/ALOX5/RB1/IL4/IL2/IL10/SOD1/PPARA/PPARD/F2/APOD/ELANE/PRKCD/IL13/LDLR/ADIPOQ	17
GO:0090594	inflammatory response to wounding	6/353	15/18866	1.78529e-07	1.32554e-06	5.47699e-07	HMOX1/ALOX5/HIF1A/TGFB1/IL1A/TIMP1	6
GO:0034308	primary alcohol metabolic process	12/353	94/18866	1.84263e-07	1.3661e-06	5.64459e-07	CYP3A4/CYP1B1/CYP1A2/CYP1A1/AKR1C3/AKR1B1/SULT1E1/ADH1C/ADH1B/PLB1/AKR1C1/ADH1A	12
GO:0046902	regulation of mitochondrial membrane permeability	11/353	77/18866	1.86832e-07	1.38311e-06	5.71487e-07	GSK3B/TP53/CASP8/BCL2/BAX/MAPK8/BCL2L1/E2F1/HK2/STAT3/ATF2	11
GO:0009749	response to glucose	17/353	197/18866	1.90047e-07	1.40484e-06	5.80467e-07	CASP3/PPP3CA/ICAM1/RAF1/HIF1A/GJA1/PTEN/PPARD/ADRA2A/PRKACA/PDX1/LPL/HMGCR/IGF1R/RHOA/SREBF1/ADIPOQ	17
GO:0002064	epithelial cell development	18/353	221/18866	1.98145e-07	1.46255e-06	6.04313e-07	PGR/GSK3B/ESR1/AR/FASN/CDKN1A/TNF/IKBKB/ICAM1/VEGFA/MET/AKR1B1/SOD1/HIF1A/IL1B/FOSL2/PECAM1/ADIPOQ	18
GO:0010869	regulation of receptor biosynthetic process	7/353	24/18866	1.99105e-07	1.46749e-06	6.06352e-07	PPARG/IFNG/HIF1A/PPARA/EDN1/ADIPOQ/ITGB3	7
GO:0034329	cell junction assembly	26/353	434/18866	2.03574e-07	1.49823e-06	6.19056e-07	BCL2/TNF/IKBKB/GABRA1/ACHE/VEGFA/PRKCA/CAV1/GJA1/IL1B/PTEN/CLDN4/GABRA2/DRD1/KDR/PRKACA/APOD/TRPV4/GAP43/BDNF/PECAM1/FN1/APC/RHOA/EPHB2/DRD2	26
GO:0042770	signal transduction in response to DNA damage	14/353	133/18866	2.04535e-07	1.50311e-06	6.21069e-07	MAPK14/CHEK1/TP53/CDKN1A/BAX/PCNA/MDM2/CCNB1/CASP9/CDK2/CHEK2/E2F1/SIRT1/EEF1E1	14
GO:0030258	lipid modification	20/353	271/18866	2.07932e-07	1.52584e-06	6.30464e-07	MAPK14/PPARG/CYP3A4/CYP1A1/ALOX5/AKT1/PIK3CD/POR/PTEN/PPARA/PPARD/APOD/ALOX12/LCAT/SOAT1/FABP1/SOAT2/ADIPOQ/PIK3CG/MTOR	20
GO:0010518	positive regulation of phospholipase activity	10/353	62/18866	2.0988e-07	1.53344e-06	6.33601e-07	ADRA1A/ESR1/SELE/EGFR/HTR2A/PLA2G1B/BDNF/CD86/PRKCZ/EDNRA	10
GO:0030888	regulation of B cell proliferation	10/353	62/18866	2.0988e-07	1.53344e-06	6.33601e-07	CDKN1A/CASP3/BCL2/AHR/IL4/IL2/IL10/TLR4/CD40/IL13	10
GO:0071384	cellular response to corticosteroid stimulus	10/353	62/18866	2.0988e-07	1.53344e-06	6.33601e-07	ICAM1/GSTP1/AKR1C3/EGFR/CASP9/NR3C1/EDN1/CFLAR/UGT1A1/ABCC2	10
GO:0007517	muscle organ development	25/353	407/18866	2.19795e-07	1.60354e-06	6.62569e-07	MAPK14/BCL2/PPP3CA/RB1/MAPK1/CCNB1/RXRA/FOS/CAV1/GJA1/TGFB1/PTEN/COL3A1/PPARA/CXCL10/ERBB3/PIM1/SIRT1/EGLN1/HMGCR/EDN1/CREB1/CFLAR/RHOA/MTOR	25
GO:0002690	positive regulation of leukocyte chemotaxis	12/353	96/18866	2.33092e-07	1.6981e-06	7.01639e-07	F7/MAPK14/VEGFA/MAPK1/IL6/IL4/CXCL8/SERPINE1/CXCL10/TRPV4/EDN1/MAPK3	12
GO:0017038	protein import	17/353	200/18866	2.36123e-07	1.71769e-06	7.09735e-07	PTGS2/MAPK14/TP53/CDKN1A/PPP3CA/AKT1/NFKBIA/MAPK1/IFNG/HSP90AA1/TGFB1/DRD1/PKIA/APOD/CD36/STAT3/PRKCD	17
GO:0060537	muscle tissue development	25/353	409/18866	2.4105e-07	1.751e-06	7.23498e-07	ADRA1A/MAPK14/BCL2/PPP3CA/VEGFA/RB1/MAPK1/CCNB1/RXRA/FOS/CAV1/GJA1/TGFB1/PTEN/COL3A1/PPARA/ERBB3/PIM1/EGLN1/HMGCR/EDN1/CREB1/CFLAR/RHOA/MTOR	25
GO:0043620	regulation of DNA-templated transcription in response to stress	13/353	115/18866	2.42354e-07	1.75794e-06	7.26364e-07	CHEK1/TP53/RELA/PSMD3/JUN/HMOX1/VEGFA/HIF1A/HSPA5/NFE2L2/HSF1/EGLN1/PSME3	13
GO:0031571	mitotic G1 DNA damage checkpoint	10/353	63/18866	2.45376e-07	1.7773e-06	7.34364e-07	TP53/CDKN1A/BAX/PCNA/MDM2/CCND1/CCNB1/CDK2/CHEK2/E2F1	10
GO:0003158	endothelium development	14/353	135/18866	2.46379e-07	1.782e-06	7.36304e-07	FASN/TNF/IKBKB/ICAM1/VEGFA/MET/XDH/GJA1/IL1B/CXCL10/KDR/ALOX12/PECAM1/RHOA	14
GO:0006913	nucleocytoplasmic transport	23/353	354/18866	2.53391e-07	1.82902e-06	7.55734e-07	PTGS2/MAPK14/GSK3B/TP53/CDKN1A/PPP3CA/AKT1/NFKBIA/MDM2/MAPK1/IFNG/EIF6/IL1B/TGFB1/DRD1/PKIA/PRKACA/APOD/CITED1/CD36/STAT3/PRKCD/NPM1	23
GO:0001763	morphogenesis of a branching structure	17/353	201/18866	2.53607e-07	1.82902e-06	7.55734e-07	PGR/ESR1/AR/BCL2/TNF/VEGFA/MET/IL10/RXRA/EGF/MYC/NKX3-1/KDR/EDN1/CITED1/DRD2/EDNRA	17
GO:0034405	response to fluid shear stress	8/353	36/18866	2.65861e-07	1.90919e-06	7.88859e-07	PTGS2/HAS2/AKT1/NOS3/GJA1/NFE2L2/CA2/CSF2	8
GO:1901099	negative regulation of signal transduction in absence of ligand	8/353	36/18866	2.65861e-07	1.90919e-06	7.88859e-07	BCL2/TNF/AKT1/MCL1/BCL2L1/IL1B/IL1A/CSF2	8
GO:2001240	negative regulation of extrinsic apoptotic signaling pathway in absence of ligand	8/353	36/18866	2.65861e-07	1.90919e-06	7.88859e-07	BCL2/TNF/AKT1/MCL1/BCL2L1/IL1B/IL1A/CSF2	8
GO:0046620	regulation of organ growth	13/353	116/18866	2.68394e-07	1.92452e-06	7.95194e-07	SLC6A4/MAPK14/AKT1/MAPK1/CCNB1/POR/SOD1/GJA1/PTEN/PPARA/PIM1/EDN1/MTOR	13
GO:0001701	in utero embryonic development	24/353	383/18866	2.6876e-07	1.92452e-06	7.95194e-07	NCOA1/AR/TP53/CASP8/AKT1/VEGFA/MAPK1/IL10/EGFR/CCNB1/BCL2L1/NOS3/RXRA/HIF1A/HSF1/IGF2/FOSL1/EGLN1/PLG/EDN1/CITED1/CSF2/APOB/EDNRA	24
GO:0002673	regulation of acute inflammatory response	9/353	49/18866	2.69688e-07	1.92842e-06	7.96805e-07	PTGS2/TNF/PPARG/GSTP1/IL6/IL4/IL1B/PTGER3/PIK3CG	9
GO:0046697	decidualization	7/353	25/18866	2.72112e-07	1.943e-06	8.02827e-07	PTGS2/MAPK1/GJA1/PPARD/SPP1/CTSB/MAPK3	7
GO:0001503	ossification	25/353	412/18866	2.76519e-07	1.97046e-06	8.14175e-07	PTGS2/ADRB2/MAPK14/FASN/BCL2/TNF/ALOX5/AKT1/ACHE/MMP2/MAPK1/IL6/EGFR/HIF1A/TGFB1/COL1A1/SPP1/RUNX2/IGFBP3/IGF2/PRKACA/CITED1/RHOA/MAPK3/CAT	25
GO:2001020	regulation of response to DNA damage stimulus	18/353	226/18866	2.76741e-07	1.97046e-06	8.14175e-07	CHEK1/TP53/BCL2/PCNA/MDM2/MCL1/EGFR/CASP9/BCL2L1/MYC/PARP1/CHEK2/HSF1/NKX3-1/SIRT1/PRKCG/PRKCD/EEF1E1	18
GO:0051770	positive regulation of nitric-oxide synthase biosynthetic process	6/353	16/18866	2.81153e-07	1.99905e-06	8.25987e-07	STAT1/IFNG/CCL2/KDR/TLR4/FCER2	6
GO:0044783	G1 DNA damage checkpoint	10/353	64/18866	2.86033e-07	2.02802e-06	8.37956e-07	TP53/CDKN1A/BAX/PCNA/MDM2/CCND1/CCNB1/CDK2/CHEK2/E2F1	10
GO:0044819	mitotic G1/S transition checkpoint	10/353	64/18866	2.86033e-07	2.02802e-06	8.37956e-07	TP53/CDKN1A/BAX/PCNA/MDM2/CCND1/CCNB1/CDK2/CHEK2/E2F1	10
GO:0051169	nuclear transport	23/353	357/18866	2.94215e-07	2.08309e-06	8.60712e-07	PTGS2/MAPK14/GSK3B/TP53/CDKN1A/PPP3CA/AKT1/NFKBIA/MDM2/MAPK1/IFNG/EIF6/IL1B/TGFB1/DRD1/PKIA/PRKACA/APOD/CITED1/CD36/STAT3/PRKCD/NPM1	23
GO:0071560	cellular response to transforming growth factor beta stimulus	19/353	252/18866	3.02374e-07	2.13785e-06	8.83338e-07	PDE3A/TP53/JUN/FOS/HSPA5/CAV1/TGFB1/COL1A1/PARP1/COL3A1/SIRT1/NR3C1/EDN1/CITED1/CREB1/PRKCZ/CFLAR/RHOA/GOT1	19
GO:0030217	T cell differentiation	19/353	253/18866	3.21424e-07	2.26822e-06	9.37205e-07	TP53/BCL2/IL6/IL4/IL2/IFNG/ERBB2/PIK3CD/SOD1/IL1B/IL1A/RUNX2/IRF1/STAT3/CD86/CD80/PRKCZ/RHOA/MTOR	19
GO:0045540	regulation of cholesterol biosynthetic process	9/353	50/18866	3.23516e-07	2.26822e-06	9.37205e-07	FASN/POR/SOD1/ACACA/SP1/SCD/HMGCR/SREBF1/APOB	9
GO:0071715	icosanoid transport	9/353	50/18866	3.23516e-07	2.26822e-06	9.37205e-07	NOS2/IL1B/PLA2G1B/PLA2G2E/EDN1/PLA2G4A/ABCC1/DRD2/ABCC2	9
GO:0097300	programmed necrotic cell death	9/353	50/18866	3.23516e-07	2.26822e-06	9.37205e-07	TP53/FASLG/CASP8/BAX/TNF/CAV1/TLR4/IRF3/CFLAR	9
GO:0106118	regulation of sterol biosynthetic process	9/353	50/18866	3.23516e-07	2.26822e-06	9.37205e-07	FASN/POR/SOD1/ACACA/SP1/SCD/HMGCR/SREBF1/APOB	9
GO:1901571	fatty acid derivative transport	9/353	50/18866	3.23516e-07	2.26822e-06	9.37205e-07	NOS2/IL1B/PLA2G1B/PLA2G2E/EDN1/PLA2G4A/ABCC1/DRD2/ABCC2	9
GO:0043255	regulation of carbohydrate biosynthetic process	12/353	99/18866	3.28025e-07	2.29663e-06	9.48945e-07	GSK3B/INSR/HAS2/AKT1/EGF/TGFB1/PPARA/IGF2/SIRT1/HRH1/ADIPOQ/MTOR	12
GO:0060969	negative regulation of gene silencing	8/353	37/18866	3.33711e-07	2.32352e-06	9.60055e-07	ESR1/TP53/TNF/PPP3CA/PPARG/IL6/TGFB1/STAT3	8
GO:0097242	amyloid-beta clearance	8/353	37/18866	3.33711e-07	2.32352e-06	9.60055e-07	TNF/INSR/IL4/IFNG/HMGCR/CD36/IGF1R/LDLR	8
GO:0098926	postsynaptic signal transduction	8/353	37/18866	3.33711e-07	2.32352e-06	9.60055e-07	OPRM1/CHRM3/CHRM1/RELA/CHRM2/CHRM4/CHRNA7/STAT3	8
GO:1904994	regulation of leukocyte adhesion to vascular endothelial cell	8/353	37/18866	3.33711e-07	2.32352e-06	9.60055e-07	RELA/TNF/SELE/ICAM1/ALOX5/IL6/ELANE/RHOA	8
GO:0071346	cellular response to interferon-gamma	16/353	182/18866	3.39145e-07	2.35809e-06	9.74339e-07	NOS2/TP53/FASLG/VCAM1/STAT1/PPARG/ICAM1/IFNG/CCL2/IRF1/TLR4/IRF3/CCL16/EDN1/CASP1/PRKCD	16
GO:0019318	hexose metabolic process	19/353	254/18866	3.41566e-07	2.36512e-06	9.77246e-07	NCOA2/MAPK14/GSK3B/TP53/TNF/INSR/AKT1/AKR1B1/PPARA/PPARD/IGFBP3/IGF2/HK2/SIRT1/APOD/PDX1/GOT1/ADIPOQ/MTOR	19
GO:0045926	negative regulation of growth	19/353	254/18866	3.41566e-07	2.36512e-06	9.77246e-07	SLC6A4/ADRB2/ADRB1/TP53/CDKN1A/BCL2/PPARG/RB1/CDKN2A/HIF1A/GJA1/TGFB1/PTEN/PPARA/PPARD/SPP1/MAP2/ESR2/SIRT1	19
GO:2000027	regulation of animal organ morphogenesis	19/353	254/18866	3.41566e-07	2.36512e-06	9.77246e-07	ESR1/AR/BCL2/BAX/TNF/STAT1/PSMD3/VEGFA/RXRA/POR/MYC/RUNX2/PIM1/EDN1/CITED1/BDNF/PSME3/CFLAR/RHOA	19
GO:0007548	sex differentiation	20/353	280/18866	3.51236e-07	2.42874e-06	1.00353e-06	PGR/NCOA1/ESR1/AR/CASP3/BCL2/BAX/INSR/ICAM1/AKR1C3/VEGFA/CCND1/BCL2L1/NOS3/SOD1/HSPA5/NKX3-1/SIRT1/REN/MGST1	20
GO:0014706	striated muscle tissue development	24/353	389/18866	3.56553e-07	2.46213e-06	1.01733e-06	ADRA1A/MAPK14/BCL2/PPP3CA/VEGFA/RB1/MAPK1/CCNB1/RXRA/FOS/CAV1/GJA1/TGFB1/PTEN/PPARA/ERBB3/PIM1/EGLN1/HMGCR/EDN1/CREB1/CFLAR/RHOA/MTOR	24
GO:0007160	cell-matrix adhesion	18/353	230/18866	3.59054e-07	2.476e-06	1.02306e-06	GSK3B/BCL2/VCAM1/VEGFA/PLAU/CDKN2A/SERPINE1/PTEN/COL3A1/RASA1/KDR/APOD/CD36/PECAM1/FN1/PRKCZ/RHOA/ITGB3	18
GO:0046660	female sex differentiation	13/353	119/18866	3.62217e-07	2.49439e-06	1.03066e-06	PGR/ESR1/CASP3/BCL2/BAX/INSR/ICAM1/VEGFA/BCL2L1/NOS3/SOD1/HSPA5/SIRT1	13
GO:0019430	removal of superoxide radicals	7/353	26/18866	3.6641e-07	2.51295e-06	1.03833e-06	TNF/NOS3/SOD1/MPO/NFE2L2/NQO1/CD36	7
GO:0035902	response to immobilization stress	7/353	26/18866	3.6641e-07	2.51295e-06	1.03833e-06	PPARG/CYP1A2/CYP1A1/MDM2/FOS/REN/GOT1	7
GO:0042730	fibrinolysis	7/353	26/18866	3.6641e-07	2.51295e-06	1.03833e-06	THBD/PLAU/PLAT/SERPINE1/F2/PLG/F11	7
GO:0031570	DNA integrity checkpoint	15/353	161/18866	3.74631e-07	2.56236e-06	1.05874e-06	MAPK14/CHEK1/TP53/CDKN1A/BAX/TOP2A/PCNA/MDM2/CCND1/CCNB1/CDK2/CHEK2/E2F1/ATF2/TOP2B	15
GO:0034767	positive regulation of ion transmembrane transport	15/353	161/18866	3.74631e-07	2.56236e-06	1.05874e-06	KCNH2/ADRB2/BAX/GSTM2/IFNG/CCL2/CXCL11/CXCL10/HTR3A/DRD1/F2/IL13/EPHB2/CALM1/CALCR	15
GO:1901990	regulation of mitotic cell cycle phase transition	26/353	448/18866	3.75368e-07	2.56391e-06	1.05938e-06	TP53/CDKN1A/BCL2/BAX/PSMD3/CYP1A1/AKT1/RB1/PCNA/MDM2/EGFR/CCND1/CCNB1/HSP90AA1/CDKN2A/CDK2/CCL2/PTEN/CHEK2/E2F1/PKIA/PRKACA/PTPN6/CCND2/PSME3/APC	26
GO:2000378	negative regulation of reactive oxygen species metabolic process	10/353	66/18866	3.85407e-07	2.62703e-06	1.08547e-06	TP53/BCL2/IL10/MMP3/HIF1A/CAV1/HK2/STAT3/CFLAR/RHOA	10
GO:0050866	negative regulation of cell activation	17/353	207/18866	3.85653e-07	2.62703e-06	1.08547e-06	CASP3/HMOX1/IL4/IL2/IL10/ERBB2/THBD/NOS3/IRF1/F2/ALOX12/PTPN6/CD86/CD80/PRKCD/ABAT/LDLR	17
GO:0042116	macrophage activation	12/353	101/18866	4.09084e-07	2.78288e-06	1.14986e-06	TNF/JUN/IL6/IL4/IL10/IFNG/TRPV1/TLR4/CSF2/IL13/PLA2G4A/LDLR	12
GO:0032885	regulation of polysaccharide biosynthetic process	8/353	38/18866	4.15861e-07	2.81997e-06	1.16519e-06	GSK3B/INSR/HAS2/AKT1/EGF/TGFB1/IGF2/MTOR	8
GO:0071392	cellular response to estradiol stimulus	8/353	38/18866	4.15861e-07	2.81997e-06	1.16519e-06	ESR1/IL10/EGFR/HSF1/ESR2/CCNA2/CFLAR/UGT1A1	8
GO:0001822	kidney development	20/353	283/18866	4.16218e-07	2.81997e-06	1.16519e-06	BCL2/BAX/STAT1/HAS2/VEGFA/MMP9/CASP9/AKR1B1/ODC1/MYC/NKX3-1/CA2/ENPEP/CITED1/BDNF/PECAM1/CFLAR/REN/CAT/ADIPOQ	20
GO:0050665	hydrogen peroxide biosynthetic process	6/353	17/18866	4.27677e-07	2.89372e-06	1.19566e-06	CYP1A2/CYP1A1/MAOB/SOD1/DUOX2/STAT3	6
GO:0071559	response to transforming growth factor beta	19/353	258/18866	4.34205e-07	2.93394e-06	1.21228e-06	PDE3A/TP53/JUN/FOS/HSPA5/CAV1/TGFB1/COL1A1/PARP1/COL3A1/SIRT1/NR3C1/EDN1/CITED1/CREB1/PRKCZ/CFLAR/RHOA/GOT1	19
GO:0032612	interleukin-1 production	13/353	121/18866	4.40085e-07	2.96969e-06	1.22705e-06	CASP8/TNF/GSTP1/IL6/IL10/IFNG/IL1B/HSPB1/TLR4/LPL/CD36/STAT3/CASP1	13
GO:0000079	regulation of cyclin-dependent protein serine/threonine kinase activity	12/353	102/18866	4.55932e-07	3.0684e-06	1.26783e-06	CDKN1A/CASP3/AKT1/EGFR/CCND1/CCNB1/CDKN2A/HERC5/PTEN/CCNA2/CCND2/APC	12
GO:0055024	regulation of cardiac muscle tissue development	12/353	102/18866	4.55932e-07	3.0684e-06	1.26783e-06	MAPK14/MAPK1/CCNB1/GJA1/TGFB1/PTEN/PPARA/ERBB3/PIM1/EDN1/CREB1/MTOR	12
GO:0045913	positive regulation of carbohydrate metabolic process	11/353	84/18866	4.62154e-07	3.10612e-06	1.28342e-06	INSR/HAS2/AKT1/IFNG/EGF/HIF1A/PPARA/IGF2/HTR2A/SIRT1/HRH1	11
GO:0070588	calcium ion transmembrane transport	21/353	312/18866	4.77575e-07	3.20548e-06	1.32447e-06	OPRM1/FASLG/BAX/GSTM2/CXCL11/CXCL10/ADRA2A/DRD1/HTR2A/CHRNA7/PRKACA/F2/TRPV4/TRPV1/PTPN6/TRPM2/IL13/DRD2/PIK3CG/CALM1/CALCR	21
GO:0042752	regulation of circadian rhythm	13/353	122/18866	4.84368e-07	3.24243e-06	1.33974e-06	ADRB1/GSK3B/TP53/PPARG/MAPK8/TOP2A/PPARA/PRKCG/MAPK10/CSF2/CREB1/DRD2/MTOR	13
GO:1990266	neutrophil migration	13/353	122/18866	4.84368e-07	3.24243e-06	1.33974e-06	PIK3CD/DPP4/IL1B/CCL2/CXCL8/CXCL11/CXCL2/CXCL10/PLA2G1B/CCL16/EDN1/PECAM1/PIK3CG	13
GO:0002285	lymphocyte activation involved in immune response	16/353	187/18866	4.89892e-07	3.27071e-06	1.35143e-06	TP53/ICAM1/IL6/IL4/IL2/IL10/IFNG/CD40LG/TGFB1/TLR4/STAT3/CD86/CD80/CD40/PRKCZ/MTOR	16
GO:0061138	morphogenesis of a branching epithelium	16/353	187/18866	4.89892e-07	3.27071e-06	1.35143e-06	PGR/ESR1/AR/BCL2/TNF/VEGFA/MET/IL10/RXRA/EGF/MYC/NKX3-1/KDR/EDN1/CITED1/EDNRA	16
GO:0001505	regulation of neurotransmitter levels	18/353	235/18866	4.93105e-07	3.2878e-06	1.35849e-06	SLC6A4/SLC6A3/ADRA1A/SLC6A2/GSK3B/CHRM2/ACHE/MAOB/PRKCB/MAOA/GABRA2/DRD1/HTR2A/BACE1/PRKCG/ABAT/DRD2/ITGB3	18
GO:0008286	insulin receptor signaling pathway	14/353	143/18866	5.01912e-07	3.3421e-06	1.38092e-06	GSK3B/RELA/INSR/AKT1/IL1B/PRKCB/IGF2/SIRT1/PTPN1/PRKCD/PRKCZ/IGF1R/APC/SREBF1	14
GO:0008630	intrinsic apoptotic signaling pathway in response to DNA damage	12/353	103/18866	5.07488e-07	3.36587e-06	1.39075e-06	TP53/CDKN1A/BCL2/BAX/TNF/HMOX1/MCL1/CASP9/BCL2L1/CHEK2/E2F1/SIRT1	12
GO:0030593	neutrophil chemotaxis	12/353	103/18866	5.07488e-07	3.36587e-06	1.39075e-06	PIK3CD/DPP4/IL1B/CCL2/CXCL8/CXCL11/CXCL2/CXCL10/PLA2G1B/CCL16/EDN1/PIK3CG	12
GO:0060079	excitatory postsynaptic potential	12/353	103/18866	5.07488e-07	3.36587e-06	1.39075e-06	OPRM1/ADRB2/GSK3B/PPP3CA/AKT1/PTEN/CHRNA2/CHRNA7/TRPV1/MAPK8IP2/PRKCZ/DRD2	12
GO:0040014	regulation of multicellular organism growth	10/353	68/18866	5.13809e-07	3.39883e-06	1.40437e-06	SLC6A3/ADRB2/ADRB1/BCL2/SOD1/HSF1/IGF2/STAT3/CREB1/DRD2	10
GO:0071479	cellular response to ionizing radiation	10/353	68/18866	5.13809e-07	3.39883e-06	1.40437e-06	MAPK14/TP53/CDKN1A/MDM2/BCL2L1/ELK1/HSPA5/CHEK2/HSF1/SIRT1	10
GO:0001662	behavioral fear response	8/353	39/18866	5.14714e-07	3.40036e-06	1.40499e-06	BCL2/DPP4/GJA1/GABRA5/DRD1/CCK/BDNF/MAPK8IP2	8
GO:0032070	regulation of deoxyribonuclease activity	5/353	10/18866	5.20151e-07	3.42652e-06	1.4158e-06	AKT1/PCNA/SIRT1/PRKCD/NPM1	5
GO:0045348	positive regulation of MHC class II biosynthetic process	5/353	10/18866	5.20151e-07	3.42652e-06	1.4158e-06	IL4/IL10/IFNG/SIRT1/TLR4	5
GO:0043154	negative regulation of cysteine-type endopeptidase activity involved in apoptotic process	11/353	85/18866	5.22078e-07	3.42652e-06	1.4158e-06	PTGS2/TNF/AKT1/VEGFA/MMP9/MDM2/BIRC5/POR/RAF1/FABP1/CFLAR	11
GO:0045844	positive regulation of striated muscle tissue development	11/353	85/18866	5.22078e-07	3.42652e-06	1.4158e-06	MAPK14/BCL2/MAPK1/CCNB1/TGFB1/ERBB3/PIM1/HMGCR/EDN1/CREB1/MTOR	11
GO:0048636	positive regulation of muscle organ development	11/353	85/18866	5.22078e-07	3.42652e-06	1.4158e-06	MAPK14/BCL2/MAPK1/CCNB1/TGFB1/ERBB3/PIM1/HMGCR/EDN1/CREB1/MTOR	11
GO:0032731	positive regulation of interleukin-1 beta production	9/353	53/18866	5.44659e-07	3.56543e-06	1.4732e-06	CASP8/TNF/IL6/IFNG/HSPB1/TLR4/LPL/STAT3/CASP1	9
GO:0061756	leukocyte adhesion to vascular endothelial cell	9/353	53/18866	5.44659e-07	3.56543e-06	1.4732e-06	RELA/VCAM1/TNF/SELE/ICAM1/ALOX5/IL6/ELANE/RHOA	9
GO:0002700	regulation of production of molecular mediator of immune response	14/353	144/18866	5.46679e-07	3.574e-06	1.47674e-06	TNF/HMOX1/IL6/IL4/IL2/IL10/CD40LG/IL1B/TGFB1/TLR4/CD36/CD40/PRKCZ/IL13	14
GO:1903531	negative regulation of secretion by cell	15/353	166/18866	5.56228e-07	3.63172e-06	1.50059e-06	OPRM1/ADRA2B/PPP3CA/HMOX1/MAOB/GJA1/IL1B/ADRA2A/ADRA2C/HMGCR/EDN1/ABAT/SREBF1/ADIPOQ/DRD2	15
GO:0046777	protein autophosphorylation	18/353	237/18866	5.58437e-07	3.64142e-06	1.5046e-06	GSK3B/JUN/INSR/AKT1/VEGFA/ERBB2/EGFR/CAV1/CHEK2/PIM1/KDR/PRKACA/PRKCG/IGF1R/MAPK3/ADIPOQ/CALM1/MTOR	18
GO:0022612	gland morphogenesis	13/353	124/18866	5.85056e-07	3.80513e-06	1.57224e-06	PGR/ESR1/AR/BCL2/BAX/TNF/IL6/EGFR/RXRA/CAV1/TGFB1/NKX3-1/CFLAR	13
GO:0051101	regulation of DNA binding	13/353	124/18866	5.85056e-07	3.80513e-06	1.57224e-06	PPARG/MAPK8/JUN/HMOX1/RB1/NFKBIA/MMP9/IFNG/EGF/TGFB1/PARP1/E2F1/PDX1	13
GO:0007193	adenylate cyclase-inhibiting G protein-coupled receptor signaling pathway	11/353	86/18866	5.88755e-07	3.81844e-06	1.57774e-06	OPRM1/OPRD1/CHRM3/CHRM1/CHRM2/ADCY2/CHRM4/ADRA2A/EDN1/DRD2/EDNRA	11
GO:1901863	positive regulation of muscle tissue development	11/353	86/18866	5.88755e-07	3.81844e-06	1.57774e-06	MAPK14/BCL2/MAPK1/CCNB1/TGFB1/ERBB3/PIM1/HMGCR/EDN1/CREB1/MTOR	11
GO:0051271	negative regulation of cellular component movement	24/353	400/18866	5.89378e-07	3.81844e-06	1.57774e-06	BCL2/TNF/PPARG/HMOX1/GSTP1/CYP1B1/AKT1/IL4/DPP4/GJA1/CCL2/TGFB1/SERPINE1/PTEN/NFE2L2/COL3A1/PPARD/IGFBP3/APOD/STAT3/RHOA/TIMP1/ADIPOQ/DRD2	24
GO:0042129	regulation of T cell proliferation	15/353	167/18866	6.00891e-07	3.88803e-06	1.6065e-06	CASP3/VCAM1/IL6/IL4/IL2/IL10/ERBB2/CD40LG/IL1B/IL1A/IGF2/IRF1/PTPN6/CD86/CD80	15
GO:0060485	mesenchyme development	20/353	290/18866	6.12787e-07	3.95991e-06	1.6362e-06	GSK3B/BCL2/STAT1/HAS2/MDM2/MAPK1/IL6/NOS3/HIF1A/MYC/IL1B/TGFB1/COL1A1/PTEN/ERBB3/EDN1/FN1/MAPK3/EDNRA/MTOR	20
GO:0002209	behavioral defense response	8/353	40/18866	6.32985e-07	4.07474e-06	1.68364e-06	BCL2/DPP4/GJA1/GABRA5/DRD1/CCK/BDNF/MAPK8IP2	8
GO:0050892	intestinal absorption	8/353	40/18866	6.32985e-07	4.07474e-06	1.68364e-06	ADRA2A/ENPP7/SLC2A2/FABP1/CD36/SOAT2/LDLR/AKR1C1	8
GO:0051281	positive regulation of release of sequestered calcium ion into cytosol	8/353	40/18866	6.32985e-07	4.07474e-06	1.68364e-06	BAX/GSTM2/CXCL11/CXCL10/DRD1/F2/IL13/CALM1	8
GO:0010575	positive regulation of vascular endothelial growth factor production	7/353	28/18866	6.38621e-07	4.0901e-06	1.68999e-06	PTGS2/CYP1B1/IL6/HIF1A/IL1B/TGFB1/IL1A	7
GO:0071450	cellular response to oxygen radical	7/353	28/18866	6.38621e-07	4.0901e-06	1.68999e-06	TNF/NOS3/SOD1/MPO/NFE2L2/NQO1/CD36	7
GO:0071451	cellular response to superoxide	7/353	28/18866	6.38621e-07	4.0901e-06	1.68999e-06	TNF/NOS3/SOD1/MPO/NFE2L2/NQO1/CD36	7
GO:1990776	response to angiotensin	7/353	28/18866	6.38621e-07	4.0901e-06	1.68999e-06	PTGS2/RELA/CAV1/NFE2L2/HSF1/CA2/PRKCD	7
GO:0001952	regulation of cell-matrix adhesion	13/353	125/18866	6.4209e-07	4.10188e-06	1.69486e-06	GSK3B/BCL2/VEGFA/PLAU/CDKN2A/SERPINE1/PTEN/RASA1/KDR/APOD/CD36/PRKCZ/RHOA	13
GO:0043500	muscle adaptation	13/353	125/18866	6.4209e-07	4.10188e-06	1.69486e-06	SCN5A/ADRA1A/PPP3CA/HMOX1/NOS3/PRKCA/IL1B/PARP1/PPARA/EDN1/CFLAR/GATM/MTOR	13
GO:0002819	regulation of adaptive immune response	15/353	168/18866	6.48759e-07	4.13923e-06	1.71029e-06	TNF/IL6/IL4/IL2/IL10/IL1B/TGFB1/IRF1/SIRT1/PTPN6/CD80/CD40/PRKCZ/FCER2/PLA2G4A	15
GO:0072001	renal system development	20/353	292/18866	6.8281e-07	4.35097e-06	1.79778e-06	BCL2/BAX/STAT1/HAS2/VEGFA/MMP9/CASP9/AKR1B1/ODC1/MYC/NKX3-1/CA2/ENPEP/CITED1/BDNF/PECAM1/CFLAR/REN/CAT/ADIPOQ	20
GO:0051961	negative regulation of nervous system development	21/353	319/18866	6.86221e-07	4.36718e-06	1.80447e-06	SLC6A4/GSK3B/TP53/TNF/PPP3CA/MDM2/IL6/IL1B/PTEN/COL3A1/SPP1/MAP2/PRKACA/F2/TRPV4/TRPV1/BDNF/STAT3/RHOA/EPHB2/LDLR	21
GO:0014812	muscle cell migration	12/353	106/18866	6.94624e-07	4.39841e-06	1.81738e-06	BCL2/HAS2/GSTP1/MDM2/PLAU/PLAT/SERPINE1/NFE2L2/PPARD/IGFBP3/ADIPOQ/ITGB3	12
GO:0032611	interleukin-1 beta production	12/353	106/18866	6.94624e-07	4.39841e-06	1.81738e-06	CASP8/TNF/GSTP1/IL6/IFNG/IL1B/HSPB1/TLR4/LPL/CD36/STAT3/CASP1	12
GO:0046632	alpha-beta T cell differentiation	12/353	106/18866	6.94624e-07	4.39841e-06	1.81738e-06	BCL2/IL6/IL4/IL2/IFNG/IRF1/STAT3/CD86/CD80/PRKCZ/RHOA/MTOR	12
GO:1904029	regulation of cyclin-dependent protein kinase activity	12/353	106/18866	6.94624e-07	4.39841e-06	1.81738e-06	CDKN1A/CASP3/AKT1/EGFR/CCND1/CCNB1/CDKN2A/HERC5/PTEN/CCNA2/CCND2/APC	12
GO:0038095	Fc-epsilon receptor signaling pathway	15/353	169/18866	7.00035e-07	4.42711e-06	1.82924e-06	RELA/PSMD3/PPP3CA/MAPK8/JUN/IKBKB/MAPK1/FOS/CHUK/NFATC1/MAPK10/PSME3/IKBKG/MAPK3/CALM1	15
GO:0051592	response to calcium ion	14/353	147/18866	7.03287e-07	4.43097e-06	1.83083e-06	SCN5A/PPP3CA/JUN/AKR1C3/PTGES/EGFR/CCND1/FOS/HSPA5/CAV1/KCNMA1/EDN1/TRPM2/CALM1	14
GO:0055123	digestive system development	14/353	147/18866	7.03287e-07	4.43097e-06	1.83083e-06	CDKN1A/BCL2/TNF/INSR/CYP1A1/RB1/EGFR/CCNB1/HIF1A/CXCL8/COL3A1/IGF2/PYY/PDX1	14
GO:1904064	positive regulation of cation transmembrane transport	14/353	147/18866	7.03287e-07	4.43097e-06	1.83083e-06	KCNH2/ADRB2/BAX/GSTM2/IFNG/CCL2/CXCL11/CXCL10/DRD1/F2/IL13/EPHB2/CALM1/CALCR	14
GO:0010810	regulation of cell-substrate adhesion	17/353	217/18866	7.49637e-07	4.71709e-06	1.94906e-06	GSK3B/BCL2/HAS2/VEGFA/PLAU/CDKN2A/SERPINE1/COL1A1/PTEN/RASA1/KDR/APOD/PLG/CD36/FN1/PRKCZ/RHOA	17
GO:1900180	regulation of protein localization to nucleus	13/353	127/18866	7.7126e-07	4.8471e-06	2.00277e-06	PTGS2/MAPK14/GSK3B/AKT1/MAPK1/IFNG/TGFB1/PARP1/PKIA/F2/APOD/CD36/PRKCD	13
GO:0033574	response to testosterone	8/353	41/18866	7.73716e-07	4.85042e-06	2.00415e-06	AR/ELK1/HSF1/SPP1/NKX3-1/SIRT1/EDN1/CFLAR	8
GO:0071548	response to dexamethasone	8/353	41/18866	7.73716e-07	4.85042e-06	2.00415e-06	ICAM1/PCNA/EGFR/CASP9/NR3C1/EDN1/CFLAR/ABCC2	8
GO:0032371	regulation of sterol transport	10/353	71/18866	7.76392e-07	4.86114e-06	2.00858e-06	PPARG/NFKBIA/EGF/CAV1/PON1/SIRT1/ENPP7/CETP/CES1/ADIPOQ	10
GO:0051146	striated muscle cell differentiation	20/353	295/18866	8.01625e-07	5.0129e-06	2.07128e-06	ADRA1A/MAPK14/CASP3/BCL2/PPP3CA/AKT1/VEGFA/RB1/IL4/CCNB1/RXRA/TGFB1/PPARA/CXCL10/CHUK/IGF2/EDN1/BDNF/CFLAR/MTOR	20
GO:0030856	regulation of epithelial cell differentiation	15/353	171/18866	8.13674e-07	5.08193e-06	2.0998e-06	GSK3B/TNF/STAT1/IKBKB/VEGFA/MMP9/IFNG/CCND1/XDH/CAV1/IL1B/SERPINE1/CITED1/IL13/ADIPOQ	15
GO:0031348	negative regulation of defense response	19/353	269/18866	8.1943e-07	5.11154e-06	2.11204e-06	PPARG/GSTP1/ALOX5/RB1/IL4/IL2/IL10/SOD1/PPARA/PPARD/F2/APOD/ELANE/CCK/PRKCD/IL13/LDLR/ADIPOQ/DRD2	19
GO:0005996	monosaccharide metabolic process	20/353	296/18866	8.45242e-07	5.26602e-06	2.17587e-06	NCOA2/MAPK14/GSK3B/TP53/TNF/INSR/AKT1/AKR1B1/PPARA/PPARD/IGFBP3/IGF2/HK2/SIRT1/APOD/PDX1/UGT1A1/GOT1/ADIPOQ/MTOR	20
GO:1901988	negative regulation of cell cycle phase transition	19/353	270/18866	8.66631e-07	5.39261e-06	2.22817e-06	CHEK1/TP53/CDKN1A/BCL2/BAX/PSMD3/RB1/PCNA/MDM2/CCND1/CCNB1/CDKN2A/CDK2/CCL2/PTEN/CHEK2/E2F1/PSME3/APC	19
GO:0002831	regulation of response to biotic stimulus	24/353	409/18866	8.76458e-07	5.44702e-06	2.25066e-06	RELA/STAT1/PSMD3/PPARG/IKBKB/IL4/IFNG/RAF1/PRKCA/HERC5/IL1B/CHUK/IRF1/PTPN1/PRKACA/TLR4/IRF3/CD36/PTPN6/PRKCD/PSME3/IKBKG/MAPK3/DRD2	24
GO:0006977	DNA damage response, signal transduction by p53 class mediator resulting in cell cycle arrest	9/353	56/18866	8.86259e-07	5.49772e-06	2.27161e-06	TP53/CDKN1A/BAX/PCNA/MDM2/CCNB1/CDK2/CHEK2/E2F1	9
GO:0045600	positive regulation of fat cell differentiation	10/353	72/18866	8.868e-07	5.49772e-06	2.27161e-06	PTGS2/MAPK14/PPARG/AKT1/SULT1E1/PPARD/PIM1/HTR2A/LPL/CREB1	10
GO:0010544	negative regulation of platelet activation	6/353	19/18866	9.08359e-07	5.60377e-06	2.31542e-06	THBD/NOS3/F2/ALOX12/PRKCD/ABAT	6
GO:0032930	positive regulation of superoxide anion generation	6/353	19/18866	9.08359e-07	5.60377e-06	2.31542e-06	GSTP1/EGFR/SOD1/TGFB1/CRP/PRKCD	6
GO:0060749	mammary gland alveolus development	6/353	19/18866	9.08359e-07	5.60377e-06	2.31542e-06	ESR1/AR/VEGFA/CCND1/EGF/HIF1A	6
GO:0061377	mammary gland lobule development	6/353	19/18866	9.08359e-07	5.60377e-06	2.31542e-06	ESR1/AR/VEGFA/CCND1/EGF/HIF1A	6
GO:0002576	platelet degranulation	13/353	129/18866	9.23125e-07	5.6879e-06	2.35018e-06	VEGFA/EGF/SOD1/TGFB1/SERPINE1/IGF2/PLG/CD36/PECAM1/FN1/TIMP1/CALM1/ITGB3	13
GO:0031652	positive regulation of heat generation	5/353	11/18866	9.38978e-07	5.7785e-06	2.38762e-06	PTGS2/TNF/IL1B/PTGER3/ABAT	5
GO:0043618	regulation of transcription from RNA polymerase II promoter in response to stress	12/353	109/18866	9.40623e-07	5.78156e-06	2.38888e-06	CHEK1/TP53/PSMD3/JUN/HMOX1/VEGFA/HIF1A/HSPA5/NFE2L2/HSF1/EGLN1/PSME3	12
GO:0006909	phagocytosis	23/353	382/18866	9.57661e-07	5.87911e-06	2.42919e-06	TNF/PPARG/MET/MAPK1/IFNG/HSP90AA1/SOD1/IL1B/CCL2/PTEN/CRP/IGHG1/PRKCG/ELANE/TLR4/CD36/ABI1/PECAM1/PRKCD/MAPK3/LDLR/ADIPOQ/ITGB3	23
GO:0010517	regulation of phospholipase activity	10/353	73/18866	1.01068e-06	6.18196e-06	2.55433e-06	ADRA1A/ESR1/SELE/EGFR/HTR2A/PLA2G1B/BDNF/CD86/PRKCZ/EDNRA	10
GO:0072401	signal transduction involved in DNA integrity checkpoint	10/353	73/18866	1.01068e-06	6.18196e-06	2.55433e-06	CHEK1/TP53/CDKN1A/BAX/PCNA/MDM2/CCNB1/CDK2/CHEK2/E2F1	10
GO:0072422	signal transduction involved in DNA damage checkpoint	10/353	73/18866	1.01068e-06	6.18196e-06	2.55433e-06	CHEK1/TP53/CDKN1A/BAX/PCNA/MDM2/CCNB1/CDK2/CHEK2/E2F1	10
GO:0019722	calcium-mediated signaling	17/353	222/18866	1.02974e-06	6.29094e-06	2.59935e-06	CHRM3/GSK3B/VCAM1/TNF/SELE/PPP3CA/GSTM2/EGFR/CXCL8/ERBB3/KDR/PRKACA/NFATC1/EDN1/TRPM2/CALM1/MTOR	17
GO:0072431	signal transduction involved in mitotic G1 DNA damage checkpoint	9/353	57/18866	1.03526e-06	6.30932e-06	2.60695e-06	TP53/CDKN1A/BAX/PCNA/MDM2/CCNB1/CDK2/CHEK2/E2F1	9
GO:1902400	intracellular signal transduction involved in G1 DNA damage checkpoint	9/353	57/18866	1.03526e-06	6.30932e-06	2.60695e-06	TP53/CDKN1A/BAX/PCNA/MDM2/CCNB1/CDK2/CHEK2/E2F1	9
GO:0002821	positive regulation of adaptive immune response	12/353	110/18866	1.03828e-06	6.3201e-06	2.61141e-06	TNF/IL6/IL4/IL2/IL1B/TGFB1/SIRT1/CD80/CD40/PRKCZ/FCER2/PLA2G4A	12
GO:0034103	regulation of tissue remodeling	11/353	91/18866	1.04789e-06	6.37086e-06	2.63238e-06	TP53/BAX/PPP3CA/IL6/IL2/EGFR/PRKCA/TGFB1/SPP1/CA2/ITGB3	11
GO:0002224	toll-like receptor signaling pathway	14/353	152/18866	1.05525e-06	6.40014e-06	2.64447e-06	ESR1/CASP8/IKBKB/NFKBIA/CAV1/CHUK/IRF1/TLR4/IRF3/CD36/CTSB/CD40/IKBKG/APOB	14
GO:1903169	regulation of calcium ion transmembrane transport	14/353	152/18866	1.05525e-06	6.40014e-06	2.64447e-06	BAX/GSTM2/CXCL11/CXCL10/ADRA2A/DRD1/PRKACA/F2/PTPN6/IL13/DRD2/PIK3CG/CALM1/CALCR	14
GO:0035666	TRIF-dependent toll-like receptor signaling pathway	7/353	30/18866	1.06322e-06	6.44072e-06	2.66124e-06	CASP8/IKBKB/CHUK/TLR4/IRF3/CD40/IKBKG	7
GO:0050680	negative regulation of epithelial cell proliferation	15/353	175/18866	1.09201e-06	6.60717e-06	2.73002e-06	AR/TNF/STAT1/PPARG/ALOX5/RB1/XDH/CAV1/GJA1/CCL2/TGFB1/PTEN/PPARD/NKX3-1/ATF2	15
GO:0002699	positive regulation of immune effector process	17/353	223/18866	1.09601e-06	6.61549e-06	2.73346e-06	NOS2/TNF/HMOX1/IL6/IL4/IL2/IFNG/IL1B/TGFB1/TLR4/CD36/CD86/CD80/CD40/PRKCZ/IL13/FCER2	17
GO:0016485	protein processing	17/353	223/18866	1.09601e-06	6.61549e-06	2.73346e-06	F7/CASP8/CASP3/MDM2/PLAU/F3/PLAT/SERPINE1/PARP1/PRKACA/PRSS3/ENPEP/CASP1/REN/CES1/F11/ECE1	17
GO:0150077	regulation of neuroinflammatory response	8/353	43/18866	1.13656e-06	6.85203e-06	2.83119e-06	PTGS2/TNF/MMP9/IL6/IL4/MMP3/IL1B/LDLR	8
GO:0016202	regulation of striated muscle tissue development	14/353	153/18866	1.14214e-06	6.87744e-06	2.84169e-06	MAPK14/BCL2/MAPK1/CCNB1/GJA1/TGFB1/PTEN/PPARA/ERBB3/PIM1/HMGCR/EDN1/CREB1/MTOR	14
GO:0034440	lipid oxidation	12/353	111/18866	1.14482e-06	6.88536e-06	2.84496e-06	MAPK14/PPARG/ALOX5/AKT1/POR/PPARA/PPARD/APOD/ALOX12/FABP1/ADIPOQ/MTOR	12
GO:0072395	signal transduction involved in cell cycle checkpoint	10/353	74/18866	1.1494e-06	6.90461e-06	2.85292e-06	CHEK1/TP53/CDKN1A/BAX/PCNA/MDM2/CCNB1/CDK2/CHEK2/E2F1	10
GO:0031589	cell-substrate adhesion	22/353	359/18866	1.23694e-06	7.42161e-06	3.06654e-06	GSK3B/BCL2/VCAM1/HAS2/VEGFA/PLAU/CDKN2A/SERPINE1/COL1A1/PTEN/COL3A1/PPARD/RASA1/KDR/APOD/PLG/CD36/PECAM1/FN1/PRKCZ/RHOA/ITGB3	22
GO:0060562	epithelial tube morphogenesis	21/353	331/18866	1.24609e-06	7.46761e-06	3.08554e-06	PGR/ESR1/AR/CASP3/BCL2/TNF/VEGFA/MET/EGF/HIF1A/MYC/TGFB1/CXCL10/NKX3-1/KDR/PRKACA/ALOX12/EDN1/CITED1/RHOA/EDNRA	21
GO:0010875	positive regulation of cholesterol efflux	6/353	20/18866	1.27727e-06	7.63631e-06	3.15525e-06	NFKBIA/CAV1/PON1/SIRT1/CES1/ADIPOQ	6
GO:1902004	positive regulation of amyloid-beta formation	6/353	20/18866	1.27727e-06	7.63631e-06	3.15525e-06	RELA/CASP3/TNF/IFNG/CHRNA7/SP1	6
GO:1901991	negative regulation of mitotic cell cycle phase transition	18/353	251/18866	1.2853e-06	7.67522e-06	3.17132e-06	TP53/CDKN1A/BCL2/BAX/PSMD3/RB1/PCNA/MDM2/CCND1/CCNB1/CDKN2A/CDK2/CCL2/PTEN/CHEK2/E2F1/PSME3/APC	18
GO:0006695	cholesterol biosynthetic process	10/353	75/18866	1.30444e-06	7.75064e-06	3.20249e-06	FASN/POR/SOD1/ACACA/SP1/SCD/HMGCR/SREBF1/CES1/APOB	10
GO:0046323	glucose import	10/353	75/18866	1.30444e-06	7.75064e-06	3.20249e-06	MAPK14/TNF/SLC2A4/INSR/AKT1/NFE2L2/HK2/DRD1/PLA2G1B/ADIPOQ	10
GO:1902653	secondary alcohol biosynthetic process	10/353	75/18866	1.30444e-06	7.75064e-06	3.20249e-06	FASN/POR/SOD1/ACACA/SP1/SCD/HMGCR/SREBF1/CES1/APOB	10
GO:0002532	production of molecular mediator involved in inflammatory response	11/353	93/18866	1.30563e-06	7.75064e-06	3.20249e-06	NOS2/MAPK14/TNF/ALOX5/IL6/SERPINE1/F2/APOD/TLR4/CD36/STAT3	11
GO:2000117	negative regulation of cysteine-type endopeptidase activity	11/353	93/18866	1.30563e-06	7.75064e-06	3.20249e-06	PTGS2/TNF/AKT1/VEGFA/MMP9/MDM2/BIRC5/POR/RAF1/FABP1/CFLAR	11
GO:0048754	branching morphogenesis of an epithelial tube	14/353	155/18866	1.33538e-06	7.91789e-06	3.2716e-06	PGR/ESR1/AR/BCL2/TNF/VEGFA/MET/EGF/MYC/NKX3-1/KDR/EDN1/CITED1/EDNRA	14
GO:0032770	positive regulation of monooxygenase activity	7/353	31/18866	1.35139e-06	7.99399e-06	3.30304e-06	TNF/AKT1/IFNG/POR/HIF1A/IL1B/FCER2	7
GO:0045987	positive regulation of smooth muscle contraction	7/353	31/18866	1.35139e-06	7.99399e-06	3.30304e-06	PTGS2/CHRM3/ADRA2B/ADRA1A/EDN1/RHOA/ABAT	7
GO:0042692	muscle cell differentiation	23/353	390/18866	1.36561e-06	8.06545e-06	3.33257e-06	ADRA1A/MAPK14/CASP3/BCL2/PPP3CA/AKT1/VEGFA/RB1/MDM2/IL4/CCNB1/RXRA/TGFB1/PPARA/CXCL10/CHUK/IGF2/SIRT1/NFATC1/EDN1/BDNF/CFLAR/MTOR	23
GO:0032881	regulation of polysaccharide metabolic process	8/353	44/18866	1.36667e-06	8.06545e-06	3.33257e-06	GSK3B/INSR/HAS2/AKT1/EGF/TGFB1/IGF2/MTOR	8
GO:0042306	regulation of protein import into nucleus	9/353	59/18866	1.39919e-06	8.20924e-06	3.39198e-06	PTGS2/MAPK14/MAPK1/IFNG/TGFB1/PKIA/APOD/CD36/PRKCD	9
GO:0071385	cellular response to glucocorticoid stimulus	9/353	59/18866	1.39919e-06	8.20924e-06	3.39198e-06	ICAM1/GSTP1/EGFR/CASP9/NR3C1/EDN1/CFLAR/UGT1A1/ABCC2	9
GO:0072413	signal transduction involved in mitotic cell cycle checkpoint	9/353	59/18866	1.39919e-06	8.20924e-06	3.39198e-06	TP53/CDKN1A/BAX/PCNA/MDM2/CCNB1/CDK2/CHEK2/E2F1	9
GO:1902402	signal transduction involved in mitotic DNA damage checkpoint	9/353	59/18866	1.39919e-06	8.20924e-06	3.39198e-06	TP53/CDKN1A/BAX/PCNA/MDM2/CCNB1/CDK2/CHEK2/E2F1	9
GO:1902403	signal transduction involved in mitotic DNA integrity checkpoint	9/353	59/18866	1.39919e-06	8.20924e-06	3.39198e-06	TP53/CDKN1A/BAX/PCNA/MDM2/CCNB1/CDK2/CHEK2/E2F1	9
GO:1901861	regulation of muscle tissue development	14/353	156/18866	1.44255e-06	8.45377e-06	3.49302e-06	MAPK14/BCL2/MAPK1/CCNB1/GJA1/TGFB1/PTEN/PPARA/ERBB3/PIM1/HMGCR/EDN1/CREB1/MTOR	14
GO:0008306	associative learning	10/353	76/18866	1.47741e-06	8.64802e-06	3.57328e-06	FOS/HIF1A/GABRA5/DRD1/HRH1/HMGCR/CCK/CREB1/DRD2/MTOR	10
GO:0048634	regulation of muscle organ development	14/353	157/18866	1.55734e-06	9.10531e-06	3.76223e-06	MAPK14/BCL2/MAPK1/CCNB1/GJA1/TGFB1/PTEN/PPARA/ERBB3/PIM1/HMGCR/EDN1/CREB1/MTOR	14
GO:0042178	xenobiotic catabolic process	5/353	12/18866	1.58499e-06	9.25618e-06	3.82456e-06	GSTM2/GSTM1/CYP1A1/UGT1A1/ABCC2	5
GO:0032732	positive regulation of interleukin-1 production	9/353	60/18866	1.61926e-06	9.44537e-06	3.90273e-06	CASP8/TNF/IL6/IFNG/HSPB1/TLR4/LPL/STAT3/CASP1	9
GO:0014002	astrocyte development	8/353	45/18866	1.63531e-06	9.51691e-06	3.93229e-06	TNF/IL6/IFNG/EGFR/IL1B/DRD1/TLR4/LDLR	8
GO:0032722	positive regulation of chemokine production	8/353	45/18866	1.63531e-06	9.51691e-06	3.93229e-06	TNF/IL6/HIF1A/IL1B/TRPV4/TLR4/LPL/ADIPOQ	8
GO:0050769	positive regulation of neurogenesis	26/353	485/18866	1.66843e-06	9.69849e-06	4.00732e-06	OPRM1/ADRA2B/NCOA1/RELA/BCL2/TNF/PPARG/VEGFA/IL6/IL2/IFNG/HIF1A/HSPA5/IL1B/TGFB1/PTEN/NFE2L2/E2F1/ADRA2C/BDNF/FN1/CFLAR/RHOA/EPHB2/DRD2/MTOR	26
GO:1905330	regulation of morphogenesis of an epithelium	15/353	181/18866	1.67113e-06	9.70298e-06	4.00918e-06	ESR1/AR/TNF/STAT1/PSMD3/VEGFA/RXRA/GJA1/PTEN/CXCL10/ALOX12/CITED1/PSME3/RHOA/MTOR	15
GO:0008210	estrogen metabolic process	7/353	32/18866	1.70216e-06	9.87172e-06	4.0789e-06	CYP3A4/CYP1B1/CYP1A2/CYP1A1/SULT1E1/HSD3B1/UGT1A1	7
GO:0042594	response to starvation	16/353	206/18866	1.77896e-06	1.03053e-05	4.25805e-06	TP53/CDKN1A/BCL2/PPARG/MAPK8/JUN/AKR1C3/MAPK1/HSPA5/NFE2L2/PPARA/SIRT1/UGT1A1/SREBF1/MAPK3/MTOR	16
GO:0043312	neutrophil degranulation	26/353	487/18866	1.7999e-06	1.04146e-05	4.30321e-06	MAPK14/SLPI/PSMD3/GSTP1/ALOX5/MMP9/MAPK1/HSP90AA1/PLAU/MGAM/MPO/CTSD/LTA4H/OLR1/LYZ/ELANE/PRSS3/CD36/PTPN6/PECAM1/CTSB/PRKCD/TRPM2/RHOA/CAT/MGST1	26
GO:0033619	membrane protein proteolysis	9/353	61/18866	1.86854e-06	1.0787e-05	4.45707e-06	RELA/TNF/IL10/IFNG/IL1B/TGFB1/ADRA2A/BACE1/TIMP1	9
GO:0046888	negative regulation of hormone secretion	9/353	61/18866	1.86854e-06	1.0787e-05	4.45707e-06	PPP3CA/GJA1/IL1B/ADRA2A/HMGCR/EDN1/SREBF1/ADIPOQ/DRD2	9
GO:0010863	positive regulation of phospholipase C activity	8/353	46/18866	1.94759e-06	1.12048e-05	4.6297e-06	ADRA1A/ESR1/SELE/EGFR/HTR2A/BDNF/CD86/EDNRA	8
GO:0010874	regulation of cholesterol efflux	8/353	46/18866	1.94759e-06	1.12048e-05	4.6297e-06	NFKBIA/EGF/CAV1/PON1/SIRT1/CETP/CES1/ADIPOQ	8
GO:0017144	drug metabolic process	8/353	46/18866	1.94759e-06	1.12048e-05	4.6297e-06	NR1I2/CYP3A4/CYP1A2/CYP1A1/BCHE/UGT1A1/ADH1A/ABCC2	8
GO:0002283	neutrophil activation involved in immune response	26/353	490/18866	2.01503e-06	1.15795e-05	4.78454e-06	MAPK14/SLPI/PSMD3/GSTP1/ALOX5/MMP9/MAPK1/HSP90AA1/PLAU/MGAM/MPO/CTSD/LTA4H/OLR1/LYZ/ELANE/PRSS3/CD36/PTPN6/PECAM1/CTSB/PRKCD/TRPM2/RHOA/CAT/MGST1	26
GO:0038061	NIK/NF-kappaB signaling	15/353	184/18866	2.05335e-06	1.17863e-05	4.86998e-06	RELA/TNF/PSMD3/AKT1/NFKBIA/EGFR/IL1B/CHUK/NR3C2/TLR4/EDN1/LITAF/CD86/PSME3/RHOA	15
GO:0042573	retinoic acid metabolic process	7/353	33/18866	2.12594e-06	1.2189e-05	5.03639e-06	CYP3A4/CYP1A1/AKR1C3/ADH1C/ADH1B/UGT1A1/ADH1A	7
GO:0002294	CD4-positive, alpha-beta T cell differentiation involved in immune response	9/353	62/18866	2.1502e-06	1.22583e-05	5.06502e-06	IL6/IL4/IL2/IFNG/STAT3/CD86/CD80/PRKCZ/MTOR	9
GO:0055025	positive regulation of cardiac muscle tissue development	9/353	62/18866	2.1502e-06	1.22583e-05	5.06502e-06	MAPK14/MAPK1/CCNB1/TGFB1/ERBB3/PIM1/EDN1/CREB1/MTOR	9
GO:0070527	platelet aggregation	9/353	62/18866	2.1502e-06	1.22583e-05	5.06502e-06	PRKCA/HSPB1/ALOX12/PTPN6/PRKCD/FN1/ABAT/PIK3CG/ITGB3	9
GO:1904589	regulation of protein import	9/353	62/18866	2.1502e-06	1.22583e-05	5.06502e-06	PTGS2/MAPK14/MAPK1/IFNG/TGFB1/PKIA/APOD/CD36/PRKCD	9
GO:2001244	positive regulation of intrinsic apoptotic signaling pathway	9/353	62/18866	2.1502e-06	1.22583e-05	5.06502e-06	TP53/BCL2/BAX/MCL1/BCL2L1/SOD1/CAV1/NKX3-1/SIRT1	9
GO:0008542	visual learning	8/353	47/18866	2.30918e-06	1.31349e-05	5.42721e-06	HIF1A/DRD1/HRH1/HMGCR/CCK/CREB1/DRD2/MTOR	8
GO:0070849	response to epidermal growth factor	8/353	47/18866	2.30918e-06	1.31349e-05	5.42721e-06	GSTP1/AKT1/MAPK1/ERBB2/EGFR/COL1A1/CFLAR/MAPK3	8
GO:0002683	negative regulation of immune system process	25/353	463/18866	2.33608e-06	1.32729e-05	5.48424e-06	CASP3/TNF/PPARG/HMOX1/AKT1/NFKBIA/IL4/IL2/IL10/ERBB2/DPP4/MYC/CCL2/TGFB1/NFE2L2/COL3A1/IRF1/APOD/TLR4/PTPN6/CD86/CD80/LDLR/ADIPOQ/DRD2	25
GO:0006925	inflammatory cell apoptotic process	6/353	22/18866	2.38213e-06	1.34738e-05	5.56723e-06	FASLG/IL6/PIK3CD/CDKN2A/SIRT1/IRF3	6
GO:0032928	regulation of superoxide anion generation	6/353	22/18866	2.38213e-06	1.34738e-05	5.56723e-06	GSTP1/EGFR/SOD1/TGFB1/CRP/PRKCD	6
GO:0051900	regulation of mitochondrial depolarization	6/353	22/18866	2.38213e-06	1.34738e-05	5.56723e-06	BCL2/PARP1/KDR/ALOX12/CCK/GOT1	6
GO:0055093	response to hyperoxia	6/353	22/18866	2.38213e-06	1.34738e-05	5.56723e-06	CDKN1A/PPARG/CYP1A1/CAV1/COL1A1/CAT	6
GO:0010822	positive regulation of mitochondrion organization	12/353	119/18866	2.40956e-06	1.36136e-05	5.62501e-06	GSK3B/TP53/CASP8/BCL2/BAX/MAPK8/MMP9/HIF1A/E2F1/NPEPPS/HK2/KDR	12
GO:0009267	cellular response to starvation	14/353	163/18866	2.43439e-06	1.37243e-05	5.67076e-06	TP53/CDKN1A/BCL2/MAPK8/JUN/AKR1C3/MAPK1/HSPA5/NFE2L2/PPARA/SIRT1/SREBF1/MAPK3/MTOR	14
GO:0002703	regulation of leukocyte mediated immunity	16/353	211/18866	2.43461e-06	1.37243e-05	5.67076e-06	NOS2/TNF/ICAM1/HMOX1/IL6/IL4/IL2/IL10/IL1B/TGFB1/TLR4/PTPN6/CD40/PRKCZ/IL13/FCER2	16
GO:0002287	alpha-beta T cell activation involved in immune response	9/353	63/18866	2.46767e-06	1.38796e-05	5.73492e-06	IL6/IL4/IL2/IFNG/STAT3/CD86/CD80/PRKCZ/MTOR	9
GO:0002293	alpha-beta T cell differentiation involved in immune response	9/353	63/18866	2.46767e-06	1.38796e-05	5.73492e-06	IL6/IL4/IL2/IFNG/STAT3/CD86/CD80/PRKCZ/MTOR	9
GO:0001889	liver development	13/353	141/18866	2.53404e-06	1.42169e-05	5.8743e-06	RELA/JUN/HMOX1/CYP1A1/PCNA/MET/IL6/IL10/EGFR/CCND1/PDX1/CFLAR/UGT1A1	13
GO:0008584	male gonad development	13/353	141/18866	2.53404e-06	1.42169e-05	5.8743e-06	NCOA1/ESR1/AR/BCL2/BAX/INSR/ICAM1/AKR1C3/CCND1/BCL2L1/NKX3-1/REN/MGST1	13
GO:0031650	regulation of heat generation	5/353	13/18866	2.53611e-06	1.42169e-05	5.8743e-06	PTGS2/TNF/IL1B/PTGER3/ABAT	5
GO:0051701	interaction with host	16/353	212/18866	2.58924e-06	1.44986e-05	5.99067e-06	CASP8/INSR/ICAM1/MET/EGFR/BCL2L1/DPP4/RXRA/CAV1/CXCL8/HTR2A/CTSB/CD86/CD80/LDLR/ITGB3	16
GO:0002756	MyD88-independent toll-like receptor signaling pathway	7/353	34/18866	2.63438e-06	1.4686e-05	6.06812e-06	CASP8/IKBKB/CHUK/TLR4/IRF3/CD40/IKBKG	7
GO:0007202	activation of phospholipase C activity	7/353	34/18866	2.63438e-06	1.4686e-05	6.06812e-06	ADRA1A/SELE/EGFR/HTR2A/BDNF/CD86/EDNRA	7
GO:0032148	activation of protein kinase B activity	7/353	34/18866	2.63438e-06	1.4686e-05	6.06812e-06	ADRA2B/INSR/AKT1/ADRA2A/ADRA2C/PRKCZ/MTOR	7
GO:0055094	response to lipoprotein particle	7/353	34/18866	2.63438e-06	1.4686e-05	6.06812e-06	PPARG/AKT1/TLR4/LPL/CD36/LDLR/CES1	7
GO:0016126	sterol biosynthetic process	10/353	81/18866	2.67639e-06	1.48708e-05	6.14448e-06	FASN/POR/SOD1/ACACA/SP1/SCD/HMGCR/SREBF1/CES1/APOB	10
GO:0051279	regulation of release of sequestered calcium ion into cytosol	10/353	81/18866	2.67639e-06	1.48708e-05	6.14448e-06	BAX/GSTM2/CXCL11/CXCL10/DRD1/PRKACA/F2/PTPN6/IL13/CALM1	10
GO:0071158	positive regulation of cell cycle arrest	10/353	81/18866	2.67639e-06	1.48708e-05	6.14448e-06	TP53/CDKN1A/BAX/PCNA/MDM2/CCNB1/CDK2/CHEK2/E2F1/PRKACA	10
GO:1900274	regulation of phospholipase C activity	8/353	48/18866	2.72625e-06	1.51145e-05	6.24515e-06	ADRA1A/ESR1/SELE/EGFR/HTR2A/BDNF/CD86/EDNRA	8
GO:2001239	regulation of extrinsic apoptotic signaling pathway in absence of ligand	8/353	48/18866	2.72625e-06	1.51145e-05	6.24515e-06	BCL2/TNF/AKT1/MCL1/BCL2L1/IL1B/IL1A/CSF2	8
GO:0046546	development of primary male sexual characteristics	13/353	142/18866	2.74301e-06	1.51906e-05	6.27662e-06	NCOA1/ESR1/AR/BCL2/BAX/INSR/ICAM1/AKR1C3/CCND1/BCL2L1/NKX3-1/REN/MGST1	13
GO:0007254	JNK cascade	16/353	213/18866	2.75263e-06	1.52272e-05	6.29173e-06	TNF/MAPK8/GSTP1/AKT1/EGFR/CD40LG/IL1B/NCF1/PTPN1/TRPV4/TLR4/EDN1/MAPK10/MAPK8IP2/IKBKG/IGF1R	16
GO:0032412	regulation of ion transmembrane transporter activity	18/353	265/18866	2.7857e-06	1.53932e-05	6.36032e-06	OPRM1/CHRM3/ADRB2/GSTM2/MMP9/IFNG/CAV1/CCL2/PTEN/ADRA2A/GRIA2/HTR3A/PRKACA/MAPK8IP2/FXYD2/EPHB2/DRD2/CALM1	18
GO:0070265	necrotic cell death	9/353	64/18866	2.82466e-06	1.55914e-05	6.44222e-06	TP53/FASLG/CASP8/BAX/TNF/CAV1/TLR4/IRF3/CFLAR	9
GO:0044773	mitotic DNA damage checkpoint	11/353	101/18866	2.97954e-06	1.64283e-05	6.788e-06	TP53/CDKN1A/BAX/PCNA/MDM2/CCND1/CCNB1/CDK2/CHEK2/E2F1/ATF2	11
GO:0002697	regulation of immune effector process	25/353	470/18866	3.04836e-06	1.67893e-05	6.93718e-06	NOS2/TNF/STAT1/ICAM1/HMOX1/IL6/IL4/IL2/IL10/IFNG/CD40LG/HERC5/IL1B/TGFB1/IGHG1/F2/TLR4/CD36/PTPN6/CD86/CD80/CD40/PRKCZ/IL13/FCER2	25
GO:0006575	cellular modified amino acid metabolic process	15/353	190/18866	3.06066e-06	1.68386e-05	6.95756e-06	GSTP1/GSTM2/GSTM1/DIO1/POR/SOD1/DUOX2/NFE2L2/PLA2G1B/PLA2G2E/CTSB/SLC5A5/GATM/PLA2G4A/GSR	15
GO:0021782	glial cell development	12/353	122/18866	3.13504e-06	1.72102e-05	7.1111e-06	TNF/GSTP1/AKT1/IL6/IFNG/EGFR/SOD1/IL1B/PTEN/DRD1/TLR4/LDLR	12
GO:0051928	positive regulation of calcium ion transport	12/353	122/18866	3.13504e-06	1.72102e-05	7.1111e-06	BAX/GSTM2/CAV1/CCL2/CXCL11/CXCL10/DRD1/F2/PLA2G1B/IL13/CALM1/CALCR	12
GO:0051043	regulation of membrane protein ectodomain proteolysis	6/353	23/18866	3.1723e-06	1.73769e-05	7.17995e-06	TNF/IL10/IFNG/IL1B/ADRA2A/TIMP1	6
GO:1901522	positive regulation of transcription from RNA polymerase II promoter involved in cellular response to chemical stimulus	6/353	23/18866	3.1723e-06	1.73769e-05	7.17995e-06	TP53/RELA/VEGFA/HIF1A/NFE2L2/RUNX2	6
GO:0035196	production of miRNAs involved in gene silencing by miRNA	8/353	49/18866	3.20558e-06	1.75115e-05	7.23558e-06	ESR1/TP53/TNF/PPP3CA/IL6/EGFR/TGFB1/STAT3	8
GO:0060711	labyrinthine layer development	8/353	49/18866	3.20558e-06	1.75115e-05	7.23558e-06	NCOA1/CASP8/AKT1/MAPK1/IL10/EGLN1/PLG/CITED1	8
GO:0061008	hepaticobiliary system development	13/353	144/18866	3.20731e-06	1.75115e-05	7.23558e-06	RELA/JUN/HMOX1/CYP1A1/PCNA/MET/IL6/IL10/EGFR/CCND1/PDX1/CFLAR/UGT1A1	13
GO:0050768	negative regulation of neurogenesis	19/353	295/18866	3.22678e-06	1.75987e-05	7.27161e-06	SLC6A4/GSK3B/TP53/TNF/PPP3CA/MDM2/IL6/IL1B/PTEN/COL3A1/SPP1/MAP2/F2/TRPV4/BDNF/STAT3/RHOA/EPHB2/LDLR	19
GO:0060251	regulation of glial cell proliferation	7/353	35/18866	3.24043e-06	1.76159e-05	7.27872e-06	CHRM1/TNF/IL6/IL1B/E2F1/CREB1/MTOR	7
GO:1900077	negative regulation of cellular response to insulin stimulus	7/353	35/18866	3.24043e-06	1.76159e-05	7.27872e-06	RELA/IL1B/PRKCB/PTPN1/LPL/PRKCD/PRKCZ	7
GO:1901030	positive regulation of mitochondrial outer membrane permeabilization involved in apoptotic signaling pathway	7/353	35/18866	3.24043e-06	1.76159e-05	7.27872e-06	GSK3B/TP53/CASP8/BCL2/BAX/MAPK8/E2F1	7
GO:0010821	regulation of mitochondrion organization	15/353	191/18866	3.26597e-06	1.77356e-05	7.32818e-06	GSK3B/TP53/CASP8/BCL2/BAX/MAPK8/AKT1/MMP9/BCL2L1/HIF1A/E2F1/NPEPPS/HK2/KDR/SREBF1	15
GO:0014855	striated muscle cell proliferation	10/353	83/18866	3.35284e-06	1.81877e-05	7.51498e-06	MAPK14/MAPK1/CCNB1/RXRA/GJA1/PTEN/PPARD/PIM1/STAT3/CFLAR	10
GO:0038127	ERBB signaling pathway	13/353	145/18866	3.46458e-06	1.87736e-05	7.75709e-06	FASLG/AKT1/MMP9/MAPK1/ERBB2/EGFR/HSP90AA1/EGF/PRKCA/TGFB1/NCF1/ERBB3/ADRA2A	13
GO:0034766	negative regulation of ion transmembrane transport	11/353	103/18866	3.61664e-06	1.95555e-05	8.08014e-06	KCNH2/GSTM2/AKT1/MMP9/CAV1/PTEN/ADRA2A/EPHB2/DRD2/CALM1/MTOR	11
GO:0070498	interleukin-1-mediated signaling pathway	11/353	103/18866	3.61664e-06	1.95555e-05	8.08014e-06	RELA/PSMD3/IKBKB/NFKBIA/IL6/IL1B/IL1A/CHUK/PSME3/IKBKG/MAPK3	11
GO:0050886	endocrine process	10/353	84/18866	3.74347e-06	2.01711e-05	8.33452e-06	NOS3/GJA1/IL1B/NKX3-1/ENPEP/EDN1/REN/RHOA/CES1/ECE1	10
GO:0001774	microglial cell activation	8/353	50/18866	3.75454e-06	2.01711e-05	8.33452e-06	TNF/JUN/IL6/IL4/IFNG/TRPV1/IL13/LDLR	8
GO:0002269	leukocyte activation involved in inflammatory response	8/353	50/18866	3.75454e-06	2.01711e-05	8.33452e-06	TNF/JUN/IL6/IL4/IFNG/TRPV1/IL13/LDLR	8
GO:0045981	positive regulation of nucleotide metabolic process	8/353	50/18866	3.75454e-06	2.01711e-05	8.33452e-06	NOS2/INSR/IL4/IFNG/NOS3/HIF1A/HTR2A/STAT3	8
GO:1900544	positive regulation of purine nucleotide metabolic process	8/353	50/18866	3.75454e-06	2.01711e-05	8.33452e-06	NOS2/INSR/IL4/IFNG/NOS3/HIF1A/HTR2A/STAT3	8
GO:1904707	positive regulation of vascular associated smooth muscle cell proliferation	8/353	50/18866	3.75454e-06	2.01711e-05	8.33452e-06	TNF/JUN/MMP9/MMP2/MDM2/IL10/GJA1/EDN1	8
GO:0033604	negative regulation of catecholamine secretion	5/353	14/18866	3.88461e-06	2.08255e-05	8.60488e-06	ADRA2B/ADRA2A/ADRA2C/ABAT/DRD2	5
GO:0051917	regulation of fibrinolysis	5/353	14/18866	3.88461e-06	2.08255e-05	8.60488e-06	THBD/SERPINE1/F2/PLG/F11	5
GO:0071402	cellular response to lipoprotein particle stimulus	7/353	36/18866	3.95843e-06	2.11986e-05	8.75907e-06	PPARG/AKT1/TLR4/LPL/CD36/LDLR/CES1	7
GO:0002367	cytokine production involved in immune response	11/353	104/18866	3.97768e-06	2.12791e-05	8.79233e-06	TNF/HMOX1/IL6/IL4/IL10/IL1B/TGFB1/SIRT1/TLR4/CD36/PRKCZ	11
GO:1903578	regulation of ATP metabolic process	12/353	125/18866	4.04657e-06	2.16247e-05	8.93511e-06	TP53/INSR/IL4/IFNG/CCNB1/EIF6/HIF1A/PARP1/PPARA/HTR2A/STAT3/RHOA	12
GO:0036003	positive regulation of transcription from RNA polymerase II promoter in response to stress	6/353	24/18866	4.16336e-06	2.21203e-05	9.13991e-06	TP53/VEGFA/HIF1A/HSPA5/NFE2L2/HSF1	6
GO:0044321	response to leptin	6/353	24/18866	4.16336e-06	2.21203e-05	9.13991e-06	CCND1/PTEN/CCNA2/SIRT1/EDN1/STAT3	6
GO:0051882	mitochondrial depolarization	6/353	24/18866	4.16336e-06	2.21203e-05	9.13991e-06	BCL2/PARP1/KDR/ALOX12/CCK/GOT1	6
GO:0090335	regulation of brown fat cell differentiation	6/353	24/18866	4.16336e-06	2.21203e-05	9.13991e-06	PTGS2/MAPK14/PIM1/SIRT1/TRPV4/MTOR	6
GO:1902993	positive regulation of amyloid precursor protein catabolic process	6/353	24/18866	4.16336e-06	2.21203e-05	9.13991e-06	RELA/CASP3/TNF/IFNG/CHRNA7/SP1	6
GO:0010507	negative regulation of autophagy	10/353	85/18866	4.17299e-06	2.21203e-05	9.13991e-06	ADRA1A/TP53/BCL2/HMOX1/AKT1/MET/MCL1/IL10/STAT3/MTOR	10
GO:0045123	cellular extravasation	9/353	67/18866	4.17448e-06	2.21203e-05	9.13991e-06	VCAM1/TNF/SELE/ICAM1/PIK3CD/CCL2/ELANE/PECAM1/PIK3CG	9
GO:1900015	regulation of cytokine production involved in inflammatory response	9/353	67/18866	4.17448e-06	2.21203e-05	9.13991e-06	NOS2/MAPK14/TNF/ALOX5/IL6/F2/APOD/TLR4/STAT3	9
GO:1905475	regulation of protein localization to membrane	15/353	195/18866	4.21602e-06	2.2317e-05	9.22116e-06	AR/TP53/CASP8/BCL2/TNF/MAPK8/AKT1/IFNG/ERBB2/EGFR/BCL2L1/TGFB1/E2F1/PRKCZ/EPHB2	15
GO:0010675	regulation of cellular carbohydrate metabolic process	13/353	148/18866	4.34954e-06	2.29755e-05	9.49323e-06	NCOA2/GSK3B/TP53/INSR/AKT1/PPARA/IGFBP3/IGF2/SIRT1/HRH1/STAT3/ADIPOQ/MTOR	13
GO:0031644	regulation of nervous system process	13/353	148/18866	4.34954e-06	2.29755e-05	9.49323e-06	OPRM1/OPRD1/ADRB2/IL10/NOS3/PTEN/ADRA2C/CHRNA7/EDN1/CCK/PRKCZ/ABAT/MTOR	13
GO:0002824	positive regulation of adaptive immune response based on somatic recombination of immune receptors built from immunoglobulin superfamily domains	11/353	105/18866	4.36986e-06	2.29977e-05	9.50243e-06	TNF/IL6/IL4/IL2/IL1B/TGFB1/CD80/CD40/PRKCZ/FCER2/PLA2G4A	11
GO:0007631	feeding behavior	11/353	105/18866	4.36986e-06	2.29977e-05	9.50243e-06	OPRM1/OPRD1/FOS/DRD1/PYY/CCK/BDNF/STAT3/REN/DRD2/MTOR	11
GO:0044070	regulation of anion transport	11/353	105/18866	4.36986e-06	2.29977e-05	9.50243e-06	AKT1/IL1B/CA2/EDN1/CETP/CCK/PRKCD/ABAT/CES1/GABRE/MTOR	11
GO:0006984	ER-nucleus signaling pathway	8/353	51/18866	4.38117e-06	2.29977e-05	9.50243e-06	GSK3B/TP53/HSPA5/CCL2/CXCL8/NFE2L2/PTPN1/SREBF1	8
GO:0050435	amyloid-beta metabolic process	8/353	51/18866	4.38117e-06	2.29977e-05	9.50243e-06	RELA/CASP3/TNF/IFNG/CHRNA7/BACE1/SP1/REN	8
GO:0071675	regulation of mononuclear cell migration	8/353	51/18866	4.38117e-06	2.29977e-05	9.50243e-06	MAPK14/TNF/MAPK1/IL4/SERPINE1/CXCL10/TRPV4/MAPK3	8
GO:0014910	regulation of smooth muscle cell migration	10/353	86/18866	4.6446e-06	2.43551e-05	1.00633e-05	BCL2/HAS2/GSTP1/MDM2/PLAU/SERPINE1/NFE2L2/PPARD/IGFBP3/ADIPOQ	10
GO:0002637	regulation of immunoglobulin production	9/353	68/18866	4.73289e-06	2.47923e-05	1.02439e-05	TNF/IL6/IL4/IL2/IL10/CD40LG/TGFB1/CD40/IL13	9
GO:0048568	embryonic organ development	24/353	451/18866	4.78477e-06	2.5038e-05	1.03454e-05	NCOA1/TP53/CASP8/TNF/AKT1/VEGFA/MAPK1/IL10/EGFR/SOD1/HIF1A/CXCL8/TGFB1/HSF1/RUNX2/IGF2/KDR/EGLN1/PLG/EDN1/CITED1/CSF2/EPHB2/MAPK3	24
GO:0071156	regulation of cell cycle arrest	11/353	106/18866	4.79541e-06	2.50676e-05	1.03577e-05	TP53/CDKN1A/BAX/PCNA/MDM2/CCND1/CCNB1/CDK2/CHEK2/E2F1/PRKACA	11
GO:0035264	multicellular organism growth	13/353	150/18866	5.04543e-06	2.63472e-05	1.08864e-05	SLC6A3/ADRB2/ADRB1/AR/TP53/BCL2/SOD1/HSF1/IGF2/STAT3/CREB1/DRD2/MTOR	13
GO:0071622	regulation of granulocyte chemotaxis	8/353	52/18866	5.09417e-06	2.65741e-05	1.09802e-05	MAPK14/MAPK1/IL4/DPP4/CXCL8/TRPV4/EDN1/MAPK3	8
GO:0014013	regulation of gliogenesis	12/353	128/18866	5.18374e-06	2.70134e-05	1.11617e-05	CHRM1/RELA/TNF/PPARG/IL6/IL1B/TGFB1/E2F1/F2/CREB1/LDLR/MTOR	12
GO:0051099	positive regulation of binding	14/353	174/18866	5.23966e-06	2.72766e-05	1.12704e-05	GSK3B/PPARG/RB1/MMP9/MET/IFNG/EGF/CAV1/TGFB1/PARP1/HSF1/PON1/PDX1/BDNF	14
GO:0030330	DNA damage response, signal transduction by p53 class mediator	11/353	107/18866	5.25673e-06	2.73089e-05	1.12838e-05	TP53/CDKN1A/BAX/PCNA/MDM2/CCNB1/CDK2/CHEK2/E2F1/SIRT1/EEF1E1	11
GO:0055017	cardiac muscle tissue growth	11/353	107/18866	5.25673e-06	2.73089e-05	1.12838e-05	ADRA1A/MAPK14/MAPK1/CCNB1/RXRA/GJA1/PTEN/PPARA/PIM1/EDN1/MTOR	11
GO:0014829	vascular associated smooth muscle contraction	6/353	25/18866	5.39218e-06	2.79549e-05	1.15507e-05	CHRM3/ADRA2B/HTR2A/EDN1/RHOA/EDNRA	6
GO:1904385	cellular response to angiotensin	6/353	25/18866	5.39218e-06	2.79549e-05	1.15507e-05	RELA/CAV1/NFE2L2/HSF1/CA2/PRKCD	6
GO:0000077	DNA damage checkpoint	13/353	151/18866	5.42894e-06	2.81166e-05	1.16175e-05	MAPK14/CHEK1/TP53/CDKN1A/BAX/PCNA/MDM2/CCND1/CCNB1/CDK2/CHEK2/E2F1/ATF2	13
GO:0046470	phosphatidylcholine metabolic process	10/353	88/18866	5.72796e-06	2.95935e-05	1.22278e-05	ACHE/PON1/PLA2G1B/LCAT/PLA2G2E/CETP/PCYT1A/PLA2G4A/PLB1/LDLR	10
GO:0009404	toxin metabolic process	5/353	15/18866	5.73764e-06	2.95935e-05	1.22278e-05	CYP1B1/CYP1A2/CYP1A1/NFE2L2/PAM	5
GO:0045346	regulation of MHC class II biosynthetic process	5/353	15/18866	5.73764e-06	2.95935e-05	1.22278e-05	IL4/IL10/IFNG/SIRT1/TLR4	5
GO:0060134	prepulse inhibition	5/353	15/18866	5.73764e-06	2.95935e-05	1.22278e-05	SLC6A3/PTEN/DRD1/BACE1/DRD2	5
GO:0032526	response to retinoic acid	11/353	108/18866	5.75632e-06	2.96595e-05	1.2255e-05	SLC6A4/NCOA1/PPARG/PTGES/RXRA/GJA1/COL1A1/RXRB/CREB1/RXRG/SREBF1	11
GO:0032733	positive regulation of interleukin-10 production	7/353	38/18866	5.79511e-06	2.97679e-05	1.22998e-05	IL6/IL4/CD40LG/TLR4/STAT3/PRKCZ/IL13	7
GO:0045923	positive regulation of fatty acid metabolic process	7/353	38/18866	5.79511e-06	2.97679e-05	1.22998e-05	PTGS2/PPARG/IL1B/PPARA/PPARD/FABP1/ADIPOQ	7
GO:0051930	regulation of sensory perception of pain	7/353	38/18866	5.79511e-06	2.97679e-05	1.22998e-05	OPRM1/OPRD1/IL10/ADRA2C/EDN1/CCK/MTOR	7
GO:0007632	visual behavior	8/353	53/18866	5.90297e-06	3.02602e-05	1.25032e-05	HIF1A/DRD1/HRH1/HMGCR/CCK/CREB1/DRD2/MTOR	8
GO:0045599	negative regulation of fat cell differentiation	8/353	53/18866	5.90297e-06	3.02602e-05	1.25032e-05	TNF/IL6/RUNX1T1/TGFB1/E2F1/SIRT1/TRPV4/ADIPOQ	8
GO:0016241	regulation of macroautophagy	14/353	176/18866	5.98287e-06	3.06386e-05	1.26596e-05	ADRB2/TP53/CASP3/MAPK8/HMOX1/AKT1/IL4/HIF1A/KDR/SIRT1/PRKACA/IKBKG/MAPK3/MTOR	14
GO:0002534	cytokine production involved in inflammatory response	9/353	70/18866	6.04407e-06	3.08892e-05	1.27631e-05	NOS2/MAPK14/TNF/ALOX5/IL6/F2/APOD/TLR4/STAT3	9
GO:0032374	regulation of cholesterol transport	9/353	70/18866	6.04407e-06	3.08892e-05	1.27631e-05	NFKBIA/EGF/CAV1/PON1/SIRT1/ENPP7/CETP/CES1/ADIPOQ	9
GO:0002221	pattern recognition receptor signaling pathway	15/353	201/18866	6.10586e-06	3.11733e-05	1.28805e-05	ESR1/RELA/CASP8/IKBKB/NFKBIA/CAV1/CHUK/IRF1/TLR4/IRF3/CD36/CTSB/CD40/IKBKG/APOB	15
GO:0002822	regulation of adaptive immune response based on somatic recombination of immune receptors built from immunoglobulin superfamily domains	13/353	153/18866	6.27404e-06	3.19995e-05	1.32219e-05	TNF/IL6/IL4/IL2/IL10/IL1B/TGFB1/PTPN6/CD80/CD40/PRKCZ/FCER2/PLA2G4A	13
GO:0002286	T cell activation involved in immune response	11/353	109/18866	6.29686e-06	3.20834e-05	1.32565e-05	TP53/ICAM1/IL6/IL4/IL2/IFNG/STAT3/CD86/CD80/PRKCZ/MTOR	11
GO:0006766	vitamin metabolic process	12/353	131/18866	6.59281e-06	3.35573e-05	1.38656e-05	PRSS1/TNF/CYP3A4/CYP1A1/AKR1C3/IFNG/IL1B/PPARD/CTRB1/PRSS3/RBP2/ABCC1	12
GO:0002292	T cell differentiation involved in immune response	9/353	71/18866	6.80873e-06	3.44931e-05	1.42522e-05	IL6/IL4/IL2/IFNG/STAT3/CD86/CD80/PRKCZ/MTOR	9
GO:0042982	amyloid precursor protein metabolic process	9/353	71/18866	6.80873e-06	3.44931e-05	1.42522e-05	RELA/CASP3/TNF/ACHE/IFNG/CHRNA7/BACE1/SP1/SOAT1	9
GO:0006584	catecholamine metabolic process	8/353	54/18866	6.81776e-06	3.44931e-05	1.42522e-05	SLC6A3/AKR1B1/MAOB/MAOA/DRD1/DAO/ABAT/DRD2	8
GO:0009712	catechol-containing compound metabolic process	8/353	54/18866	6.81776e-06	3.44931e-05	1.42522e-05	SLC6A3/AKR1B1/MAOB/MAOA/DRD1/DAO/ABAT/DRD2	8
GO:0031050	dsRNA processing	8/353	54/18866	6.81776e-06	3.44931e-05	1.42522e-05	ESR1/TP53/TNF/PPP3CA/IL6/EGFR/TGFB1/STAT3	8
GO:0070918	production of small RNA involved in gene silencing by RNA	8/353	54/18866	6.81776e-06	3.44931e-05	1.42522e-05	ESR1/TP53/TNF/PPP3CA/IL6/EGFR/TGFB1/STAT3	8
GO:0007210	serotonin receptor signaling pathway	7/353	39/18866	6.95019e-06	3.50574e-05	1.44854e-05	CHRM3/CHRM1/CHRM2/CHRM4/HTR3A/HTR2A/HRH1	7
GO:0051931	regulation of sensory perception	7/353	39/18866	6.95019e-06	3.50574e-05	1.44854e-05	OPRM1/OPRD1/IL10/ADRA2C/EDN1/CCK/MTOR	7
GO:1904706	negative regulation of vascular associated smooth muscle cell proliferation	7/353	39/18866	6.95019e-06	3.50574e-05	1.44854e-05	CDKN1A/PPARG/HMOX1/GSTP1/IL10/PTEN/ADIPOQ	7
GO:0048762	mesenchymal cell differentiation	16/353	229/18866	6.97632e-06	3.51539e-05	1.45253e-05	GSK3B/BCL2/STAT1/HAS2/MAPK1/IL6/HIF1A/IL1B/TGFB1/COL1A1/PTEN/EDN1/FN1/MAPK3/EDNRA/MTOR	16
GO:0002460	adaptive immune response based on somatic recombination of immune receptors built from immunoglobulin superfamily domains	21/353	370/18866	7.14496e-06	3.59677e-05	1.48615e-05	TNF/ICAM1/IL6/IL4/IL2/IL10/CD40LG/IL1B/TGFB1/CRP/IGHG1/TLR4/STAT3/PTPN6/CD80/CD40/PRKCD/PRKCZ/FCER2/PLA2G4A/MTOR	21
GO:0048469	cell maturation	14/353	179/18866	7.27342e-06	3.65778e-05	1.51136e-05	PDE3A/PGR/CDKN1A/BCL2/PPARG/VEGFA/RB1/CCNB1/AKR1B1/HIF1A/RUNX2/PRKACA/REN/MTOR	14
GO:0098657	import into cell	16/353	230/18866	7.37239e-06	3.70385e-05	1.5304e-05	KCNH2/SLC6A4/SLC6A3/SLC6A2/AKT1/IFNG/DRD1/NOX5/TRPV4/TRPV1/CD36/TRPM2/FXYD2/DRD2/CALCR/ITGB3	16
GO:0032652	regulation of interleukin-1 production	11/353	111/18866	7.51214e-06	3.7703e-05	1.55785e-05	CASP8/TNF/GSTP1/IL6/IL10/IFNG/HSPB1/TLR4/LPL/STAT3/CASP1	11
GO:0051937	catecholamine transport	9/353	72/18866	7.65472e-06	3.83421e-05	1.58426e-05	SLC6A3/ADRA2B/SLC6A2/ADRA2A/ADRA2C/DRD1/HTR2A/ABAT/DRD2	9
GO:1904427	positive regulation of calcium ion transmembrane transport	9/353	72/18866	7.65472e-06	3.83421e-05	1.58426e-05	BAX/GSTM2/CXCL11/CXCL10/DRD1/F2/IL13/CALM1/CALCR	9
GO:0048738	cardiac muscle tissue development	16/353	231/18866	7.78842e-06	3.89731e-05	1.61033e-05	ADRA1A/MAPK14/VEGFA/MAPK1/CCNB1/RXRA/GJA1/TGFB1/PTEN/PPARA/ERBB3/PIM1/EGLN1/EDN1/CREB1/MTOR	16
GO:0051353	positive regulation of oxidoreductase activity	8/353	55/18866	7.84952e-06	3.92398e-05	1.62135e-05	TNF/AKT1/IFNG/POR/HIF1A/IL1B/EDN1/FCER2	8
GO:0005976	polysaccharide metabolic process	11/353	112/18866	8.19297e-06	4.09161e-05	1.69061e-05	GSK3B/INSR/HAS2/AKT1/EGF/TGFB1/MGAM/IGF2/PYGM/CALM1/MTOR	11
GO:0045342	MHC class II biosynthetic process	5/353	16/18866	8.21787e-06	4.09998e-05	1.69407e-05	IL4/IL10/IFNG/SIRT1/TLR4	5
GO:0008361	regulation of cell size	14/353	181/18866	8.26543e-06	4.11962e-05	1.70219e-05	GSK3B/AKT1/VEGFA/PTEN/SPP1/MAP2/KCNMA1/TRPV4/EDN1/BDNF/CREB1/FN1/RHOA/MTOR	14
GO:0001990	regulation of systemic arterial blood pressure by hormone	7/353	40/18866	8.29021e-06	4.12381e-05	1.70392e-05	NOS3/ENPEP/EDN1/REN/RHOA/CES1/ECE1	7
GO:0042417	dopamine metabolic process	7/353	40/18866	8.29021e-06	4.12381e-05	1.70392e-05	SLC6A3/MAOB/MAOA/DRD1/DAO/ABAT/DRD2	7
GO:0001963	synaptic transmission, dopaminergic	6/353	27/18866	8.73224e-06	4.33512e-05	1.79123e-05	PTGS2/SLC6A4/SLC6A3/SLC6A2/DRD1/DRD2	6
GO:0048143	astrocyte activation	6/353	27/18866	8.73224e-06	4.33512e-05	1.79123e-05	TNF/IL6/IFNG/EGFR/IL1B/LDLR	6
GO:0048565	digestive tract development	12/353	135/18866	8.98868e-06	4.45803e-05	1.84202e-05	CDKN1A/BCL2/TNF/CYP1A1/RB1/EGFR/CCNB1/HIF1A/CXCL8/COL3A1/PYY/PDX1	12
GO:0002712	regulation of B cell mediated immunity	8/353	56/18866	9.01006e-06	4.45985e-05	1.84277e-05	TNF/IL4/IL2/IL10/TGFB1/PTPN6/CD40/FCER2	8
GO:0002889	regulation of immunoglobulin mediated immune response	8/353	56/18866	9.01006e-06	4.45985e-05	1.84277e-05	TNF/IL4/IL2/IL10/TGFB1/PTPN6/CD40/FCER2	8
GO:0006959	humoral immune response	21/353	377/18866	9.50763e-06	4.70151e-05	1.94262e-05	BCL2/TNF/SLPI/ALOX5/IL6/IFNG/IL1B/CCL2/CXCL8/CXCL11/CXCL2/CRP/CXCL10/IGHG1/LYZ/F2/ELANE/PLA2G1B/PRSS3/PTPN6/FCER2	21
GO:0071695	anatomical structure maturation	16/353	235/18866	9.67027e-06	4.77725e-05	1.97391e-05	PDE3A/PGR/CDKN1A/BCL2/PPARG/VEGFA/RB1/MMP2/CCNB1/AKR1B1/HIF1A/RUNX2/PRKACA/REN/RHOA/MTOR	16
GO:0098693	regulation of synaptic vesicle cycle	11/353	114/18866	9.71742e-06	4.79583e-05	1.98159e-05	ADRA1A/GSK3B/SLC2A4/CHRM2/PRKCB/PTEN/DRD1/HTR2A/BACE1/PRKCG/DRD2	11
GO:0030890	positive regulation of B cell proliferation	7/353	41/18866	9.83772e-06	4.8457e-05	2.0022e-05	CDKN1A/BCL2/IL4/IL2/TLR4/CD40/IL13	7
GO:0038083	peptidyl-tyrosine autophosphorylation	7/353	41/18866	9.83772e-06	4.8457e-05	2.0022e-05	INSR/VEGFA/EGFR/CAV1/KDR/IGF1R/MAPK3	7
GO:0032615	interleukin-12 production	8/353	57/18866	1.03121e-05	5.06943e-05	2.09464e-05	MAPK14/IL10/IFNG/CD40LG/TLR4/CD36/CD40/PRKCD	8
GO:0048016	inositol phosphate-mediated signaling	8/353	57/18866	1.03121e-05	5.06943e-05	2.09464e-05	GSK3B/TNF/PPP3CA/ERBB3/NFATC1/HRH1/EDN1/MTOR	8
GO:0060419	heart growth	11/353	115/18866	1.05681e-05	5.19024e-05	2.14456e-05	ADRA1A/MAPK14/MAPK1/CCNB1/RXRA/GJA1/PTEN/PPARA/PIM1/EDN1/MTOR	11
GO:0015909	long-chain fatty acid transport	9/353	75/18866	1.0753e-05	5.27073e-05	2.17782e-05	PPARG/AKT1/ACACA/PLA2G1B/PLA2G2E/FABP1/CD36/PLA2G4A/DRD2	9
GO:1900076	regulation of cellular response to insulin stimulus	9/353	75/18866	1.0753e-05	5.27073e-05	2.17782e-05	RELA/IL1B/PRKCB/IGF2/SIRT1/PTPN1/LPL/PRKCD/PRKCZ	9
GO:0002360	T cell lineage commitment	6/353	28/18866	1.09396e-05	5.33106e-05	2.20274e-05	TP53/BCL2/IL6/STAT3/RHOA/MTOR	6
GO:0045932	negative regulation of muscle contraction	6/353	28/18866	1.09396e-05	5.33106e-05	2.20274e-05	PTGS2/ADRB2/SOD1/ADRA2C/KCNMA1/PIK3CG	6
GO:0072376	protein activation cascade	6/353	28/18866	1.09396e-05	5.33106e-05	2.20274e-05	F7/F10/F3/F2/FN1/F11	6
GO:0072378	blood coagulation, fibrin clot formation	6/353	28/18866	1.09396e-05	5.33106e-05	2.20274e-05	F7/F10/F3/F2/FN1/F11	6
GO:0095500	acetylcholine receptor signaling pathway	6/353	28/18866	1.09396e-05	5.33106e-05	2.20274e-05	OPRM1/CHRM3/CHRM1/CHRM2/CHRM4/CHRNA7	6
GO:1902932	positive regulation of alcohol biosynthetic process	6/353	28/18866	1.09396e-05	5.33106e-05	2.20274e-05	TNF/IFNG/POR/IL1B/HRH1/SREBF1	6
GO:0051147	regulation of muscle cell differentiation	14/353	186/18866	1.12884e-05	5.49571e-05	2.27077e-05	MAPK14/BCL2/MDM2/IL4/TGFB1/PPARA/CXCL10/IGF2/SIRT1/NFATC1/EDN1/BDNF/CFLAR/MTOR	14
GO:0009299	mRNA transcription	5/353	17/18866	1.14638e-05	5.5596e-05	2.29717e-05	TP53/PPARD/HSF1/STAT3/SREBF1	5
GO:0030299	intestinal cholesterol absorption	5/353	17/18866	1.14638e-05	5.5596e-05	2.29717e-05	ENPP7/CD36/SOAT2/LDLR/AKR1C1	5
GO:0030730	sequestering of triglyceride	5/353	17/18866	1.14638e-05	5.5596e-05	2.29717e-05	TNF/PPARG/IL1B/PPARA/LPL	5
GO:0045986	negative regulation of smooth muscle contraction	5/353	17/18866	1.14638e-05	5.5596e-05	2.29717e-05	PTGS2/ADRB2/SOD1/ADRA2C/KCNMA1	5
GO:0006509	membrane protein ectodomain proteolysis	7/353	42/18866	1.16172e-05	5.61777e-05	2.32121e-05	TNF/IL10/IFNG/IL1B/ADRA2A/BACE1/TIMP1	7
GO:0034383	low-density lipoprotein particle clearance	7/353	42/18866	1.16172e-05	5.61777e-05	2.32121e-05	HMOX1/SOAT1/CD36/SOAT2/LDLR/APOB/ADIPOQ	7
GO:1904037	positive regulation of epithelial cell apoptotic process	7/353	42/18866	1.16172e-05	5.61777e-05	2.32121e-05	FASLG/AKR1C3/IL6/CD40LG/CCL2/PLA2G1B/CD40	7
GO:1903305	regulation of regulated secretory pathway	13/353	162/18866	1.16883e-05	5.64672e-05	2.33317e-05	ADRA1A/GSK3B/HMOX1/CHRM2/IL4/PRKCB/ADRA2A/DRD1/HTR2A/BACE1/PRKCG/IL13/DRD2	13
GO:0031294	lymphocyte costimulation	8/353	58/18866	1.17691e-05	5.68033e-05	2.34706e-05	AKT1/IL4/CD40LG/DPP4/CAV1/PTPN6/CD86/CD80	8
GO:0043409	negative regulation of MAPK cascade	14/353	187/18866	1.19986e-05	5.78016e-05	2.3883e-05	GSTP1/AKT1/CAV1/MYC/IL1B/PTEN/PTPN1/TLR4/HMGCR/PTPN6/PRKCD/IGF1R/EPHB2/ADIPOQ	14
GO:0071229	cellular response to acid chemical	9/353	76/18866	1.19989e-05	5.78016e-05	2.3883e-05	TNF/VEGFA/MMP2/EGFR/BCL2L1/COL1A1/COL3A1/HSF1/MTOR	9
GO:0009308	amine metabolic process	12/353	140/18866	1.30322e-05	6.27188e-05	2.59148e-05	SLC6A3/VCAM1/PSMD3/CYP1A1/MAOB/ODC1/NQO1/MAOA/DRD1/PSME3/ABAT/ABCC2	12
GO:0046661	male sex differentiation	13/353	164/18866	1.33403e-05	6.41404e-05	2.65022e-05	NCOA1/ESR1/AR/BCL2/BAX/INSR/ICAM1/AKR1C3/CCND1/BCL2L1/NKX3-1/REN/MGST1	13
GO:0045454	cell redox homeostasis	8/353	59/18866	1.33958e-05	6.42845e-05	2.65617e-05	NOS2/NOS3/MPO/NCF1/NFE2L2/NQO1/TXNRD1/GSR	8
GO:0048008	platelet-derived growth factor receptor signaling pathway	8/353	59/18866	1.33958e-05	6.42845e-05	2.65617e-05	F7/VEGFA/F3/PLAT/PTEN/PTPN1/APOD/ADIPOQ	8
GO:0007263	nitric oxide mediated signal transduction	6/353	29/18866	1.35773e-05	6.4908e-05	2.68194e-05	NOS2/VEGFA/EGFR/NOS3/PDX1/CD36	6
GO:0033032	regulation of myeloid cell apoptotic process	6/353	29/18866	1.35773e-05	6.4908e-05	2.68194e-05	BCL2/PIK3CD/CDKN2A/PTEN/SIRT1/ADIPOQ	6
GO:0036296	response to increased oxygen levels	6/353	29/18866	1.35773e-05	6.4908e-05	2.68194e-05	CDKN1A/PPARG/CYP1A1/CAV1/COL1A1/CAT	6
GO:2000108	positive regulation of leukocyte apoptotic process	6/353	29/18866	1.35773e-05	6.4908e-05	2.68194e-05	TP53/BAX/IL10/PIK3CD/CDKN2A/SIRT1	6
GO:0032651	regulation of interleukin-1 beta production	10/353	97/18866	1.3754e-05	6.56283e-05	2.7117e-05	CASP8/TNF/GSTP1/IL6/IFNG/HSPB1/TLR4/LPL/STAT3/CASP1	10
GO:0050764	regulation of phagocytosis	10/353	97/18866	1.3754e-05	6.56283e-05	2.7117e-05	TNF/PPARG/IFNG/SOD1/IL1B/CCL2/PTEN/PRKCG/CD36/ADIPOQ	10
GO:0030308	negative regulation of cell growth	14/353	190/18866	1.43719e-05	6.85117e-05	2.83084e-05	TP53/CDKN1A/BCL2/PPARG/RB1/CDKN2A/GJA1/TGFB1/PPARA/PPARD/SPP1/MAP2/ESR2/SIRT1	14
GO:1901222	regulation of NIK/NF-kappaB signaling	11/353	119/18866	1.46524e-05	6.97825e-05	2.88335e-05	RELA/TNF/NFKBIA/EGFR/IL1B/NR3C2/TLR4/EDN1/LITAF/CD86/RHOA	11
GO:0043367	CD4-positive, alpha-beta T cell differentiation	9/353	78/18866	1.48636e-05	7.06548e-05	2.91939e-05	IL6/IL4/IL2/IFNG/STAT3/CD86/CD80/PRKCZ/MTOR	9
GO:0072332	intrinsic apoptotic signaling pathway by p53 class mediator	9/353	78/18866	1.48636e-05	7.06548e-05	2.91939e-05	TP53/CDKN1A/BCL2/BAX/MDM2/CHEK2/E2F1/E2F2/SIRT1	9
GO:0006839	mitochondrial transport	17/353	271/18866	1.49839e-05	7.11596e-05	2.94024e-05	GSK3B/TP53/CASP8/BCL2/BAX/MAPK8/BCL2L1/HSP90AA1/ACACA/E2F1/NPEPPS/HK2/UCP3/UCP2/STAT3/ATF2/SREBF1	17
GO:0007006	mitochondrial membrane organization	12/353	142/18866	1.50486e-05	7.13995e-05	2.95016e-05	GSK3B/TP53/CASP8/BCL2/BAX/MAPK8/BCL2L1/HSP90AA1/E2F1/HK2/STAT3/ATF2	12
GO:0045833	negative regulation of lipid metabolic process	10/353	98/18866	1.50661e-05	7.1415e-05	2.9508e-05	TNF/AKT1/AKR1C3/SOD1/IL1B/ADRA2A/SIRT1/APOD/UGT1A1/PIK3CG	10
GO:0001836	release of cytochrome c from mitochondria	8/353	60/18866	1.52076e-05	7.18151e-05	2.96733e-05	TP53/BCL2/BAX/JUN/AKT1/MMP9/BCL2L1/CCK	8
GO:0042093	T-helper cell differentiation	8/353	60/18866	1.52076e-05	7.18151e-05	2.96733e-05	IL6/IL4/IL2/STAT3/CD86/CD80/PRKCZ/MTOR	8
GO:0043388	positive regulation of DNA binding	8/353	60/18866	1.52076e-05	7.18151e-05	2.96733e-05	PPARG/RB1/MMP9/IFNG/EGF/TGFB1/PARP1/PDX1	8
GO:0061098	positive regulation of protein tyrosine kinase activity	8/353	60/18866	1.52076e-05	7.18151e-05	2.96733e-05	ADRA1A/EGF/NCF1/ERBB3/ADRA2A/PTPN1/BDNF/ABI1	8
GO:0010948	negative regulation of cell cycle process	20/353	359/18866	1.54781e-05	7.30242e-05	3.01729e-05	CHEK1/TP53/CDKN1A/BCL2/BAX/PSMD3/RB1/PCNA/MDM2/CCND1/CCNB1/CDKN2A/CDK2/CCL2/PTEN/CHEK2/E2F1/PSME3/APC/NPM1	20
GO:0033194	response to hydroperoxide	5/353	18/18866	1.56301e-05	7.34657e-05	3.03553e-05	CHUK/SP1/CD36/PRKCD/MGST1	5
GO:0051023	regulation of immunoglobulin secretion	5/353	18/18866	1.56301e-05	7.34657e-05	3.03553e-05	TNF/IL6/IL2/CD40LG/CD40	5
GO:0071605	monocyte chemotactic protein-1 production	5/353	18/18866	1.56301e-05	7.34657e-05	3.03553e-05	GSTP1/IL1B/APOD/TRPV4/ADIPOQ	5
GO:0071637	regulation of monocyte chemotactic protein-1 production	5/353	18/18866	1.56301e-05	7.34657e-05	3.03553e-05	GSTP1/IL1B/APOD/TRPV4/ADIPOQ	5
GO:0031670	cellular response to nutrient	7/353	44/18866	1.59799e-05	7.50402e-05	3.10059e-05	NCOA1/PPARG/HMOX1/MDM2/COL1A1/PIM1/LPL	7
GO:0001844	protein insertion into mitochondrial membrane involved in apoptotic signaling pathway	6/353	30/18866	1.67058e-05	7.80846e-05	3.22638e-05	TP53/CASP8/BCL2/BAX/MAPK8/E2F1	6
GO:0042133	neurotransmitter metabolic process	6/353	30/18866	1.67058e-05	7.80846e-05	3.22638e-05	SLC6A4/SLC6A3/ACHE/MAOB/MAOA/ABAT	6
GO:0060055	angiogenesis involved in wound healing	6/353	30/18866	1.67058e-05	7.80846e-05	3.22638e-05	TNF/ALOX5/VEGFA/SERPINE1/KDR/ITGB3	6
GO:1905144	response to acetylcholine	6/353	30/18866	1.67058e-05	7.80846e-05	3.22638e-05	OPRM1/CHRM3/CHRM1/CHRM2/CHRM4/CHRNA7	6
GO:1905145	cellular response to acetylcholine	6/353	30/18866	1.67058e-05	7.80846e-05	3.22638e-05	OPRM1/CHRM3/CHRM1/CHRM2/CHRM4/CHRNA7	6
GO:0010906	regulation of glucose metabolic process	11/353	121/18866	1.71645e-05	8.00796e-05	3.30881e-05	NCOA2/GSK3B/TP53/INSR/AKT1/PPARA/IGFBP3/IGF2/SIRT1/ADIPOQ/MTOR	11
GO:1900542	regulation of purine nucleotide metabolic process	11/353	121/18866	1.71645e-05	8.00796e-05	3.30881e-05	NOS2/INSR/IL4/IFNG/NOS3/EIF6/HIF1A/PARP1/PPARA/HTR2A/STAT3	11
GO:0033013	tetrapyrrole metabolic process	8/353	61/18866	1.7221e-05	8.01207e-05	3.31051e-05	PRSS1/HMOX1/CYP1A2/CYP1A1/CTRB1/PRSS3/UGT1A1/ABCC1	8
GO:0046324	regulation of glucose import	8/353	61/18866	1.7221e-05	8.01207e-05	3.31051e-05	MAPK14/TNF/INSR/AKT1/NFE2L2/HK2/PLA2G1B/ADIPOQ	8
GO:1902110	positive regulation of mitochondrial membrane permeability involved in apoptotic process	8/353	61/18866	1.7221e-05	8.01207e-05	3.31051e-05	GSK3B/TP53/CASP8/BCL2/BAX/MAPK8/E2F1/ATF2	8
GO:0002702	positive regulation of production of molecular mediator of immune response	10/353	100/18866	1.80161e-05	8.36651e-05	3.45696e-05	IL6/IL4/IL2/IL1B/TGFB1/TLR4/CD36/CD40/PRKCZ/IL13	10
GO:0045807	positive regulation of endocytosis	10/353	100/18866	1.80161e-05	8.36651e-05	3.45696e-05	SELE/PPP3CA/PPARG/INSR/VEGFA/IL4/EGF/SERPINE1/CD36/DRD2	10
GO:0048678	response to axon injury	9/353	80/18866	1.82913e-05	8.45532e-05	3.49365e-05	BCL2/BAX/JUN/SOD1/PTEN/SPP1/APOD/GAP43/DRD2	9
GO:0055021	regulation of cardiac muscle tissue growth	9/353	80/18866	1.82913e-05	8.45532e-05	3.49365e-05	MAPK14/MAPK1/CCNB1/GJA1/PTEN/PPARA/PIM1/EDN1/MTOR	9
GO:1900182	positive regulation of protein localization to nucleus	9/353	80/18866	1.82913e-05	8.45532e-05	3.49365e-05	PTGS2/MAPK14/AKT1/MAPK1/IFNG/TGFB1/PARP1/F2/PRKCD	9
GO:1901224	positive regulation of NIK/NF-kappaB signaling	9/353	80/18866	1.82913e-05	8.45532e-05	3.49365e-05	RELA/TNF/EGFR/IL1B/NR3C2/TLR4/EDN1/CD86/RHOA	9
GO:2000300	regulation of synaptic vesicle exocytosis	9/353	80/18866	1.82913e-05	8.45532e-05	3.49365e-05	ADRA1A/GSK3B/CHRM2/PRKCB/DRD1/HTR2A/BACE1/PRKCG/DRD2	9
GO:0006775	fat-soluble vitamin metabolic process	7/353	45/18866	1.86224e-05	8.56902e-05	3.54064e-05	TNF/CYP3A4/CYP1A1/IFNG/IL1B/PPARD/RBP2	7
GO:0034105	positive regulation of tissue remodeling	7/353	45/18866	1.86224e-05	8.56902e-05	3.54064e-05	BAX/PPP3CA/IL2/EGFR/PRKCA/SPP1/CA2	7
GO:0051204	protein insertion into mitochondrial membrane	7/353	45/18866	1.86224e-05	8.56902e-05	3.54064e-05	TP53/CASP8/BCL2/BAX/MAPK8/HSP90AA1/E2F1	7
GO:0070266	necroptotic process	7/353	45/18866	1.86224e-05	8.56902e-05	3.54064e-05	TP53/FASLG/CASP8/TNF/CAV1/TLR4/CFLAR	7
GO:1901028	regulation of mitochondrial outer membrane permeabilization involved in apoptotic signaling pathway	7/353	45/18866	1.86224e-05	8.56902e-05	3.54064e-05	GSK3B/TP53/CASP8/BCL2/BAX/MAPK8/E2F1	7
GO:0050864	regulation of B cell activation	14/353	195/18866	1.92565e-05	8.8527e-05	3.65785e-05	CDKN1A/CASP3/BCL2/AHR/IL6/IL4/IL2/IL10/TGFB1/IGHG1/TLR4/PTPN6/CD40/IL13	14
GO:0010803	regulation of tumor necrosis factor-mediated signaling pathway	8/353	62/18866	1.94537e-05	8.93522e-05	3.69195e-05	CASP8/TNF/IKBKB/GSTP1/CHUK/CASP1/IKBKG/ADIPOQ	8
GO:0042102	positive regulation of T cell proliferation	10/353	101/18866	1.96684e-05	9.02561e-05	3.7293e-05	VCAM1/IL6/IL4/IL2/CD40LG/IL1B/IL1A/IGF2/CD86/CD80	10
GO:0046631	alpha-beta T cell activation	12/353	146/18866	1.9913e-05	9.1295e-05	3.77222e-05	BCL2/IL6/IL4/IL2/IFNG/IRF1/STAT3/CD86/CD80/PRKCZ/RHOA/MTOR	12
GO:0006140	regulation of nucleotide metabolic process	11/353	123/18866	2.00416e-05	9.1801e-05	3.79313e-05	NOS2/INSR/IL4/IFNG/NOS3/EIF6/HIF1A/PARP1/PPARA/HTR2A/STAT3	11
GO:0002675	positive regulation of acute inflammatory response	6/353	31/18866	2.03909e-05	9.2726e-05	3.83135e-05	PTGS2/TNF/IL6/IL1B/PTGER3/PIK3CG	6
GO:0014072	response to isoquinoline alkaloid	6/353	31/18866	2.03909e-05	9.2726e-05	3.83135e-05	OPRM1/RELA/MDM2/PRKCG/DRD2/MTOR	6
GO:0034368	protein-lipid complex remodeling	6/353	31/18866	2.03909e-05	9.2726e-05	3.83135e-05	MPO/LCAT/PLA2G2E/LPL/CETP/APOB	6
GO:0034369	plasma lipoprotein particle remodeling	6/353	31/18866	2.03909e-05	9.2726e-05	3.83135e-05	MPO/LCAT/PLA2G2E/LPL/CETP/APOB	6
GO:0034377	plasma lipoprotein particle assembly	6/353	31/18866	2.03909e-05	9.2726e-05	3.83135e-05	PRKACA/LCAT/SOAT1/SOAT2/MTTP/APOB	6
GO:0043278	response to morphine	6/353	31/18866	2.03909e-05	9.2726e-05	3.83135e-05	OPRM1/RELA/MDM2/PRKCG/DRD2/MTOR	6
GO:0045940	positive regulation of steroid metabolic process	6/353	31/18866	2.03909e-05	9.2726e-05	3.83135e-05	TNF/IFNG/POR/IL1B/SREBF1/CES1	6
GO:0071549	cellular response to dexamethasone stimulus	6/353	31/18866	2.03909e-05	9.2726e-05	3.83135e-05	ICAM1/EGFR/CASP9/NR3C1/CFLAR/ABCC2	6
GO:0015980	energy derivation by oxidation of organic compounds	17/353	278/18866	2.08091e-05	9.4389e-05	3.90006e-05	NOS2/GSK3B/TP53/INSR/CYP1A2/AKT1/IL4/IFNG/CCNB1/HIF1A/MYC/IGF2/PYGM/CYCS/CAT/CALM1/MTOR	17
GO:0007213	G protein-coupled acetylcholine receptor signaling pathway	5/353	19/18866	2.08878e-05	9.4389e-05	3.90006e-05	OPRM1/CHRM3/CHRM1/CHRM2/CHRM4	5
GO:0032095	regulation of response to food	5/353	19/18866	2.08878e-05	9.4389e-05	3.90006e-05	OPRM1/PPARA/PRKCG/CCK/MTOR	5
GO:0051546	keratinocyte migration	5/353	19/18866	2.08878e-05	9.4389e-05	3.90006e-05	HAS2/MMP9/PTEN/PPARD/MTOR	5
GO:0060252	positive regulation of glial cell proliferation	5/353	19/18866	2.08878e-05	9.4389e-05	3.90006e-05	TNF/IL6/IL1B/E2F1/MTOR	5
GO:0098856	intestinal lipid absorption	5/353	19/18866	2.08878e-05	9.4389e-05	3.90006e-05	ENPP7/CD36/SOAT2/LDLR/AKR1C1	5
GO:1902176	negative regulation of oxidative stress-induced intrinsic apoptotic signaling pathway	5/353	19/18866	2.08878e-05	9.4389e-05	3.90006e-05	AKT1/HIF1A/HSPB1/NFE2L2/SIRT1	5
GO:0045088	regulation of innate immune response	18/353	307/18866	2.09865e-05	9.47498e-05	3.91497e-05	RELA/STAT1/PSMD3/PPARG/IKBKB/IFNG/RAF1/CHUK/IRF1/PTPN1/PRKACA/TLR4/IRF3/PTPN6/PRKCD/PSME3/IKBKG/DRD2	18
GO:0007043	cell-cell junction assembly	12/353	147/18866	2.13244e-05	9.61029e-05	3.97088e-05	TNF/IKBKB/PRKCA/CAV1/GJA1/IL1B/CLDN4/PRKACA/TRPV4/PECAM1/APC/RHOA	12
GO:0044409	entry into host	12/353	147/18866	2.13244e-05	9.61029e-05	3.97088e-05	ICAM1/MET/EGFR/DPP4/CAV1/CXCL8/HTR2A/CTSB/CD86/CD80/LDLR/ITGB3	12
GO:0032309	icosanoid secretion	7/353	46/18866	2.16153e-05	9.72398e-05	4.01786e-05	NOS2/IL1B/PLA2G1B/PLA2G2E/EDN1/PLA2G4A/DRD2	7
GO:0061028	establishment of endothelial barrier	7/353	46/18866	2.16153e-05	9.72398e-05	4.01786e-05	FASN/TNF/IKBKB/ICAM1/VEGFA/IL1B/PECAM1	7
GO:0032613	interleukin-10 production	8/353	63/18866	2.19244e-05	9.84545e-05	4.06805e-05	IL6/IL4/CD40LG/TLR4/STAT3/PRKCD/PRKCZ/IL13	8
GO:1902686	mitochondrial outer membrane permeabilization involved in programmed cell death	8/353	63/18866	2.19244e-05	9.84545e-05	4.06805e-05	GSK3B/TP53/CASP8/BCL2/BAX/MAPK8/E2F1/ATF2	8
GO:0010887	negative regulation of cholesterol storage	4/353	10/18866	2.31488e-05	0.000103308	4.26857e-05	PPARG/PPARA/PPARD/CES1	4
GO:0045792	negative regulation of cell size	4/353	10/18866	2.31488e-05	0.000103308	4.26857e-05	AKT1/PTEN/RHOA/MTOR	4
GO:0051901	positive regulation of mitochondrial depolarization	4/353	10/18866	2.31488e-05	0.000103308	4.26857e-05	PARP1/KDR/ALOX12/CCK	4
GO:0051918	negative regulation of fibrinolysis	4/353	10/18866	2.31488e-05	0.000103308	4.26857e-05	THBD/SERPINE1/F2/PLG	4
GO:0070391	response to lipoteichoic acid	4/353	10/18866	2.31488e-05	0.000103308	4.26857e-05	MAPK14/RELA/TLR4/CD36	4
GO:0071223	cellular response to lipoteichoic acid	4/353	10/18866	2.31488e-05	0.000103308	4.26857e-05	MAPK14/RELA/TLR4/CD36	4
GO:0071394	cellular response to testosterone stimulus	4/353	10/18866	2.31488e-05	0.000103308	4.26857e-05	AR/ELK1/SPP1/SIRT1	4
GO:0035270	endocrine system development	11/353	125/18866	2.33271e-05	0.000104011	4.29764e-05	SLC6A3/GSK3B/INSR/AKT1/MAPK1/IL6/RAF1/PDX1/CREB1/MAPK3/DRD2	11
GO:0045732	positive regulation of protein catabolic process	15/353	225/18866	2.34619e-05	0.00010452	4.31865e-05	GSK3B/TNF/AKT1/MDM2/IFNG/HSP90AA1/EGF/CAV1/GJA1/IL1B/PTEN/NFE2L2/ADRA2A/APC/LDLR	15
GO:0001885	endothelial cell development	8/353	64/18866	2.4653e-05	0.000109278	4.51526e-05	FASN/TNF/IKBKB/ICAM1/VEGFA/MET/IL1B/PECAM1	8
GO:0051926	negative regulation of calcium ion transport	8/353	64/18866	2.4653e-05	0.000109278	4.51526e-05	PTGS2/BCL2/ICAM1/GSTM2/NOS3/ADRA2A/DRD2/CALM1	8
GO:0002718	regulation of cytokine production involved in immune response	9/353	83/18866	2.46821e-05	0.000109278	4.51526e-05	TNF/HMOX1/IL6/IL10/IL1B/TGFB1/TLR4/CD36/PRKCZ	9
GO:0034367	protein-containing complex remodeling	6/353	32/18866	2.47037e-05	0.000109278	4.51526e-05	MPO/LCAT/PLA2G2E/LPL/CETP/APOB	6
GO:0034694	response to prostaglandin	6/353	32/18866	2.47037e-05	0.000109278	4.51526e-05	PPARG/AKT1/AKR1C3/ACACA/EDN1/APOB	6
GO:0038128	ERBB2 signaling pathway	6/353	32/18866	2.47037e-05	0.000109278	4.51526e-05	ERBB2/EGFR/HSP90AA1/EGF/PRKCA/ERBB3	6
GO:0097421	liver regeneration	6/353	32/18866	2.47037e-05	0.000109278	4.51526e-05	HMOX1/PCNA/IL6/IL10/EGFR/CCND1	6
GO:0098810	neurotransmitter reuptake	6/353	32/18866	2.47037e-05	0.000109278	4.51526e-05	SLC6A4/SLC6A3/SLC6A2/DRD1/DRD2/ITGB3	6
GO:0022602	ovulation cycle process	7/353	47/18866	2.49939e-05	0.000110368	4.56028e-05	PGR/ESR1/CASP3/NOS3/HSPA5/SIRT1/PAM	7
GO:0045933	positive regulation of muscle contraction	7/353	47/18866	2.49939e-05	0.000110368	4.56028e-05	PTGS2/CHRM3/ADRA2B/ADRA1A/EDN1/RHOA/ABAT	7
GO:0046486	glycerolipid metabolic process	22/353	434/18866	2.52268e-05	0.000111299	4.59875e-05	ACHE/PIK3CD/CAV1/PTEN/PON1/HTR2A/SIRT1/PLA2G1B/LCAT/PLA2G2E/LPL/FABP1/CETP/PCYT1A/ALPI/PLA2G4A/SREBF1/PLB1/LDLR/CAT/APOB/PIK3CG	22
GO:1901888	regulation of cell junction assembly	14/353	200/18866	2.55484e-05	0.000112619	4.6533e-05	TNF/IKBKB/VEGFA/CAV1/GJA1/IL1B/PTEN/KDR/PRKACA/APOD/GAP43/BDNF/RHOA/EPHB2	14
GO:0045580	regulation of T cell differentiation	12/353	150/18866	2.60947e-05	0.000114926	4.74863e-05	IL4/IL2/IFNG/ERBB2/SOD1/IL1B/IL1A/IRF1/CD86/CD80/PRKCZ/RHOA	12
GO:1905477	positive regulation of protein localization to membrane	11/353	127/18866	2.70684e-05	0.000119111	4.92153e-05	TP53/CASP8/BCL2/TNF/MAPK8/AKT1/IFNG/ERBB2/EGFR/E2F1/EPHB2	11
GO:0002544	chronic inflammatory response	5/353	20/18866	2.74247e-05	0.000120153	4.96461e-05	TNF/PTGES/IL4/IL10/GJA1	5
GO:0007252	I-kappaB phosphorylation	5/353	20/18866	2.74247e-05	0.000120153	4.96461e-05	TNF/IKBKB/AKT1/CHUK/TLR4	5
GO:0071731	response to nitric oxide	5/353	20/18866	2.74247e-05	0.000120153	4.96461e-05	MMP3/CDK2/CCNA2/EGLN1/CFLAR	5
GO:0097709	connective tissue replacement	5/353	20/18866	2.74247e-05	0.000120153	4.96461e-05	PPP3CA/HIF1A/TGFB1/IL1A/TIMP1	5
GO:1900409	positive regulation of cellular response to oxidative stress	5/353	20/18866	2.74247e-05	0.000120153	4.96461e-05	TNF/MCL1/MMP3/SOD1/TLR4	5
GO:0062014	negative regulation of small molecule metabolic process	10/353	105/18866	2.76463e-05	0.000120765	4.9899e-05	TP53/AKT1/AKR1C3/SOD1/TGFB1/PARP1/PPARA/SIRT1/STAT3/ADIPOQ	10
GO:0010573	vascular endothelial growth factor production	8/353	65/18866	2.76604e-05	0.000120765	4.9899e-05	PTGS2/TNF/CYP1B1/IL6/HIF1A/IL1B/TGFB1/IL1A	8
GO:0035794	positive regulation of mitochondrial membrane permeability	8/353	65/18866	2.76604e-05	0.000120765	4.9899e-05	GSK3B/TP53/CASP8/BCL2/BAX/MAPK8/E2F1/ATF2	8
GO:0051205	protein insertion into membrane	8/353	65/18866	2.76604e-05	0.000120765	4.9899e-05	TP53/CASP8/BCL2/BAX/MAPK8/EGFR/HSP90AA1/E2F1	8
GO:0048872	homeostasis of number of cells	16/353	256/18866	2.78817e-05	0.000121626	5.02548e-05	MAPK14/CASP3/BCL2/BAX/STAT1/HMOX1/AKT1/VEGFA/RB1/IL6/IL2/PIK3CD/NOS3/SOD1/HIF1A/STAT3	16
GO:0007179	transforming growth factor beta receptor signaling pathway	14/353	202/18866	2.8532e-05	0.000124355	5.13823e-05	TP53/JUN/FOS/HSPA5/CAV1/TGFB1/PARP1/COL3A1/SIRT1/CITED1/CREB1/PRKCZ/RHOA/GOT1	14
GO:0040018	positive regulation of multicellular organism growth	6/353	33/18866	2.97209e-05	0.00012909	5.33387e-05	SLC6A3/BCL2/HSF1/IGF2/CREB1/DRD2	6
GO:0046627	negative regulation of insulin receptor signaling pathway	6/353	33/18866	2.97209e-05	0.00012909	5.33387e-05	RELA/IL1B/PRKCB/PTPN1/PRKCD/PRKCZ	6
GO:0120255	olefinic compound biosynthetic process	6/353	33/18866	2.97209e-05	0.00012909	5.33387e-05	GSTP1/GSTM2/GSTM1/ALOX5/AKR1C3/ALOX12	6
GO:1902003	regulation of amyloid-beta formation	6/353	33/18866	2.97209e-05	0.00012909	5.33387e-05	RELA/CASP3/TNF/IFNG/CHRNA7/SP1	6
GO:0019395	fatty acid oxidation	10/353	106/18866	3.00266e-05	0.000130305	5.38407e-05	MAPK14/PPARG/AKT1/POR/PPARA/PPARD/ALOX12/FABP1/ADIPOQ/MTOR	10
GO:0007265	Ras protein signal transduction	19/353	346/18866	3.07492e-05	0.000133326	5.50891e-05	ADRA1A/MAPK14/TP53/CDKN1A/JUN/RB1/MET/CDKN2A/RAF1/CDK2/COL3A1/CHUK/RASSF1/RASA1/ADRA2A/CCNA2/PECAM1/RHOA/EPHB2	19
GO:0046626	regulation of insulin receptor signaling pathway	8/353	66/18866	3.09689e-05	0.000134048	5.53872e-05	RELA/IL1B/PRKCB/IGF2/SIRT1/PTPN1/PRKCD/PRKCZ	8
GO:1902108	regulation of mitochondrial membrane permeability involved in apoptotic process	8/353	66/18866	3.09689e-05	0.000134048	5.53872e-05	GSK3B/TP53/CASP8/BCL2/BAX/MAPK8/E2F1/ATF2	8
GO:0021700	developmental maturation	17/353	287/18866	3.12165e-05	0.000135003	5.57821e-05	PDE3A/PGR/CDKN1A/BCL2/PPARG/VEGFA/RB1/MMP2/CCNB1/AKR1B1/HIF1A/PTEN/RUNX2/PRKACA/REN/RHOA/MTOR	17
GO:0051346	negative regulation of hydrolase activity	23/353	473/18866	3.172e-05	0.000137063	5.66332e-05	PTGS2/GSK3B/TP53/TNF/SLPI/IKBKB/AKT1/VEGFA/MMP9/MDM2/BIRC5/NOS3/POR/RAF1/SERPINE1/MAP2/SIRT1/EGLN1/FABP1/CNN3/PRKCZ/CFLAR/TIMP1	23
GO:0034109	homotypic cell-cell adhesion	9/353	86/18866	3.28753e-05	0.000141569	5.8495e-05	PRKCA/HSPB1/ALOX12/PTPN6/PRKCD/FN1/ABAT/PIK3CG/ITGB3	9
GO:0045445	myoblast differentiation	9/353	86/18866	3.28753e-05	0.000141569	5.8495e-05	MAPK14/TNF/RB1/TGFB1/PPARD/CXCL10/IGFBP3/PLG/HMGCR	9
GO:0070664	negative regulation of leukocyte proliferation	9/353	86/18866	3.28753e-05	0.000141569	5.8495e-05	CASP3/GSTP1/IL2/IL10/ERBB2/CRP/PTPN6/CD86/CD80	9
GO:2000106	regulation of leukocyte apoptotic process	9/353	86/18866	3.28753e-05	0.000141569	5.8495e-05	TP53/BAX/IL2/IL10/PIK3CD/CDKN2A/HIF1A/PTEN/SIRT1	9
GO:0003254	regulation of membrane depolarization	7/353	49/18866	3.30607e-05	0.000141882	5.86242e-05	SCN5A/BCL2/PARP1/KDR/ALOX12/CCK/GOT1	7
GO:0048512	circadian behavior	7/353	49/18866	3.30607e-05	0.000141882	5.86242e-05	ADRB1/NCOA2/TP53/PTEN/CSF2/DRD2/MTOR	7
GO:0090151	establishment of protein localization to mitochondrial membrane	7/353	49/18866	3.30607e-05	0.000141882	5.86242e-05	TP53/CASP8/BCL2/BAX/MAPK8/HSP90AA1/E2F1	7
GO:1990090	cellular response to nerve growth factor stimulus	7/353	49/18866	3.30607e-05	0.000141882	5.86242e-05	AKT1/HSPA5/PTEN/E2F1/TRPV1/BDNF/CREB1	7
GO:0002262	myeloid cell homeostasis	12/353	154/18866	3.38826e-05	0.000145285	6.00304e-05	MAPK14/CASP3/BAX/STAT1/HMOX1/VEGFA/RB1/IL6/PIK3CD/SOD1/HIF1A/STAT3	12
GO:0045670	regulation of osteoclast differentiation	8/353	67/18866	3.4602e-05	0.000147866	6.10969e-05	TNF/IL4/IFNG/FOS/CA2/TLR4/CREB1/MTOR	8
GO:0050918	positive chemotaxis	8/353	67/18866	3.4602e-05	0.000147866	6.10969e-05	F7/VEGFA/MET/F3/CXCL8/CXCL10/KDR/CCL16	8
GO:0072678	T cell migration	8/353	67/18866	3.4602e-05	0.000147866	6.10969e-05	ICAM1/PIK3CD/CCL2/CXCL11/CXCL10/APOD/RHOA/PIK3CG	8
GO:1905710	positive regulation of membrane permeability	8/353	67/18866	3.4602e-05	0.000147866	6.10969e-05	GSK3B/TP53/CASP8/BCL2/BAX/MAPK8/E2F1/ATF2	8
GO:0002363	alpha-beta T cell lineage commitment	5/353	21/18866	3.54449e-05	0.000150154	6.20423e-05	BCL2/IL6/STAT3/RHOA/MTOR	5
GO:0010893	positive regulation of steroid biosynthetic process	5/353	21/18866	3.54449e-05	0.000150154	6.20423e-05	TNF/IFNG/POR/IL1B/SREBF1	5
GO:0036499	PERK-mediated unfolded protein response	5/353	21/18866	3.54449e-05	0.000150154	6.20423e-05	HSPA5/CCL2/CXCL8/NFE2L2/PTPN1	5
GO:0044241	lipid digestion	5/353	21/18866	3.54449e-05	0.000150154	6.20423e-05	ENPP7/CD36/SOAT2/LDLR/AKR1C1	5
GO:0046827	positive regulation of protein export from nucleus	5/353	21/18866	3.54449e-05	0.000150154	6.20423e-05	GSK3B/TP53/MDM2/IL1B/PRKACA	5
GO:0048305	immunoglobulin secretion	5/353	21/18866	3.54449e-05	0.000150154	6.20423e-05	TNF/IL6/IL2/CD40LG/CD40	5
GO:0061042	vascular wound healing	5/353	21/18866	3.54449e-05	0.000150154	6.20423e-05	TNF/ALOX5/VEGFA/SERPINE1/KDR	5
GO:0140467	integrated stress response signaling	5/353	21/18866	3.54449e-05	0.000150154	6.20423e-05	HSPA5/CCL2/CXCL8/NFE2L2/PTPN1	5
GO:0042311	vasodilation	6/353	34/18866	3.55252e-05	0.000150154	6.20423e-05	ADRB2/ADRB1/NOS3/SOD1/DRD1/KCNMA1	6
GO:0046685	response to arsenic-containing substance	6/353	34/18866	3.55252e-05	0.000150154	6.20423e-05	CDKN1A/HMOX1/CYP1A1/PTEN/HSF1/ABCC2	6
GO:0050715	positive regulation of cytokine secretion	6/353	34/18866	3.55252e-05	0.000150154	6.20423e-05	TNF/IL10/IFNG/IL1A/IRF3/DRD2	6
GO:0098664	G protein-coupled serotonin receptor signaling pathway	6/353	34/18866	3.55252e-05	0.000150154	6.20423e-05	CHRM3/CHRM1/CHRM2/CHRM4/HTR2A/HRH1	6
GO:2000352	negative regulation of endothelial cell apoptotic process	6/353	34/18866	3.55252e-05	0.000150154	6.20423e-05	ICAM1/IL4/SERPINE1/NFE2L2/KDR/IL13	6
GO:0019371	cyclooxygenase pathway	4/353	11/18866	3.58401e-05	0.000150852	6.23306e-05	PTGS2/PTGS1/AKR1C3/PTGES	4
GO:0033197	response to vitamin E	4/353	11/18866	3.58401e-05	0.000150852	6.23306e-05	PPARG/CCND1/COL1A1/CAT	4
GO:0033483	gas homeostasis	4/353	11/18866	3.58401e-05	0.000150852	6.23306e-05	GSTP1/HIF1A/CAV1/EGLN1	4
GO:0042135	neurotransmitter catabolic process	4/353	11/18866	3.58401e-05	0.000150852	6.23306e-05	ACHE/MAOB/MAOA/ABAT	4
GO:1903800	positive regulation of production of miRNAs involved in gene silencing by miRNA	4/353	11/18866	3.58401e-05	0.000150852	6.23306e-05	TP53/IL6/EGFR/TGFB1	4
GO:0051781	positive regulation of cell division	9/353	87/18866	3.60731e-05	0.000151436	6.25719e-05	VEGFA/IL1B/TGFB1/IL1A/IGF2/NKX3-1/RHOA/CAT/DRD2	9
GO:0060291	long-term synaptic potentiation	9/353	87/18866	3.60731e-05	0.000151436	6.25719e-05	GSK3B/MAPK1/PTEN/DRD1/CHRNA7/CREB1/PRKCZ/EPHB2/DRD2	9
GO:0060420	regulation of heart growth	9/353	87/18866	3.60731e-05	0.000151436	6.25719e-05	MAPK14/MAPK1/CCNB1/GJA1/PTEN/PPARA/PIM1/EDN1/MTOR	9
GO:0010508	positive regulation of autophagy	11/353	131/18866	3.61292e-05	0.000151436	6.25719e-05	ADRB2/GSK3B/HMOX1/IL4/IFNG/HIF1A/HK2/KDR/SIRT1/IKBKG/MAPK3	11
GO:0046887	positive regulation of hormone secretion	11/353	131/18866	3.61292e-05	0.000151436	6.25719e-05	EGFR/HIF1A/GJA1/PPARD/SPP1/NKX3-1/PDX1/EDN1/CREB1/ABAT/DRD2	11
GO:0007622	rhythmic behavior	7/353	50/18866	3.78314e-05	0.000158044	6.53024e-05	ADRB1/NCOA2/TP53/PTEN/CSF2/DRD2/MTOR	7
GO:0014009	glial cell proliferation	7/353	50/18866	3.78314e-05	0.000158044	6.53024e-05	CHRM1/TNF/IL6/IL1B/E2F1/CREB1/MTOR	7
GO:0042987	amyloid precursor protein catabolic process	7/353	50/18866	3.78314e-05	0.000158044	6.53024e-05	RELA/CASP3/TNF/IFNG/CHRNA7/BACE1/SP1	7
GO:1903580	positive regulation of ATP metabolic process	7/353	50/18866	3.78314e-05	0.000158044	6.53024e-05	INSR/IL4/IFNG/CCNB1/HIF1A/HTR2A/STAT3	7
GO:0045619	regulation of lymphocyte differentiation	13/353	181/18866	3.79172e-05	0.000158271	6.53961e-05	IL4/IL2/IFNG/ERBB2/SOD1/IL1B/IL1A/IRF1/PTPN6/CD86/CD80/PRKCZ/RHOA	13
GO:2000278	regulation of DNA biosynthetic process	10/353	109/18866	3.82486e-05	0.000159522	6.59131e-05	TP53/CDKN1A/PPARG/PCNA/MAPK1/HSP90AA1/MYC/GJA1/MAPK3/ADIPOQ	10
GO:0010812	negative regulation of cell-substrate adhesion	8/353	68/18866	3.85846e-05	0.000160657	6.63821e-05	CDKN2A/SERPINE1/COL1A1/PTEN/RASA1/APOD/PLG/RHOA	8
GO:0016239	positive regulation of macroautophagy	8/353	68/18866	3.85846e-05	0.000160657	6.63821e-05	ADRB2/HMOX1/IL4/HIF1A/KDR/SIRT1/IKBKG/MAPK3	8
GO:0042476	odontogenesis	11/353	132/18866	3.87654e-05	0.000161277	6.6638e-05	SCN5A/BAX/SERPINE1/COL1A1/PPARA/RUNX2/CA2/PAM/EDN1/ATF2/RHOA	11
GO:0032755	positive regulation of interleukin-6 production	9/353	88/18866	3.95301e-05	0.000164323	6.78965e-05	TNF/IL6/IFNG/IL1B/IL1A/TLR4/LPL/CD36/STAT3	9
GO:0051604	protein maturation	17/353	293/18866	4.05055e-05	0.000168238	6.95144e-05	F7/CASP8/CASP3/MDM2/PLAU/F3/PLAT/SERPINE1/PARP1/PRKACA/PRSS3/ENPEP/CASP1/REN/CES1/F11/ECE1	17
GO:0044242	cellular lipid catabolic process	15/353	236/18866	4.0812e-05	0.000169371	6.99826e-05	CYP1B1/AKT1/AKR1C3/PPARA/PPARD/ENPP7/LPL/FABP1/PRKCD/PLA2G4A/LDLR/APOB/ADIPOQ/PIK3CG/MTOR	15
GO:0006641	triglyceride metabolic process	10/353	110/18866	4.13854e-05	0.00017161	7.09074e-05	CAV1/SIRT1/LPL/FABP1/CETP/SREBF1/LDLR/CAT/APOB/PIK3CG	10
GO:0006691	leukotriene metabolic process	6/353	35/18866	4.22048e-05	0.000174433	7.20739e-05	ALOX5/LTA4H/ALOX12/PLA2G1B/PLA2G4A/ABCC1	6
GO:0032735	positive regulation of interleukin-12 production	6/353	35/18866	4.22048e-05	0.000174433	7.20739e-05	MAPK14/IFNG/CD40LG/TLR4/CD36/CD40	6
GO:0065005	protein-lipid complex assembly	6/353	35/18866	4.22048e-05	0.000174433	7.20739e-05	PRKACA/LCAT/SOAT1/SOAT2/MTTP/APOB	6
GO:1904031	positive regulation of cyclin-dependent protein kinase activity	6/353	35/18866	4.22048e-05	0.000174433	7.20739e-05	CDKN1A/AKT1/EGFR/CCND1/CCNB1/CCND2	6
GO:0071230	cellular response to amino acid stimulus	8/353	69/18866	4.29427e-05	0.000177337	7.32738e-05	TNF/MMP2/EGFR/BCL2L1/COL1A1/COL3A1/HSF1/MTOR	8
GO:0035272	exocrine system development	7/353	51/18866	4.31531e-05	0.000178059	7.35724e-05	TNF/INSR/EGFR/TGFB1/IGF2/NKX3-1/PDX1	7
GO:0030100	regulation of endocytosis	14/353	210/18866	4.37501e-05	0.000180227	7.44682e-05	SLC2A4/SELE/PPP3CA/PPARG/INSR/VEGFA/IL4/EGF/CAV1/SERPINE1/PTPN1/CD36/DRD2/ITGB3	14
GO:0045216	cell-cell junction organization	14/353	210/18866	4.37501e-05	0.000180227	7.44682e-05	TNF/IKBKB/VEGFA/PRKCA/CAV1/GJA1/IL1B/TGFB1/CLDN4/PRKACA/TRPV4/PECAM1/APC/RHOA	14
GO:0046328	regulation of JNK cascade	13/353	184/18866	4.49836e-05	0.000185157	7.65052e-05	TNF/GSTP1/AKT1/EGFR/CD40LG/IL1B/NCF1/PTPN1/TRPV4/TLR4/EDN1/MAPK8IP2/IGF1R	13
GO:0032069	regulation of nuclease activity	5/353	22/18866	4.51692e-05	0.000185164	7.65081e-05	AKT1/PCNA/SIRT1/PRKCD/NPM1	5
GO:0042359	vitamin D metabolic process	5/353	22/18866	4.51692e-05	0.000185164	7.65081e-05	TNF/CYP3A4/CYP1A1/IFNG/IL1B	5
GO:0071379	cellular response to prostaglandin stimulus	5/353	22/18866	4.51692e-05	0.000185164	7.65081e-05	PPARG/AKT1/AKR1C3/ACACA/APOB	5
GO:1902884	positive regulation of response to oxidative stress	5/353	22/18866	4.51692e-05	0.000185164	7.65081e-05	TNF/MCL1/MMP3/SOD1/TLR4	5
GO:2000479	regulation of cAMP-dependent protein kinase activity	5/353	22/18866	4.51692e-05	0.000185164	7.65081e-05	ADRB2/CXCL10/PKIA/SIRT1/ADIPOQ	5
GO:0072331	signal transduction by p53 class mediator	16/353	267/18866	4.63293e-05	0.000189765	7.84093e-05	MAPK14/CHEK1/TP53/CDKN1A/BCL2/BAX/AKT1/PCNA/MDM2/CCNB1/CDK2/CHEK2/E2F1/E2F2/SIRT1/EEF1E1	16
GO:2001257	regulation of cation channel activity	13/353	185/18866	4.75812e-05	0.000194735	8.04625e-05	OPRM1/ADRB2/GSTM2/MMP9/IFNG/CAV1/CCL2/GRIA2/PRKACA/MAPK8IP2/EPHB2/DRD2/CALM1	13
GO:0006879	cellular iron ion homeostasis	8/353	70/18866	4.77038e-05	0.000195078	8.06042e-05	HMOX1/IFNG/SOD1/HIF1A/MYC/ABCG2/NOX5/EGLN1	8
GO:0048260	positive regulation of receptor-mediated endocytosis	7/353	52/18866	4.90733e-05	0.000200353	8.27839e-05	SELE/INSR/VEGFA/IL4/EGF/SERPINE1/DRD2	7
GO:1990089	response to nerve growth factor	7/353	52/18866	4.90733e-05	0.000200353	8.27839e-05	AKT1/HSPA5/PTEN/E2F1/TRPV1/BDNF/CREB1	7
GO:0033762	response to glucagon	6/353	36/18866	4.98541e-05	0.000203046	8.38968e-05	ADCY2/CCNA2/PRKACA/CREB1/SREBF1/ABCC2	6
GO:0045742	positive regulation of epidermal growth factor receptor signaling pathway	6/353	36/18866	4.98541e-05	0.000203046	8.38968e-05	FASLG/AKT1/MMP9/EGF/NCF1/ADRA2A	6
GO:2000310	regulation of NMDA receptor activity	6/353	36/18866	4.98541e-05	0.000203046	8.38968e-05	OPRM1/IFNG/CCL2/GRIA2/MAPK8IP2/EPHB2	6
GO:0016051	carbohydrate biosynthetic process	14/353	213/18866	5.10667e-05	0.000207817	8.5868e-05	GSK3B/INSR/HAS2/AKT1/AKR1B1/EGF/TGFB1/PPARA/IGF2/SIRT1/HRH1/GOT1/ADIPOQ/MTOR	14
GO:0046849	bone remodeling	9/353	91/18866	5.16283e-05	0.000209425	8.65326e-05	ADRB2/IL6/EGFR/PRKCA/GJA1/TGFB1/SPP1/CA2/ITGB3	9
GO:0060333	interferon-gamma-mediated signaling pathway	9/353	91/18866	5.16283e-05	0.000209425	8.65326e-05	TP53/VCAM1/STAT1/PPARG/ICAM1/IFNG/IRF1/IRF3/PRKCD	9
GO:0097306	cellular response to alcohol	9/353	91/18866	5.16283e-05	0.000209425	8.65326e-05	PPARG/AKT1/AKR1C3/AHR/ADCY2/ACACA/PTEN/UGT1A1/CES1	9
GO:1904063	negative regulation of cation transmembrane transport	9/353	91/18866	5.16283e-05	0.000209425	8.65326e-05	KCNH2/GSTM2/MMP9/CAV1/PTEN/ADRA2A/EPHB2/DRD2/CALM1	9
GO:0033627	cell adhesion mediated by integrin	8/353	71/18866	5.28968e-05	0.000212971	8.79974e-05	ICAM1/CYP1B1/DPP4/PLAU/SERPINE1/PTPN6/PIK3CG/ITGB3	8
GO:0050891	multicellular organismal water homeostasis	8/353	71/18866	5.28968e-05	0.000212971	8.79974e-05	HAS2/MET/ADCY2/AKR1B1/CLDN4/PRKACA/ALOX12/TRPV4	8
GO:0061180	mammary gland epithelium development	8/353	71/18866	5.28968e-05	0.000212971	8.79974e-05	PGR/ESR1/AR/BAX/AKT1/MAPK1/CCND1/HIF1A	8
GO:0002024	diet induced thermogenesis	4/353	12/18866	5.29677e-05	0.000212971	8.79974e-05	ADRB2/ADRB1/TRPV4/TRPV1	4
GO:0010232	vascular transport	4/353	12/18866	5.29677e-05	0.000212971	8.79974e-05	GJA1/ABCG2/CD36/ABCC2	4
GO:0042368	vitamin D biosynthetic process	4/353	12/18866	5.29677e-05	0.000212971	8.79974e-05	TNF/CYP3A4/IFNG/IL1B	4
GO:0048148	behavioral response to cocaine	4/353	12/18866	5.29677e-05	0.000212971	8.79974e-05	DRD1/HTR2A/ABAT/DRD2	4
GO:0051583	dopamine uptake involved in synaptic transmission	4/353	12/18866	5.29677e-05	0.000212971	8.79974e-05	SLC6A3/SLC6A2/DRD1/DRD2	4
GO:0051934	catecholamine uptake involved in synaptic transmission	4/353	12/18866	5.29677e-05	0.000212971	8.79974e-05	SLC6A3/SLC6A2/DRD1/DRD2	4
GO:0097284	hepatocyte apoptotic process	4/353	12/18866	5.29677e-05	0.000212971	8.79974e-05	RB1/BCL2L1/CFLAR/PIK3CG	4
GO:1904181	positive regulation of membrane depolarization	4/353	12/18866	5.29677e-05	0.000212971	8.79974e-05	PARP1/KDR/ALOX12/CCK	4
GO:1903038	negative regulation of leukocyte cell-cell adhesion	11/353	137/18866	5.45784e-05	0.000219272	9.06009e-05	CASP3/AKT1/IL4/IL2/IL10/ERBB2/PPARA/IRF1/PTPN6/CD86/CD80	11
GO:0032964	collagen biosynthetic process	7/353	53/18866	5.56427e-05	0.000223192	9.22206e-05	PPARG/IL6/TGFB1/COL1A1/PPARD/F2/GOT1	7
GO:0043124	negative regulation of I-kappaB kinase/NF-kappaB signaling	7/353	53/18866	5.56427e-05	0.000223192	9.22206e-05	ESR1/CASP8/STAT1/GSTP1/SIRT1/RHOA/ADIPOQ	7
GO:0045582	positive regulation of T cell differentiation	9/353	92/18866	5.62978e-05	0.00022546	9.31579e-05	IL4/IL2/IFNG/IL1B/IL1A/CD86/CD80/PRKCZ/RHOA	9
GO:1905897	regulation of response to endoplasmic reticulum stress	9/353	92/18866	5.62978e-05	0.00022546	9.31579e-05	BAX/ALOX5/BCL2L1/HSPA5/CAV1/NFE2L2/SIRT1/PTPN1/PDX1	9
GO:0031281	positive regulation of cyclase activity	5/353	23/18866	5.6835e-05	0.000227069	9.38228e-05	NOS2/MAPK14/MAPK8/NOS3/MAPK3	5
GO:0045649	regulation of macrophage differentiation	5/353	23/18866	5.6835e-05	0.000227069	9.38228e-05	CASP8/RB1/PRKCA/TGFB1/ADIPOQ	5
GO:0071404	cellular response to low-density lipoprotein particle stimulus	5/353	23/18866	5.6835e-05	0.000227069	9.38228e-05	PPARG/LPL/CD36/LDLR/CES1	5
GO:0002705	positive regulation of leukocyte mediated immunity	11/353	138/18866	5.83307e-05	0.000232491	9.60632e-05	NOS2/TNF/IL6/IL4/IL2/IL1B/TGFB1/CD40/PRKCZ/IL13/FCER2	11
GO:0006638	neutral lipid metabolic process	11/353	138/18866	5.83307e-05	0.000232491	9.60632e-05	CAV1/SIRT1/LPL/FABP1/CETP/PLA2G4A/SREBF1/LDLR/CAT/APOB/PIK3CG	11
GO:0006639	acylglycerol metabolic process	11/353	138/18866	5.83307e-05	0.000232491	9.60632e-05	CAV1/SIRT1/LPL/FABP1/CETP/PLA2G4A/SREBF1/LDLR/CAT/APOB/PIK3CG	11
GO:0030212	hyaluronan metabolic process	6/353	37/18866	5.85734e-05	0.000233274	9.63866e-05	HAS2/AKT1/EGF/IL1B/TGFB1/PIM1	6
GO:0031623	receptor internalization	10/353	115/18866	6.05751e-05	0.000241055	9.96017e-05	SELE/INSR/ACHE/VEGFA/EGF/CAV1/CXCL8/CD36/DRD2/ITGB3	10
GO:0061097	regulation of protein tyrosine kinase activity	9/353	93/18866	6.13184e-05	0.00024382	0.000100744	ADRA1A/EGF/CAV1/NCF1/ERBB3/ADRA2A/PTPN1/BDNF/ABI1	9
GO:0051966	regulation of synaptic transmission, glutamatergic	8/353	73/18866	6.47013e-05	0.000256866	0.000106135	PTGS2/TNF/EGFR/CCL2/DRD1/HTR2A/MAPK8IP2/DRD2	8
GO:0070227	lymphocyte apoptotic process	8/353	73/18866	6.47013e-05	0.000256866	0.000106135	TP53/FASLG/BAX/AKT1/IL2/IL10/HIF1A/PTEN	8
GO:0030518	intracellular steroid hormone receptor signaling pathway	10/353	116/18866	6.52064e-05	0.000258668	0.000106879	PGR/ESR1/AR/PARP1/NKX3-1/NR3C2/ESR2/SIRT1/NR3C1/RHOA	10
GO:0060048	cardiac muscle contraction	11/353	140/18866	6.65036e-05	0.000263398	0.000108834	KCNH2/SCN5A/ADRA1B/ADRA1A/GSTM2/CAV1/GJA1/PRKACA/PIK3CG/CALM1/MTOR	11
GO:0072655	establishment of protein localization to mitochondrion	11/353	140/18866	6.65036e-05	0.000263398	0.000108834	TP53/CASP8/BCL2/BAX/MAPK8/AKT1/HSP90AA1/E2F1/NPEPPS/HK2/SREBF1	11
GO:0010661	positive regulation of muscle cell apoptotic process	6/353	38/18866	6.84693e-05	0.00026991	0.000111524	TP53/PPARG/IFNG/CDKN2A/PTEN/HMGCR	6
GO:0014912	negative regulation of smooth muscle cell migration	6/353	38/18866	6.84693e-05	0.00026991	0.000111524	GSTP1/SERPINE1/NFE2L2/PPARD/IGFBP3/ADIPOQ	6
GO:0030224	monocyte differentiation	6/353	38/18866	6.84693e-05	0.00026991	0.000111524	FASN/PPARG/JUN/VEGFA/MYC/CSF2	6
GO:0045777	positive regulation of blood pressure	6/353	38/18866	6.84693e-05	0.00026991	0.000111524	ADRB1/ADRA2B/ADRA1B/ADRA1A/ADRA1D/RHOA	6
GO:1901186	positive regulation of ERBB signaling pathway	6/353	38/18866	6.84693e-05	0.00026991	0.000111524	FASLG/AKT1/MMP9/EGF/NCF1/ADRA2A	6
GO:1903131	mononuclear cell differentiation	6/353	38/18866	6.84693e-05	0.00026991	0.000111524	FASN/PPARG/JUN/VEGFA/MYC/CSF2	6
GO:0002440	production of molecular mediator of immune response	17/353	306/18866	6.94393e-05	0.000273519	0.000113015	TNF/HMOX1/IL6/IL4/IL2/IL10/CD40LG/IL1B/TGFB1/SIRT1/ELANE/TLR4/CD36/CD86/CD40/PRKCZ/IL13	17
GO:0045446	endothelial cell differentiation	10/353	117/18866	7.01355e-05	0.00027583	0.00011397	FASN/TNF/IKBKB/ICAM1/VEGFA/MET/XDH/IL1B/KDR/PECAM1	10
GO:0072676	lymphocyte migration	10/353	117/18866	7.01355e-05	0.00027583	0.00011397	ICAM1/AKT1/PIK3CD/CCL2/CXCL11/CXCL10/APOD/CCL16/RHOA/PIK3CG	10
GO:0050995	negative regulation of lipid catabolic process	5/353	24/18866	7.06959e-05	0.0002776	0.000114702	TNF/AKT1/IL1B/ADRA2A/PIK3CG	5
GO:2000637	positive regulation of gene silencing by miRNA	5/353	24/18866	7.06959e-05	0.0002776	0.000114702	TP53/IL6/EGFR/TGFB1/STAT3	5
GO:0032655	regulation of interleukin-12 production	7/353	55/18866	7.09448e-05	0.000277711	0.000114747	MAPK14/IL10/IFNG/CD40LG/TLR4/CD36/CD40	7
GO:0032720	negative regulation of tumor necrosis factor production	7/353	55/18866	7.09448e-05	0.000277711	0.000114747	GSTP1/IL10/HSF1/CHRNA7/TLR4/PTPN6/ADIPOQ	7
GO:0070741	response to interleukin-6	7/353	55/18866	7.09448e-05	0.000277711	0.000114747	RELA/STAT1/ICAM1/IL6/CITED1/STAT3/ABCC2	7
GO:0097345	mitochondrial outer membrane permeabilization	7/353	55/18866	7.09448e-05	0.000277711	0.000114747	GSK3B/TP53/CASP8/BCL2/BAX/MAPK8/E2F1	7
GO:0006073	cellular glucan metabolic process	8/353	74/18866	7.1378e-05	0.000278973	0.000115269	GSK3B/INSR/AKT1/MGAM/IGF2/PYGM/CALM1/MTOR	8
GO:0044042	glucan metabolic process	8/353	74/18866	7.1378e-05	0.000278973	0.000115269	GSK3B/INSR/AKT1/MGAM/IGF2/PYGM/CALM1/MTOR	8
GO:0045861	negative regulation of proteolysis	19/353	369/18866	7.3051e-05	0.00028529	0.000117879	PTGS2/TP53/TNF/SLPI/AKT1/VEGFA/MMP9/MDM2/IL10/BIRC5/POR/RAF1/PLAT/SERPINE1/F2/PRKCG/FABP1/CFLAR/TIMP1	19
GO:0030656	regulation of vitamin metabolic process	4/353	13/18866	7.53817e-05	0.000293709	0.000121358	TNF/AKR1C3/IFNG/IL1B	4
GO:0034370	triglyceride-rich lipoprotein particle remodeling	4/353	13/18866	7.53817e-05	0.000293709	0.000121358	LCAT/LPL/CETP/APOB	4
GO:0034379	very-low-density lipoprotein particle assembly	4/353	13/18866	7.53817e-05	0.000293709	0.000121358	SOAT1/SOAT2/MTTP/APOB	4
GO:0035249	synaptic transmission, glutamatergic	9/353	96/18866	7.8699e-05	0.000306397	0.0001266	PTGS2/TNF/EGFR/CCL2/GRIA2/DRD1/HTR2A/MAPK8IP2/DRD2	9
GO:0007190	activation of adenylate cyclase activity	6/353	39/18866	7.96546e-05	0.00030954	0.000127899	ADRB2/ADRB1/ADCY2/RAF1/DRD1/EDNRA	6
GO:0034205	amyloid-beta formation	6/353	39/18866	7.96546e-05	0.00030954	0.000127899	RELA/CASP3/TNF/IFNG/CHRNA7/SP1	6
GO:0031295	T cell costimulation	7/353	56/18866	7.97927e-05	0.00030954	0.000127899	AKT1/CD40LG/DPP4/CAV1/PTPN6/CD86/CD80	7
GO:0090183	regulation of kidney development	7/353	56/18866	7.97927e-05	0.00030954	0.000127899	STAT1/VEGFA/MMP9/MYC/CITED1/CFLAR/ADIPOQ	7
GO:0017157	regulation of exocytosis	14/353	222/18866	7.98138e-05	0.00030954	0.000127899	ADRA1A/GSK3B/HMOX1/CHRM2/IL4/IFNG/PRKCB/ADRA2A/DRD1/HTR2A/BACE1/PRKCG/IL13/DRD2	14
GO:0051153	regulation of striated muscle cell differentiation	10/353	119/18866	8.09487e-05	0.0003137	0.000129618	MAPK14/BCL2/IL4/TGFB1/PPARA/CXCL10/EDN1/BDNF/CFLAR/MTOR	10
GO:0052126	movement in host environment	12/353	169/18866	8.37962e-05	0.000324485	0.000134074	ICAM1/MET/EGFR/DPP4/CAV1/CXCL8/HTR2A/CTSB/CD86/CD80/LDLR/ITGB3	12
GO:0035710	CD4-positive, alpha-beta T cell activation	9/353	97/18866	8.53411e-05	0.000329706	0.000136231	IL6/IL4/IL2/IFNG/STAT3/CD86/CD80/PRKCZ/MTOR	9
GO:1990868	response to chemokine	9/353	97/18866	8.53411e-05	0.000329706	0.000136231	HIF1A/CCL2/CXCL8/CXCL11/CXCL2/CXCL10/CCL16/EDN1/RHOA	9
GO:1990869	cellular response to chemokine	9/353	97/18866	8.53411e-05	0.000329706	0.000136231	HIF1A/CCL2/CXCL8/CXCL11/CXCL2/CXCL10/CCL16/EDN1/RHOA	9
GO:0070585	protein localization to mitochondrion	11/353	144/18866	8.58284e-05	0.000331335	0.000136904	TP53/CASP8/BCL2/BAX/MAPK8/AKT1/HSP90AA1/E2F1/NPEPPS/HK2/SREBF1	11
GO:0072091	regulation of stem cell proliferation	8/353	76/18866	8.64542e-05	0.000333494	0.000137797	TP53/VEGFA/HIF1A/GJA1/PIM1/CITED1/BDNF/DRD2	8
GO:0051588	regulation of neurotransmitter transport	10/353	120/18866	8.68654e-05	0.000333639	0.000137856	ADRA1A/GSK3B/CHRM2/PRKCB/DRD1/HTR2A/BACE1/PRKCG/DRD2/ITGB3	10
GO:0002092	positive regulation of receptor internalization	5/353	25/18866	8.70219e-05	0.000333639	0.000137856	SELE/INSR/VEGFA/EGF/DRD2	5
GO:0015874	norepinephrine transport	5/353	25/18866	8.70219e-05	0.000333639	0.000137856	SLC6A3/ADRA2B/SLC6A2/ADRA2A/ADRA2C	5
GO:0032104	regulation of response to extracellular stimulus	5/353	25/18866	8.70219e-05	0.000333639	0.000137856	OPRM1/PPARA/PRKCG/CCK/MTOR	5
GO:0032107	regulation of response to nutrient levels	5/353	25/18866	8.70219e-05	0.000333639	0.000137856	OPRM1/PPARA/PRKCG/CCK/MTOR	5
GO:0032647	regulation of interferon-alpha production	5/353	25/18866	8.70219e-05	0.000333639	0.000137856	STAT1/IL10/CHUK/TLR4/IRF3	5
GO:0050927	positive regulation of positive chemotaxis	5/353	25/18866	8.70219e-05	0.000333639	0.000137856	F7/VEGFA/F3/CXCL8/KDR	5
GO:0060148	positive regulation of posttranscriptional gene silencing	5/353	25/18866	8.70219e-05	0.000333639	0.000137856	TP53/IL6/EGFR/TGFB1/STAT3	5
GO:0072521	purine-containing compound metabolic process	22/353	472/18866	8.76748e-05	0.000335886	0.000138785	NOS2/FASN/INSR/IL4/IFNG/ADCY2/NOS3/EIF6/XDH/HIF1A/ACACA/TGFB1/SULT1E1/ABCG2/PARP1/PPARA/HK2/HTR2A/SCD/HMGCR/STAT3/RHOA	22
GO:0032635	interleukin-6 production	12/353	170/18866	8.86725e-05	0.000339193	0.000140151	NOS2/TNF/IL6/IL10/IFNG/IL1B/IL1A/TLR4/LPL/CD36/STAT3/PTPN6	12
GO:0032874	positive regulation of stress-activated MAPK cascade	12/353	170/18866	8.86725e-05	0.000339193	0.000140151	TNF/VEGFA/CD40LG/XDH/IL1B/NCF1/PTPN1/TRPV4/TLR4/HMGCR/EDN1/MAPK8IP2	12
GO:0001541	ovarian follicle development	7/353	57/18866	8.952e-05	0.000341655	0.000141169	ESR1/BCL2/BAX/ICAM1/VEGFA/BCL2L1/SOD1	7
GO:0045840	positive regulation of mitotic nuclear division	7/353	57/18866	8.952e-05	0.000341655	0.000141169	INSR/RB1/EGF/IL1B/IL1A/IGF2/EDN1	7
GO:1903556	negative regulation of tumor necrosis factor superfamily cytokine production	7/353	57/18866	8.952e-05	0.000341655	0.000141169	GSTP1/IL10/HSF1/CHRNA7/TLR4/PTPN6/ADIPOQ	7
GO:0002714	positive regulation of B cell mediated immunity	6/353	40/18866	9.22484e-05	0.000350474	0.000144813	TNF/IL4/IL2/TGFB1/CD40/FCER2	6
GO:0002891	positive regulation of immunoglobulin mediated immune response	6/353	40/18866	9.22484e-05	0.000350474	0.000144813	TNF/IL4/IL2/TGFB1/CD40/FCER2	6
GO:0010613	positive regulation of cardiac muscle hypertrophy	6/353	40/18866	9.22484e-05	0.000350474	0.000144813	ADRA1A/PPP3CA/PRKCA/PARP1/EDN1/MTOR	6
GO:0042307	positive regulation of protein import into nucleus	6/353	40/18866	9.22484e-05	0.000350474	0.000144813	PTGS2/MAPK14/MAPK1/IFNG/TGFB1/PRKCD	6
GO:0140353	lipid export from cell	6/353	40/18866	9.22484e-05	0.000350474	0.000144813	NOS2/IL1B/SPP1/NKX3-1/EDN1/REN	6
GO:1902991	regulation of amyloid precursor protein catabolic process	6/353	40/18866	9.22484e-05	0.000350474	0.000144813	RELA/CASP3/TNF/IFNG/CHRNA7/SP1	6
GO:0030316	osteoclast differentiation	9/353	98/18866	9.24476e-05	0.000350966	0.000145016	MAPK14/TNF/IL4/IFNG/FOS/CA2/TLR4/CREB1/MTOR	9
GO:0002065	columnar/cuboidal epithelial cell differentiation	10/353	121/18866	9.31447e-05	0.00035308	0.000145889	GSK3B/FASN/CDKN1A/RXRA/SOD1/HIF1A/SERPINE1/PYY/PDX1/IL13	10
GO:0098661	inorganic anion transmembrane transport	10/353	121/18866	9.31447e-05	0.00035308	0.000145889	GABRA1/CLDN4/GABRA2/GABRA3/GABRA6/GABRA5/SLC5A5/GABRG3/GABRE/MTOR	10
GO:0030307	positive regulation of cell growth	12/353	171/18866	9.37911e-05	0.000354996	0.000146681	BCL2/AKT1/VEGFA/IL2/ERBB2/EGFR/F2/EDN1/BDNF/FN1/RHOA/MTOR	12
GO:0051302	regulation of cell division	12/353	171/18866	9.37911e-05	0.000354996	0.000146681	VEGFA/BCL2L1/MYC/IL1B/TGFB1/IL1A/IGF2/NKX3-1/RHOA/CAT/DRD2/CALM1	12
GO:0014015	positive regulation of gliogenesis	8/353	77/18866	9.49282e-05	0.00035876	0.000148236	RELA/TNF/PPARG/IL6/IL1B/TGFB1/E2F1/MTOR	8
GO:0032413	negative regulation of ion transmembrane transporter activity	8/353	77/18866	9.49282e-05	0.00035876	0.000148236	GSTM2/MMP9/CAV1/PTEN/ADRA2A/EPHB2/DRD2/CALM1	8
GO:0006163	purine nucleotide metabolic process	21/353	442/18866	9.69665e-05	0.000366189	0.000151306	NOS2/FASN/INSR/IL4/IFNG/ADCY2/NOS3/EIF6/XDH/HIF1A/ACACA/TGFB1/SULT1E1/PARP1/PPARA/HK2/HTR2A/SCD/HMGCR/STAT3/RHOA	21
GO:0070304	positive regulation of stress-activated protein kinase signaling cascade	12/353	172/18866	9.91618e-05	0.000374198	0.000154615	TNF/VEGFA/CD40LG/XDH/IL1B/NCF1/PTPN1/TRPV4/TLR4/HMGCR/EDN1/MAPK8IP2	12
GO:0010656	negative regulation of muscle cell apoptotic process	7/353	58/18866	0.000100192	0.000377236	0.00015587	HMOX1/NFE2L2/HSF1/ALOX12/HMGCR/EDN1/CFLAR	7
GO:1900408	negative regulation of cellular response to oxidative stress	7/353	58/18866	0.000100192	0.000377236	0.00015587	AKT1/MET/IL10/HIF1A/HSPB1/NFE2L2/SIRT1	7
GO:1903202	negative regulation of oxidative stress-induced cell death	7/353	58/18866	0.000100192	0.000377236	0.00015587	AKT1/MET/IL10/HIF1A/HSPB1/NFE2L2/SIRT1	7
GO:0014854	response to inactivity	4/353	14/18866	0.000103981	0.000390043	0.000161162	SCN5A/IL10/CAT/DRD2	4
GO:0030213	hyaluronan biosynthetic process	4/353	14/18866	0.000103981	0.000390043	0.000161162	HAS2/EGF/IL1B/TGFB1	4
GO:0051547	regulation of keratinocyte migration	4/353	14/18866	0.000103981	0.000390043	0.000161162	HAS2/MMP9/PTEN/MTOR	4
GO:0071236	cellular response to antibiotic	4/353	14/18866	0.000103981	0.000390043	0.000161162	TP53/MDM2/HSPA5/PLA2G4A	4
GO:0099550	trans-synaptic signaling, modulating synaptic transmission	4/353	14/18866	0.000103981	0.000390043	0.000161162	PLAT/PLG/BDNF/EPHB2	4
GO:0000271	polysaccharide biosynthetic process	8/353	78/18866	0.000104078	0.00039012	0.000161194	GSK3B/INSR/HAS2/AKT1/EGF/TGFB1/IGF2/MTOR	8
GO:0140014	mitotic nuclear division	16/353	286/18866	0.000104231	0.000390402	0.00016131	CHEK1/INSR/RB1/NUF2/CCNB1/BIRC5/EGF/PRKCA/IL1B/PRKCB/IL1A/CHEK2/IGF2/EDN1/APC/RHOA	16
GO:0021543	pallium development	12/353	173/18866	0.000104795	0.00039222	0.000162062	NCOA1/GSK3B/CASP3/BAX/EGFR/HIF1A/PTEN/COL3A1/DRD1/HSD3B2/HSD3B1/RHOA	12
GO:0050926	regulation of positive chemotaxis	5/353	26/18866	0.000106099	0.000395923	0.000163592	F7/VEGFA/F3/CXCL8/KDR	5
GO:0070633	transepithelial transport	5/353	26/18866	0.000106099	0.000395923	0.000163592	ABCG2/EDN1/CSF2/ABCC1/ABCC2	5
GO:1900739	regulation of protein insertion into mitochondrial membrane involved in apoptotic signaling pathway	5/353	26/18866	0.000106099	0.000395923	0.000163592	TP53/CASP8/BCL2/MAPK8/E2F1	5
GO:1900740	positive regulation of protein insertion into mitochondrial membrane involved in apoptotic signaling pathway	5/353	26/18866	0.000106099	0.000395923	0.000163592	TP53/CASP8/BCL2/MAPK8/E2F1	5
GO:0007618	mating	6/353	41/18866	0.000106376	0.00039637	0.000163776	SLC6A4/NCOA1/PTEN/DRD1/MAPK8IP2/ABAT	6
GO:0014742	positive regulation of muscle hypertrophy	6/353	41/18866	0.000106376	0.00039637	0.000163776	ADRA1A/PPP3CA/PRKCA/PARP1/EDN1/MTOR	6
GO:0008277	regulation of G protein-coupled receptor signaling pathway	11/353	148/18866	0.000109766	0.000408699	0.00016887	OPRM1/ADRB2/MET/PRKCA/CXCL8/F2/RHO/EDN1/DRD2/CALM1/CALCR	11
GO:0006836	neurotransmitter transport	14/353	229/18866	0.00011106	0.000413213	0.000170736	SLC6A4/SLC6A3/ADRA1A/SLC6A2/GSK3B/CHRM2/PRKCB/GABRA2/DRD1/HTR2A/BACE1/PRKCG/DRD2/ITGB3	14
GO:0043030	regulation of macrophage activation	7/353	59/18866	0.000111876	0.00041594	0.000171862	IL6/IL4/IL10/TLR4/IL13/PLA2G4A/LDLR	7
GO:0030104	water homeostasis	8/353	79/18866	0.000113946	0.000422701	0.000174656	HAS2/MET/ADCY2/AKR1B1/CLDN4/PRKACA/ALOX12/TRPV4	8
GO:0042246	tissue regeneration	8/353	79/18866	0.000113946	0.000422701	0.000174656	CDKN1A/PPP3CA/CCNB1/PPARD/APOD/PLG/GAP43/CFLAR	8
GO:0043407	negative regulation of MAP kinase activity	8/353	79/18866	0.000113946	0.000422701	0.000174656	GSTP1/CAV1/IL1B/PTPN1/HMGCR/PTPN6/PRKCD/ADIPOQ	8
GO:0021537	telencephalon development	15/353	259/18866	0.000116564	0.000432094	0.000178537	SCN5A/NCOA1/GSK3B/CASP3/BAX/EGFR/HIF1A/PTEN/COL3A1/DRD1/HSD3B2/HSD3B1/RHOA/EPHB2/DRD2	15
GO:0044264	cellular polysaccharide metabolic process	9/353	101/18866	0.000116813	0.000432698	0.000178787	GSK3B/INSR/HAS2/AKT1/MGAM/IGF2/PYGM/CALM1/MTOR	9
GO:0001504	neurotransmitter uptake	6/353	42/18866	0.000122169	0.000451541	0.000186572	SLC6A4/SLC6A3/SLC6A2/DRD1/DRD2/ITGB3	6
GO:0071470	cellular response to osmotic stress	6/353	42/18866	0.000122169	0.000451541	0.000186572	PTGS2/CASP3/SLC2A4/AKR1B1/TRPV4/MAPK10	6
GO:1904591	positive regulation of protein import	6/353	42/18866	0.000122169	0.000451541	0.000186572	PTGS2/MAPK14/MAPK1/IFNG/TGFB1/PRKCD	6
GO:0002312	B cell activation involved in immune response	8/353	80/18866	0.000124574	0.000459337	0.000189793	IL6/IL4/IL2/IL10/CD40LG/TGFB1/TLR4/CD40	8
GO:0032945	negative regulation of mononuclear cell proliferation	8/353	80/18866	0.000124574	0.000459337	0.000189793	CASP3/IL2/IL10/ERBB2/CRP/PTPN6/CD86/CD80	8
GO:0032653	regulation of interleukin-10 production	7/353	60/18866	0.000124643	0.000459337	0.000189793	IL6/IL4/CD40LG/TLR4/STAT3/PRKCZ/IL13	7
GO:1902883	negative regulation of response to oxidative stress	7/353	60/18866	0.000124643	0.000459337	0.000189793	AKT1/MET/IL10/HIF1A/HSPB1/NFE2L2/SIRT1	7
GO:0043502	regulation of muscle adaptation	9/353	102/18866	0.000126042	0.000464151	0.000191783	SCN5A/ADRA1A/PPP3CA/NOS3/PRKCA/PARP1/PPARA/EDN1/MTOR	9
GO:0009651	response to salt stress	5/353	27/18866	0.000128227	0.000469452	0.000193973	TP53/BAX/TNF/AKR1B1/TRPV4	5
GO:0032607	interferon-alpha production	5/353	27/18866	0.000128227	0.000469452	0.000193973	STAT1/IL10/CHUK/TLR4/IRF3	5
GO:0045672	positive regulation of osteoclast differentiation	5/353	27/18866	0.000128227	0.000469452	0.000193973	TNF/IFNG/FOS/CA2/CREB1	5
GO:0050996	positive regulation of lipid catabolic process	5/353	27/18866	0.000128227	0.000469452	0.000193973	IL1B/PPARA/ENPP7/FABP1/PRKCD	5
GO:0051953	negative regulation of amine transport	5/353	27/18866	0.000128227	0.000469452	0.000193973	ADRA2B/ADRA2A/ADRA2C/ABAT/DRD2	5
GO:1900120	regulation of receptor binding	5/353	27/18866	0.000128227	0.000469452	0.000193973	MMP9/IL10/NKX3-1/BDNF/ADIPOQ	5
GO:1903203	regulation of oxidative stress-induced neuron death	5/353	27/18866	0.000128227	0.000469452	0.000193973	MCL1/IL10/HIF1A/PARP1/TLR4	5
GO:2000353	positive regulation of endothelial cell apoptotic process	5/353	27/18866	0.000128227	0.000469452	0.000193973	FASLG/AKR1C3/CD40LG/CCL2/CD40	5
GO:0051224	negative regulation of protein transport	11/353	151/18866	0.00013126	0.000480207	0.000198417	OPRM1/PPP3CA/IL1B/ADRA2A/PKIA/APOD/HMGCR/CD36/SREBF1/ADIPOQ/DRD2	11
GO:0061448	connective tissue development	15/353	262/18866	0.000132373	0.000483925	0.000199953	MAPK14/RELA/POR/HIF1A/TGFB1/COL1A1/PPARD/RUNX2/SIRT1/TRPV4/EDN1/ATF2/CFLAR/TIMP1/MAPK3	15
GO:0001937	negative regulation of endothelial cell proliferation	8/353	81/18866	0.000136008	0.000496493	0.000205146	TNF/STAT1/PPARG/ALOX5/XDH/CAV1/GJA1/CCL2	8
GO:0033238	regulation of cellular amine metabolic process	8/353	81/18866	0.000136008	0.000496493	0.000205146	SLC6A3/PSMD3/MAOB/ODC1/NQO1/DRD1/PSME3/ABAT	8
GO:0006941	striated muscle contraction	12/353	178/18866	0.000137271	0.000500742	0.000206902	KCNH2/SCN5A/ADRA1B/ADRA1A/GSTM2/CAV1/GJA1/CHUK/PRKACA/PIK3CG/CALM1/MTOR	12
GO:0010574	regulation of vascular endothelial growth factor production	7/353	61/18866	0.000138568	0.000505107	0.000208705	PTGS2/CYP1B1/IL6/HIF1A/IL1B/TGFB1/IL1A	7
GO:0042362	fat-soluble vitamin biosynthetic process	4/353	15/18866	0.000139705	0.00050581	0.000208996	TNF/CYP3A4/IFNG/IL1B	4
GO:0044849	estrous cycle	4/353	15/18866	0.000139705	0.00050581	0.000208996	OPRM1/NCOA1/HAS2/PCNA	4
GO:0045651	positive regulation of macrophage differentiation	4/353	15/18866	0.000139705	0.00050581	0.000208996	CASP8/RB1/PRKCA/TGFB1	4
GO:0051044	positive regulation of membrane protein ectodomain proteolysis	4/353	15/18866	0.000139705	0.00050581	0.000208996	TNF/IFNG/IL1B/ADRA2A	4
GO:1900119	positive regulation of execution phase of apoptosis	4/353	15/18866	0.000139705	0.00050581	0.000208996	TP53/BAX/IL6/HSF1	4
GO:1901550	regulation of endothelial cell development	4/353	15/18866	0.000139705	0.00050581	0.000208996	TNF/IKBKB/VEGFA/IL1B	4
GO:1903140	regulation of establishment of endothelial barrier	4/353	15/18866	0.000139705	0.00050581	0.000208996	TNF/IKBKB/VEGFA/IL1B	4
GO:2001028	positive regulation of endothelial cell chemotaxis	4/353	15/18866	0.000139705	0.00050581	0.000208996	VEGFA/MET/HSPB1/KDR	4
GO:0045124	regulation of bone resorption	6/353	43/18866	0.000139766	0.00050581	0.000208996	IL6/EGFR/PRKCA/SPP1/CA2/ITGB3	6
GO:0071364	cellular response to epidermal growth factor stimulus	6/353	43/18866	0.000139766	0.00050581	0.000208996	GSTP1/AKT1/ERBB2/EGFR/COL1A1/CFLAR	6
GO:0034976	response to endoplasmic reticulum stress	16/353	294/18866	0.000143335	0.000518354	0.000214179	GSK3B/TP53/BCL2/BAX/JUN/ALOX5/CCND1/BCL2L1/HSPA5/CAV1/CCL2/CXCL8/NFE2L2/SIRT1/PTPN1/PDX1	16
GO:0048863	stem cell differentiation	15/353	264/18866	0.00014392	0.000520096	0.000214899	ESR1/TP53/PSMD3/MAPK1/HIF1A/NFE2L2/RUNX2/BCHE/PDX1/EDN1/STAT3/FN1/PSME3/MAPK3/EDNRA	15
GO:0001678	cellular glucose homeostasis	11/353	153/18866	0.000147499	0.000532646	0.000220084	PPP3CA/ICAM1/RAF1/HIF1A/HK2/ADRA2A/SIRT1/PRKACA/PDX1/HMGCR/IGF1R	11
GO:0031330	negative regulation of cellular catabolic process	15/353	265/18866	0.000150015	0.000541345	0.000223678	ADRA1A/MAPK14/TP53/BCL2/HMOX1/AKT1/MET/MCL1/IL10/E2F1/PRKCG/STAT3/TIMP1/PIK3CG/MTOR	15
GO:0001964	startle response	5/353	28/18866	0.000153725	0.000552369	0.000228233	SLC6A3/PTEN/DRD1/BACE1/DRD2	5
GO:0007205	protein kinase C-activating G protein-coupled receptor signaling pathway	5/353	28/18866	0.000153725	0.000552369	0.000228233	CHRM1/IL2/GAP43/EDN1/CCK	5
GO:0010460	positive regulation of heart rate	5/353	28/18866	0.000153725	0.000552369	0.000228233	ADRB1/ADRA1B/ADRA1A/ADRA1D/EDN1	5
GO:0071280	cellular response to copper ion	5/353	28/18866	0.000153725	0.000552369	0.000228233	CYP1A2/CYP1A1/NFE2L2/HSF1/BACE1	5
GO:1903579	negative regulation of ATP metabolic process	5/353	28/18866	0.000153725	0.000552369	0.000228233	TP53/PARP1/PPARA/STAT3/RHOA	5
GO:0140115	export across plasma membrane	7/353	62/18866	0.000153728	0.000552369	0.000228233	KCNH2/GJA1/ABCG2/SLC22A5/FXYD2/ABCC1/ABCC2	7
GO:0030900	forebrain development	19/353	391/18866	0.00015543	0.000558083	0.000230595	SLC6A3/SCN5A/NCOA1/GSK3B/CASP3/BAX/EGFR/HIF1A/PTEN/COL3A1/E2F1/DRD1/HSD3B2/HSD3B1/CREB1/RHOA/EPHB2/TOP2B/DRD2	19
GO:0002706	regulation of lymphocyte mediated immunity	11/353	154/18866	0.000156238	0.000560588	0.000231629	TNF/IL6/IL4/IL2/IL10/IL1B/TGFB1/PTPN6/CD40/PRKCZ/FCER2	11
GO:0045621	positive regulation of lymphocyte differentiation	9/353	105/18866	0.000157462	0.000564175	0.000233112	IL4/IL2/IFNG/IL1B/IL1A/CD86/CD80/PRKCZ/RHOA	9
GO:2001022	positive regulation of response to DNA damage stimulus	9/353	105/18866	0.000157462	0.000564175	0.000233112	PCNA/EGFR/MYC/PARP1/NKX3-1/SIRT1/PRKCG/PRKCD/EEF1E1	9
GO:0032965	regulation of collagen biosynthetic process	6/353	44/18866	0.000159311	0.000569582	0.000235346	PPARG/IL6/TGFB1/PPARD/F2/GOT1	6
GO:0033173	calcineurin-NFAT signaling cascade	6/353	44/18866	0.000159311	0.000569582	0.000235346	GSK3B/TNF/PPP3CA/ERBB3/NFATC1/MTOR	6
GO:1903053	regulation of extracellular matrix organization	6/353	44/18866	0.000159311	0.000569582	0.000235346	HAS2/RB1/IL6/DPP4/TGFB1/CFLAR	6
GO:0006898	receptor-mediated endocytosis	17/353	328/18866	0.000160854	0.000574692	0.000237457	ADRB2/SELE/INSR/ACHE/VEGFA/IL4/HSP90AA1/EGF/CAV1/CXCL8/SERPINE1/CD36/CD163/LDLR/APOB/DRD2/ITGB3	17
GO:0001570	vasculogenesis	8/353	83/18866	0.000161479	0.000576104	0.000238041	HAS2/VEGFA/XDH/CAV1/TGFB1/RASA1/KDR/CITED1	8
GO:0055117	regulation of cardiac muscle contraction	8/353	83/18866	0.000161479	0.000576104	0.000238041	SCN5A/ADRA1B/ADRA1A/GSTM2/CAV1/PRKACA/PIK3CG/CALM1	8
GO:1904950	negative regulation of establishment of protein localization	11/353	155/18866	0.000165414	0.000589728	0.00024367	OPRM1/PPP3CA/IL1B/ADRA2A/PKIA/APOD/HMGCR/CD36/SREBF1/ADIPOQ/DRD2	11
GO:0002708	positive regulation of lymphocyte mediated immunity	9/353	106/18866	0.000169286	0.000602679	0.000249021	TNF/IL6/IL4/IL2/IL1B/TGFB1/CD40/PRKCZ/FCER2	9
GO:0046928	regulation of neurotransmitter secretion	9/353	106/18866	0.000169286	0.000602679	0.000249021	ADRA1A/GSK3B/CHRM2/PRKCB/DRD1/HTR2A/BACE1/PRKCG/DRD2	9
GO:0010830	regulation of myotube differentiation	7/353	63/18866	0.000170204	0.000604662	0.00024984	MAPK14/BCL2/IL4/CXCL10/BDNF/CFLAR/MTOR	7
GO:0046622	positive regulation of organ growth	7/353	63/18866	0.000170204	0.000604662	0.00024984	MAPK14/AKT1/MAPK1/CCNB1/PIM1/EDN1/MTOR	7
GO:0070059	intrinsic apoptotic signaling pathway in response to endoplasmic reticulum stress	7/353	63/18866	0.000170204	0.000604662	0.00024984	TP53/BCL2/BAX/BCL2L1/SIRT1/PTPN1/PDX1	7
GO:0000280	nuclear division	20/353	428/18866	0.00017669	0.000627261	0.000259178	PDE3A/CHEK1/INSR/TOP2A/RB1/NUF2/CCNB1/BIRC5/EGF/PRKCA/IL1B/PRKCB/IL1A/CHEK2/HSF1/IGF2/EDN1/APC/RHOA/TOP2B	20
GO:0043433	negative regulation of DNA-binding transcription factor activity	12/353	183/18866	0.000178013	0.000631515	0.000260936	ESR1/HMOX1/CYP1B1/RB1/NFKBIA/IL10/CDKN2A/CHUK/PIM1/SIRT1/EGLN1/CAT	12
GO:0044106	cellular amine metabolic process	10/353	131/18866	0.000180116	0.000638525	0.000263833	SLC6A3/PSMD3/MAOB/ODC1/NQO1/MAOA/DRD1/PSME3/ABAT/ABCC2	10
GO:0002639	positive regulation of immunoglobulin production	6/353	45/18866	0.000180955	0.000641048	0.000264875	IL6/IL4/IL2/TGFB1/CD40/IL13	6
GO:0008209	androgen metabolic process	5/353	29/18866	0.000182922	0.000645641	0.000266773	ESR1/CYP3A4/SPP1/HSD3B2/HSD3B1	5
GO:0015721	bile acid and bile salt transport	5/353	29/18866	0.000182922	0.000645641	0.000266773	NCOA2/NCOA1/RXRA/AKR1C1/ABCC2	5
GO:0002070	epithelial cell maturation	4/353	16/18866	0.000183534	0.000645641	0.000266773	PGR/CDKN1A/AKR1B1/HIF1A	4
GO:0010934	macrophage cytokine production	4/353	16/18866	0.000183534	0.000645641	0.000266773	TGFB1/SIRT1/TLR4/CD36	4
GO:0019372	lipoxygenase pathway	4/353	16/18866	0.000183534	0.000645641	0.000266773	PTGS2/ALOX5/PON1/ALOX12	4
GO:0032225	regulation of synaptic transmission, dopaminergic	4/353	16/18866	0.000183534	0.000645641	0.000266773	PTGS2/SLC6A4/DRD1/DRD2	4
GO:0034374	low-density lipoprotein particle remodeling	4/353	16/18866	0.000183534	0.000645641	0.000266773	MPO/PLA2G2E/CETP/APOB	4
GO:0071732	cellular response to nitric oxide	4/353	16/18866	0.000183534	0.000645641	0.000266773	MMP3/CDK2/CCNA2/CFLAR	4
GO:1900451	positive regulation of glutamate receptor signaling pathway	4/353	16/18866	0.000183534	0.000645641	0.000266773	ADRB2/IFNG/CCL2/EPHB2	4
GO:1905050	positive regulation of metallopeptidase activity	4/353	16/18866	0.000183534	0.000645641	0.000266773	MAPK14/CLDN4/STAT3/MAPK3	4
GO:0045453	bone resorption	7/353	64/18866	0.000188078	0.000660242	0.000272806	ADRB2/IL6/EGFR/PRKCA/SPP1/CA2/ITGB3	7
GO:0046637	regulation of alpha-beta T cell differentiation	7/353	64/18866	0.000188078	0.000660242	0.000272806	IL4/IL2/IFNG/CD86/CD80/PRKCZ/RHOA	7
GO:1900449	regulation of glutamate receptor signaling pathway	7/353	64/18866	0.000188078	0.000660242	0.000272806	OPRM1/ADRB2/IFNG/CCL2/GRIA2/MAPK8IP2/EPHB2	7
GO:0030278	regulation of ossification	13/353	212/18866	0.000188396	0.000660895	0.000273075	ADRB2/MAPK14/BCL2/TNF/ALOX5/MAPK1/IL6/HIF1A/TGFB1/RUNX2/PRKACA/CITED1/MAPK3	13
GO:0043297	apical junction assembly	8/353	85/18866	0.000190751	0.00066869	0.000276296	TNF/IKBKB/GJA1/CLDN4/PRKACA/PECAM1/APC/RHOA	8
GO:0035051	cardiocyte differentiation	11/353	158/18866	0.000195735	0.000685686	0.000283319	ADRA1A/VEGFA/MAPK1/EGFR/CCNB1/RXRA/TGFB1/PPARA/EDN1/MAPK3/MTOR	11
GO:0048538	thymus development	6/353	46/18866	0.000204856	0.00071714	0.000296315	BCL2/TYR/MAPK1/RAF1/SOD1/MAPK3	6
GO:0032675	regulation of interleukin-6 production	11/353	159/18866	0.000206835	0.000722434	0.000298503	TNF/IL6/IL10/IFNG/IL1B/IL1A/TLR4/LPL/CD36/STAT3/PTPN6	11
GO:0001776	leukocyte homeostasis	8/353	86/18866	0.000206943	0.000722434	0.000298503	CASP3/BCL2/BAX/AKT1/IL6/IL2/PIK3CD/HIF1A	8
GO:0006112	energy reserve metabolic process	8/353	86/18866	0.000206943	0.000722434	0.000298503	GSK3B/INSR/AKT1/MYC/IGF2/PYGM/CALM1/MTOR	8
GO:0034637	cellular carbohydrate biosynthetic process	8/353	86/18866	0.000206943	0.000722434	0.000298503	GSK3B/INSR/HAS2/AKT1/AKR1B1/IGF2/GOT1/MTOR	8
GO:0007588	excretion	7/353	65/18866	0.000207439	0.000723164	0.000298804	ADRA1A/HMOX1/ABCG2/KCNMA1/TRPV1/EDN1/DRD2	7
GO:0031646	positive regulation of nervous system process	7/353	65/18866	0.000207439	0.000723164	0.000298804	ADRB2/PTEN/CHRNA7/CCK/PRKCZ/ABAT/MTOR	7
GO:0021761	limbic system development	9/353	109/18866	0.000209283	0.000729089	0.000301252	NCOA1/GSK3B/CASP3/BAX/PTEN/DRD1/HSD3B2/HSD3B1/DRD2	9
GO:0005979	regulation of glycogen biosynthetic process	5/353	30/18866	0.000216165	0.000749432	0.000309658	GSK3B/INSR/AKT1/IGF2/MTOR	5
GO:0007271	synaptic transmission, cholinergic	5/353	30/18866	0.000216165	0.000749432	0.000309658	CHRM3/ACHE/NQO1/CHRNA2/CHRNA7	5
GO:0010962	regulation of glucan biosynthetic process	5/353	30/18866	0.000216165	0.000749432	0.000309658	GSK3B/INSR/AKT1/IGF2/MTOR	5
GO:0036475	neuron death in response to oxidative stress	5/353	30/18866	0.000216165	0.000749432	0.000309658	MCL1/IL10/HIF1A/PARP1/TLR4	5
GO:0043457	regulation of cellular respiration	5/353	30/18866	0.000216165	0.000749432	0.000309658	NOS2/IL4/IFNG/CCNB1/HIF1A	5
GO:0048147	negative regulation of fibroblast proliferation	5/353	30/18866	0.000216165	0.000749432	0.000309658	TP53/BAX/PPARG/GSTP1/MYC	5
GO:0061082	myeloid leukocyte cytokine production	5/353	30/18866	0.000216165	0.000749432	0.000309658	HMOX1/TGFB1/SIRT1/TLR4/CD36	5
GO:0046718	viral entry into host cell	10/353	134/18866	0.000216761	0.000750982	0.000310298	ICAM1/EGFR/DPP4/CAV1/HTR2A/CTSB/CD86/CD80/LDLR/ITGB3	10
GO:1901989	positive regulation of cell cycle phase transition	9/353	110/18866	0.000224245	0.000775846	0.000320572	CYP1A1/AKT1/RB1/MDM2/EGFR/CCND1/CCNB1/CCND2/NPM1	9
GO:0055072	iron ion homeostasis	8/353	87/18866	0.000224246	0.000775846	0.000320572	HMOX1/IFNG/SOD1/HIF1A/MYC/ABCG2/NOX5/EGLN1	8
GO:0030574	collagen catabolic process	6/353	47/18866	0.000231178	0.000799278	0.000330254	MMP1/MMP9/MMP2/MMP3/CTSD/CTSB	6
GO:0015732	prostaglandin transport	4/353	17/18866	0.000236479	0.00081203	0.000335523	NOS2/IL1B/EDN1/ABCC2	4
GO:0030949	positive regulation of vascular endothelial growth factor receptor signaling pathway	4/353	17/18866	0.000236479	0.00081203	0.000335523	HIF1A/IL1B/PRKCB/ITGB3	4
GO:0032966	negative regulation of collagen biosynthetic process	4/353	17/18866	0.000236479	0.00081203	0.000335523	PPARG/IL6/PPARD/GOT1	4
GO:0042953	lipoprotein transport	4/353	17/18866	0.000236479	0.00081203	0.000335523	PPARG/PRKCB/CD36/APOB	4
GO:0043117	positive regulation of vascular permeability	4/353	17/18866	0.000236479	0.00081203	0.000335523	PDE3A/VEGFA/TGFB1/TRPV4	4
GO:0070293	renal absorption	4/353	17/18866	0.000236479	0.00081203	0.000335523	HAS2/AKR1C3/CLDN4/ADIPOQ	4
GO:0090185	negative regulation of kidney development	4/353	17/18866	0.000236479	0.00081203	0.000335523	STAT1/MMP9/CITED1/ADIPOQ	4
GO:0090494	dopamine uptake	4/353	17/18866	0.000236479	0.00081203	0.000335523	SLC6A3/SLC6A2/DRD1/DRD2	4
GO:1903209	positive regulation of oxidative stress-induced cell death	4/353	17/18866	0.000236479	0.00081203	0.000335523	MCL1/MMP3/SOD1/TLR4	4
GO:1905331	negative regulation of morphogenesis of an epithelium	4/353	17/18866	0.000236479	0.00081203	0.000335523	TNF/STAT1/PTEN/CITED1	4
GO:0006821	chloride transport	9/353	111/18866	0.000240083	0.000823845	0.000340405	GABRA1/CLDN4/GABRA2/GABRA3/GABRA6/GABRA5/CA2/GABRG3/GABRE	9
GO:0032410	negative regulation of transporter activity	8/353	88/18866	0.000242718	0.00083175	0.000343671	GSTM2/MMP9/CAV1/PTEN/ADRA2A/EPHB2/DRD2/CALM1	8
GO:0070098	chemokine-mediated signaling pathway	8/353	88/18866	0.000242718	0.00083175	0.000343671	HIF1A/CCL2/CXCL8/CXCL11/CXCL2/CXCL10/CCL16/EDN1	8
GO:0045727	positive regulation of translation	10/353	136/18866	0.000244513	0.000837333	0.000345978	TNF/MAPK1/IL6/ERBB2/RXRA/EIF6/RHOA/MAPK3/NPM1/MTOR	10
GO:0045737	positive regulation of cyclin-dependent protein serine/threonine kinase activity	5/353	31/18866	0.000253814	0.000868593	0.000358894	AKT1/EGFR/CCND1/CCNB1/CCND2	5
GO:0019058	viral life cycle	17/353	341/18866	0.000254296	0.000869651	0.000359331	BCL2/TNF/SLPI/ICAM1/TOP2A/EGFR/DPP4/CAV1/CCL2/CXCL8/HTR2A/CTSB/CD86/CD80/LDLR/TOP2B/ITGB3	17
GO:0006275	regulation of DNA replication	9/353	112/18866	0.000256839	0.000877752	0.000362679	TP53/JUN/PCNA/EGFR/EGF/CDK2/CHEK2/CCNA2/ENPP7	9
GO:0019730	antimicrobial humoral response	10/353	137/18866	0.000259469	0.000885853	0.000366026	SLPI/CXCL8/CXCL11/CXCL2/CXCL10/LYZ/F2/ELANE/PLA2G1B/PRSS3	10
GO:0033628	regulation of cell adhesion mediated by integrin	6/353	48/18866	0.00026009	0.000885853	0.000366026	CYP1B1/DPP4/PLAU/SERPINE1/PTPN6/PIK3CG	6
GO:0043370	regulation of CD4-positive, alpha-beta T cell differentiation	6/353	48/18866	0.00026009	0.000885853	0.000366026	IL4/IL2/IFNG/CD86/CD80/PRKCZ	6
GO:0051972	regulation of telomerase activity	6/353	48/18866	0.00026009	0.000885853	0.000366026	TP53/PPARG/MAPK1/HSP90AA1/MYC/MAPK3	6
GO:0055023	positive regulation of cardiac muscle tissue growth	6/353	48/18866	0.00026009	0.000885853	0.000366026	MAPK14/MAPK1/CCNB1/PIM1/EDN1/MTOR	6
GO:0048167	regulation of synaptic plasticity	12/353	191/18866	0.000264587	0.000900562	0.000372103	PTGS2/GSK3B/MAPK1/PTEN/DRD1/CHRNA7/HRH1/BDNF/CREB1/PRKCZ/EPHB2/DRD2	12
GO:0048285	organelle fission	21/353	476/18866	0.000267558	0.000910057	0.000376027	PDE3A/CHEK1/INSR/TOP2A/RB1/NUF2/CCNB1/BIRC5/EGF/PRKCA/IL1B/PRKCB/IL1A/CHEK2/HSF1/IGF2/KDR/EDN1/APC/RHOA/TOP2B	21
GO:0099003	vesicle-mediated transport in synapse	13/353	220/18866	0.000270585	0.000919734	0.000380025	ADRA1A/GSK3B/SLC2A4/CHRM2/PRKCB/PTEN/DRD1/HTR2A/BACE1/PRKCG/MAPK10/DRD2/ITGB3	13
GO:0002223	stimulatory C-type lectin receptor signaling pathway	9/353	113/18866	0.000274553	0.000931962	0.000385078	RELA/PSMD3/IKBKB/RAF1/CHUK/PRKACA/PRKCD/PSME3/IKBKG	9
GO:1903555	regulation of tumor necrosis factor superfamily cytokine production	9/353	113/18866	0.000274553	0.000931962	0.000385078	GSTP1/IL10/IFNG/HSF1/CHRNA7/TLR4/CD36/PTPN6/ADIPOQ	9
GO:0034381	plasma lipoprotein particle clearance	7/353	68/18866	0.000275357	0.000932805	0.000385426	HMOX1/SOAT1/CD36/SOAT2/LDLR/APOB/ADIPOQ	7
GO:0042446	hormone biosynthetic process	7/353	68/18866	0.000275357	0.000932805	0.000385426	DIO1/AKR1B1/POR/HIF1A/DUOX2/HSD3B2/HSD3B1	7
GO:0050766	positive regulation of phagocytosis	7/353	68/18866	0.000275357	0.000932805	0.000385426	TNF/PPARG/IFNG/SOD1/IL1B/CCL2/CD36	7
GO:0043470	regulation of carbohydrate catabolic process	8/353	90/18866	0.000283405	0.000959422	0.000396424	TP53/INSR/IFNG/EIF6/HIF1A/PPARA/HTR2A/STAT3	8
GO:0010712	regulation of collagen metabolic process	6/353	49/18866	0.000291768	0.000984424	0.000406754	PPARG/IL6/TGFB1/PPARD/F2/GOT1	6
GO:0015872	dopamine transport	6/353	49/18866	0.000291768	0.000984424	0.000406754	SLC6A3/SLC6A2/DRD1/HTR2A/ABAT/DRD2	6
GO:0031279	regulation of cyclase activity	6/353	49/18866	0.000291768	0.000984424	0.000406754	NOS2/MAPK14/MAPK8/NOS3/MAPK3/DRD2	6
GO:0097720	calcineurin-mediated signaling	6/353	49/18866	0.000291768	0.000984424	0.000406754	GSK3B/TNF/PPP3CA/ERBB3/NFATC1/MTOR	6
GO:1900087	positive regulation of G1/S transition of mitotic cell cycle	6/353	49/18866	0.000291768	0.000984424	0.000406754	CYP1A1/AKT1/MDM2/EGFR/CCND1/CCND2	6
GO:0032411	positive regulation of transporter activity	9/353	114/18866	0.000293267	0.000988818	0.00040857	ADRB2/GSTM2/IFNG/CCL2/PON1/HTR3A/PRKCD/EPHB2/CALM1	9
GO:0010165	response to X-ray	5/353	32/18866	0.000296242	0.000996846	0.000411887	TP53/CDKN1A/CASP3/CCND1/THBD	5
GO:0046320	regulation of fatty acid oxidation	5/353	32/18866	0.000296242	0.000996846	0.000411887	PPARG/AKT1/PPARA/FABP1/MTOR	5
GO:1901889	negative regulation of cell junction assembly	5/353	32/18866	0.000296242	0.000996846	0.000411887	TNF/IKBKB/IL1B/PTEN/APOD	5
GO:0010713	negative regulation of collagen metabolic process	4/353	18/18866	0.000299579	0.00100472	0.000415139	PPARG/IL6/PPARD/GOT1	4
GO:0044872	lipoprotein localization	4/353	18/18866	0.000299579	0.00100472	0.000415139	PPARG/PRKCB/CD36/APOB	4
GO:0090493	catecholamine uptake	4/353	18/18866	0.000299579	0.00100472	0.000415139	SLC6A3/SLC6A2/DRD1/DRD2	4
GO:1900221	regulation of amyloid-beta clearance	4/353	18/18866	0.000299579	0.00100472	0.000415139	TNF/IL4/IFNG/HMGCR	4
GO:1990000	amyloid fibril formation	4/353	18/18866	0.000299579	0.00100472	0.000415139	MDM2/CHRNA7/CD36/LDLR	4
GO:0060038	cardiac muscle cell proliferation	7/353	69/18866	0.000301597	0.00101081	0.000417658	MAPK14/MAPK1/CCNB1/RXRA/GJA1/PTEN/PIM1	7
GO:0016579	protein deubiquitination	15/353	283/18866	0.000305079	0.0010218	0.000422198	ADRB2/ESR1/AR/TP53/PSMD3/NFKBIA/MDM2/HIF1A/MYC/PTEN/CCNA2/PSME3/IKBKG/APC/RHOA	15
GO:0051952	regulation of amine transport	8/353	91/18866	0.000305745	0.00102267	0.000422558	ADRA2B/ADRA2A/ADRA2C/DRD1/HTR2A/CCK/ABAT/DRD2	8
GO:2000177	regulation of neural precursor cell proliferation	8/353	91/18866	0.000305745	0.00102267	0.000422558	SLC6A4/TP53/VEGFA/EGF/HIF1A/BDNF/RHOA/DRD2	8
GO:0060968	regulation of gene silencing	10/353	140/18866	0.000309007	0.00103289	0.000426782	ESR1/TP53/TNF/PPP3CA/PPARG/IL6/EGFR/CDK2/TGFB1/STAT3	10
GO:0048640	negative regulation of developmental growth	9/353	115/18866	0.000313024	0.00104563	0.000432043	SLC6A4/ADRB2/ADRB1/CDKN1A/GJA1/PTEN/PPARA/SPP1/MAP2	9
GO:0007409	axonogenesis	21/353	482/18866	0.000316207	0.00105556	0.000436147	GSK3B/BCL2/VEGFA/MAPK1/ERBB2/HSP90AA1/PIK3CD/PRKCA/PTEN/SPP1/MAP2/GAP43/CCK/BDNF/CREB1/FN1/RHOA/EPHB2/MAPK3/TOP2B/DRD2	21
GO:0046850	regulation of bone remodeling	6/353	50/18866	0.000326396	0.00108885	0.000449903	IL6/EGFR/PRKCA/SPP1/CA2/ITGB3	6
GO:0050795	regulation of behavior	7/353	70/18866	0.000329808	0.00109951	0.000454305	ADRB1/GJA1/CCK/STAT3/CSF2/DRD2/MTOR	7
GO:0002220	innate immune response activating cell surface receptor signaling pathway	9/353	116/18866	0.000333868	0.00111157	0.000459289	RELA/PSMD3/IKBKB/RAF1/CHUK/PRKACA/PRKCD/PSME3/IKBKG	9
GO:0060964	regulation of gene silencing by miRNA	9/353	116/18866	0.000333868	0.00111157	0.000459289	ESR1/TP53/TNF/PPP3CA/PPARG/IL6/EGFR/TGFB1/STAT3	9
GO:0071897	DNA biosynthetic process	12/353	196/18866	0.000335106	0.00111495	0.000460688	TP53/CDKN1A/PPARG/PCNA/MAPK1/HSP90AA1/MYC/GJA1/SIRT1/TEP1/MAPK3/ADIPOQ	12
GO:0001975	response to amphetamine	5/353	33/18866	0.000343835	0.00114023	0.000471131	PPP3CA/ICAM1/SOD1/DRD1/DRD2	5
GO:0042755	eating behavior	5/353	33/18866	0.000343835	0.00114023	0.000471131	OPRM1/OPRD1/CCK/STAT3/MTOR	5
GO:0045736	negative regulation of cyclin-dependent protein serine/threonine kinase activity	5/353	33/18866	0.000343835	0.00114023	0.000471131	CDKN1A/CASP3/CDKN2A/PTEN/APC	5
GO:0048384	retinoic acid receptor signaling pathway	5/353	33/18866	0.000343835	0.00114023	0.000471131	PPARG/AKR1C3/RXRA/RXRB/RXRG	5
GO:1905048	regulation of metallopeptidase activity	5/353	33/18866	0.000343835	0.00114023	0.000471131	MAPK14/CLDN4/STAT3/TIMP1/MAPK3	5
GO:0007292	female gamete generation	10/353	142/18866	0.000346235	0.00114743	0.000474108	PTGS2/PDE3A/PGR/BCL2/TOP2A/CCNB1/NOS3/HSF1/SIRT1/FOSL1	10
GO:0002758	innate immune response-activating signal transduction	9/353	117/18866	0.000355846	0.00117781	0.00048666	RELA/PSMD3/IKBKB/RAF1/CHUK/PRKACA/PRKCD/PSME3/IKBKG	9
GO:0001654	eye development	18/353	384/18866	0.00035587	0.00117781	0.00048666	SLC6A3/FASLG/BCL2/BAX/JUN/CYP1B1/CYP1A1/ACHE/VEGFA/EGFR/RXRA/HIF1A/TDRD7/RHO/BDNF/STAT3/EPHB2/DRD2	18
GO:0044282	small molecule catabolic process	20/353	452/18866	0.000359126	0.00118781	0.00049079	NOS2/TP53/CYP1A1/AKT1/AKR1C3/NOS3/TGFB1/SULT1E1/PTEN/PPARA/PPARD/PON1/HK2/FABP1/DAO/BCAT2/ABAT/GOT1/ADIPOQ/MTOR	20
GO:0051785	positive regulation of nuclear division	7/353	71/18866	0.000360095	0.00119023	0.000491791	INSR/RB1/EGF/IL1B/IL1A/IGF2/EDN1	7
GO:0002204	somatic recombination of immunoglobulin genes involved in immune response	6/353	51/18866	0.000364161	0.00119973	0.000495717	IL4/IL2/IL10/CD40LG/TGFB1/CD40	6
GO:0002208	somatic diversification of immunoglobulins involved in immune response	6/353	51/18866	0.000364161	0.00119973	0.000495717	IL4/IL2/IL10/CD40LG/TGFB1/CD40	6
GO:0045190	isotype switching	6/353	51/18866	0.000364161	0.00119973	0.000495717	IL4/IL2/IL10/CD40LG/TGFB1/CD40	6
GO:0045912	negative regulation of carbohydrate metabolic process	6/353	51/18866	0.000364161	0.00119973	0.000495717	GSK3B/TP53/TGFB1/PPARA/STAT3/ADIPOQ	6
GO:0071354	cellular response to interleukin-6	6/353	51/18866	0.000364161	0.00119973	0.000495717	RELA/STAT1/ICAM1/IL6/STAT3/ABCC2	6
GO:2000241	regulation of reproductive process	11/353	170/18866	0.000368487	0.00121319	0.000501277	PDE3A/ESR1/AR/INSR/VEGFA/RXRA/GJA1/NKX3-1/NOX5/TIMP1/PLB1	11
GO:0010744	positive regulation of macrophage derived foam cell differentiation	4/353	19/18866	0.000373897	0.001223	0.000505331	LPL/CD36/CSF2/APOB	4
GO:0010759	positive regulation of macrophage chemotaxis	4/353	19/18866	0.000373897	0.001223	0.000505331	MAPK14/MAPK1/TRPV4/MAPK3	4
GO:0033189	response to vitamin A	4/353	19/18866	0.000373897	0.001223	0.000505331	PPARG/CYP1A1/PPARD/CAT	4
GO:0042053	regulation of dopamine metabolic process	4/353	19/18866	0.000373897	0.001223	0.000505331	SLC6A3/MAOB/DRD1/ABAT	4
GO:0042069	regulation of catecholamine metabolic process	4/353	19/18866	0.000373897	0.001223	0.000505331	SLC6A3/MAOB/DRD1/ABAT	4
GO:0044320	cellular response to leptin stimulus	4/353	19/18866	0.000373897	0.001223	0.000505331	PTEN/CCNA2/SIRT1/STAT3	4
GO:0045780	positive regulation of bone resorption	4/353	19/18866	0.000373897	0.001223	0.000505331	EGFR/PRKCA/SPP1/CA2	4
GO:0046852	positive regulation of bone remodeling	4/353	19/18866	0.000373897	0.001223	0.000505331	EGFR/PRKCA/SPP1/CA2	4
GO:1902170	cellular response to reactive nitrogen species	4/353	19/18866	0.000373897	0.001223	0.000505331	MMP3/CDK2/CCNA2/CFLAR	4
GO:2000696	regulation of epithelial cell differentiation involved in kidney development	4/353	19/18866	0.000373897	0.001223	0.000505331	STAT1/MMP9/CITED1/ADIPOQ	4
GO:0050868	negative regulation of T cell activation	9/353	118/18866	0.000379004	0.0012389	0.000511901	CASP3/IL4/IL2/IL10/ERBB2/IRF1/PTPN6/CD86/CD80	9
GO:0003007	heart morphogenesis	14/353	258/18866	0.000380124	0.00124095	0.000512748	TP53/JUN/INSR/HAS2/VEGFA/MDM2/NOS3/RXRA/HIF1A/TGFB1/PIM1/EGLN1/ATF2/MTOR	14
GO:0010951	negative regulation of endopeptidase activity	14/353	258/18866	0.000380124	0.00124095	0.000512748	PTGS2/TNF/SLPI/AKT1/VEGFA/MMP9/MDM2/BIRC5/POR/RAF1/SERPINE1/FABP1/CFLAR/TIMP1	14
GO:1901992	positive regulation of mitotic cell cycle phase transition	8/353	94/18866	0.000381536	0.00124475	0.00051432	CYP1A1/AKT1/RB1/MDM2/EGFR/CCND1/CCNB1/CCND2	8
GO:0002218	activation of innate immune response	10/353	144/18866	0.000387132	0.00126219	0.000521525	RELA/PSMD3/IKBKB/RAF1/CHUK/PRKACA/TLR4/PRKCD/PSME3/IKBKG	10
GO:0006644	phospholipid metabolic process	20/353	455/18866	0.000390755	0.00127318	0.000526064	ACHE/PIK3CD/TGFB1/PTEN/PPARD/PON1/HTR2A/PLA2G1B/LCAT/ENPP7/PLA2G2E/LPL/CETP/PRKCD/PCYT1A/ALPI/PLA2G4A/PLB1/LDLR/PIK3CG	20
GO:0050663	cytokine secretion	7/353	72/18866	0.000392569	0.00127826	0.000528165	TNF/IL10/IFNG/IL1A/NOX5/IRF3/DRD2	7
GO:0007616	long-term memory	5/353	34/18866	0.000396992	0.00128684	0.000531708	SLC2A4/PRKCZ/LDLR/DRD2/MTOR	5
GO:0030431	sleep	5/353	34/18866	0.000396992	0.00128684	0.000531708	ADRB1/FOS/HTR2A/CSF2/DRD2	5
GO:0033198	response to ATP	5/353	34/18866	0.000396992	0.00128684	0.000531708	PTGS2/SOD1/IL1B/PTEN/TRPV1	5
GO:0035633	maintenance of blood-brain barrier	5/353	34/18866	0.000396992	0.00128684	0.000531708	PTGS2/VEGFA/IL6/GJA1/PECAM1	5
GO:0042908	xenobiotic transport	5/353	34/18866	0.000396992	0.00128684	0.000531708	NR1I2/ABCG2/SLC22A5/ABCC1/ABCC2	5
GO:1902692	regulation of neuroblast proliferation	5/353	34/18866	0.000396992	0.00128684	0.000531708	TP53/VEGFA/HIF1A/BDNF/DRD2	5
GO:1904030	negative regulation of cyclin-dependent protein kinase activity	5/353	34/18866	0.000396992	0.00128684	0.000531708	CDKN1A/CASP3/CDKN2A/PTEN/APC	5
GO:0016052	carbohydrate catabolic process	12/353	200/18866	0.00040243	0.00130322	0.000538479	TP53/INSR/IFNG/EIF6/HIF1A/MGAM/PPARA/HK2/PYGM/HTR2A/STAT3/CALM1	12
GO:0150063	visual system development	18/353	388/18866	0.000402565	0.00130322	0.000538479	SLC6A3/FASLG/BCL2/BAX/JUN/CYP1B1/CYP1A1/ACHE/VEGFA/EGFR/RXRA/HIF1A/TDRD7/RHO/BDNF/STAT3/EPHB2/DRD2	18
GO:0071706	tumor necrosis factor superfamily cytokine production	9/353	119/18866	0.00040339	0.00130505	0.000539236	GSTP1/IL10/IFNG/HSF1/CHRNA7/TLR4/CD36/PTPN6/ADIPOQ	9
GO:0003179	heart valve morphogenesis	6/353	52/18866	0.00040526	0.00130774	0.000540346	RB1/MDM2/NOS3/TGFB1/NFATC1/MTOR	6
GO:0031103	axon regeneration	6/353	52/18866	0.00040526	0.00130774	0.000540346	BCL2/JUN/PTEN/SPP1/APOD/GAP43	6
GO:0060421	positive regulation of heart growth	6/353	52/18866	0.00040526	0.00130774	0.000540346	MAPK14/MAPK1/CCNB1/PIM1/EDN1/MTOR	6
GO:2001258	negative regulation of cation channel activity	6/353	52/18866	0.00040526	0.00130774	0.000540346	GSTM2/MMP9/CAV1/EPHB2/DRD2/CALM1	6
GO:0015698	inorganic anion transport	11/353	172/18866	0.000407063	0.00131272	0.000542403	GABRA1/CLDN4/GABRA2/GABRA3/GABRA6/GABRA5/CA2/SLC5A5/GABRG3/GABRE/MTOR	11
GO:0071322	cellular response to carbohydrate stimulus	10/353	145/18866	0.000409042	0.00131826	0.000544691	PPP3CA/ICAM1/RAF1/HIF1A/PRKCB/ADRA2A/PRKACA/PDX1/HMGCR/IGF1R	10
GO:0005977	glycogen metabolic process	7/353	73/18866	0.000427343	0.0013746	0.00056797	GSK3B/INSR/AKT1/IGF2/PYGM/CALM1/MTOR	7
GO:0010611	regulation of cardiac muscle hypertrophy	7/353	73/18866	0.000427343	0.0013746	0.00056797	ADRA1A/PPP3CA/PRKCA/PARP1/PPARA/EDN1/MTOR	7
GO:1903747	regulation of establishment of protein localization to mitochondrion	7/353	73/18866	0.000427343	0.0013746	0.00056797	TP53/CASP8/BCL2/MAPK8/E2F1/NPEPPS/SREBF1	7
GO:0060147	regulation of posttranscriptional gene silencing	9/353	120/18866	0.000429054	0.00137834	0.000569517	ESR1/TP53/TNF/PPP3CA/PPARG/IL6/EGFR/TGFB1/STAT3	9
GO:0060966	regulation of gene silencing by RNA	9/353	120/18866	0.000429054	0.00137834	0.000569517	ESR1/TP53/TNF/PPP3CA/PPARG/IL6/EGFR/TGFB1/STAT3	9
GO:0001649	osteoblast differentiation	13/353	231/18866	0.000432297	0.00138787	0.000573455	FASN/TNF/AKT1/ACHE/IL6/COL1A1/SPP1/RUNX2/IGFBP3/IGF2/PRKACA/CITED1/CAT	13
GO:0043331	response to dsRNA	6/353	53/18866	0.000449892	0.00144252	0.000596035	NFKBIA/MAPK1/CAV1/IRF3/MAPK3/NPM1	6
GO:0045661	regulation of myoblast differentiation	6/353	53/18866	0.000449892	0.00144252	0.000596035	MAPK14/TNF/TGFB1/PPARD/CXCL10/IGFBP3	6
GO:0016079	synaptic vesicle exocytosis	9/353	121/18866	0.000456047	0.00145693	0.00060199	ADRA1A/GSK3B/CHRM2/PRKCB/DRD1/HTR2A/BACE1/PRKCG/DRD2	9
GO:0030262	apoptotic nuclear changes	5/353	35/18866	0.000456123	0.00145693	0.00060199	CASP3/BAX/TOP2A/IL6/HSF1	5
GO:0030947	regulation of vascular endothelial growth factor receptor signaling pathway	5/353	35/18866	0.000456123	0.00145693	0.00060199	HIF1A/IL1B/PRKCB/PTPN1/ITGB3	5
GO:0032228	regulation of synaptic transmission, GABAergic	5/353	35/18866	0.000456123	0.00145693	0.00060199	ADRA1A/PTEN/CA2/BDNF/DRD2	5
GO:0034390	smooth muscle cell apoptotic process	5/353	35/18866	0.000456123	0.00145693	0.00060199	PPARG/IFNG/CDKN2A/SIRT1/EDN1	5
GO:0034391	regulation of smooth muscle cell apoptotic process	5/353	35/18866	0.000456123	0.00145693	0.00060199	PPARG/IFNG/CDKN2A/SIRT1/EDN1	5
GO:0007178	transmembrane receptor protein serine/threonine kinase signaling pathway	17/353	359/18866	0.000459653	0.00146538	0.00060548	MAPK14/TP53/JUN/FOS/HSPA5/CAV1/TGFB1/PARP1/COL3A1/RUNX2/SIRT1/CITED1/CREB1/PRKCZ/RHOA/MAPK3/GOT1	17
GO:0002902	regulation of B cell apoptotic process	4/353	20/18866	0.000460514	0.00146538	0.00060548	BAX/IL2/IL10/PTEN	4
GO:0003085	negative regulation of systemic arterial blood pressure	4/353	20/18866	0.000460514	0.00146538	0.00060548	ADRB2/ADRB1/ADRA1A/TRPV1	4
GO:0031998	regulation of fatty acid beta-oxidation	4/353	20/18866	0.000460514	0.00146538	0.00060548	AKT1/PPARA/FABP1/MTOR	4
GO:0032727	positive regulation of interferon-alpha production	4/353	20/18866	0.000460514	0.00146538	0.00060548	STAT1/CHUK/TLR4/IRF3	4
GO:0098703	calcium ion import across plasma membrane	4/353	20/18866	0.000460514	0.00146538	0.00060548	TRPV4/TRPV1/TRPM2/CALCR	4
GO:0046634	regulation of alpha-beta T cell activation	8/353	97/18866	0.000471953	0.00149894	0.000619346	IL4/IL2/IFNG/IRF1/CD86/CD80/PRKCZ/RHOA	8
GO:1901184	regulation of ERBB signaling pathway	8/353	97/18866	0.000471953	0.00149894	0.000619346	FASLG/AKT1/MMP9/ERBB2/EGFR/EGF/NCF1/ADRA2A	8
GO:1902476	chloride transmembrane transport	8/353	97/18866	0.000471953	0.00149894	0.000619346	GABRA1/CLDN4/GABRA2/GABRA3/GABRA6/GABRA5/GABRG3/GABRE	8
GO:0001818	negative regulation of cytokine production	17/353	360/18866	0.000474382	0.0015057	0.00062214	TNF/HMOX1/GSTP1/IL10/IFNG/HERC5/TGFB1/HSF1/CHRNA7/F2/APOD/ELANE/TLR4/IRF3/PTPN6/IL13/ADIPOQ	17
GO:0048880	sensory system development	18/353	394/18866	0.000482545	0.00153064	0.000632447	SLC6A3/FASLG/BCL2/BAX/JUN/CYP1B1/CYP1A1/ACHE/VEGFA/EGFR/RXRA/HIF1A/TDRD7/RHO/BDNF/STAT3/EPHB2/DRD2	18
GO:0006749	glutathione metabolic process	6/353	54/18866	0.000498264	0.00157951	0.000652638	GSTP1/GSTM2/GSTM1/SOD1/NFE2L2/GSR	6
GO:0002479	antigen processing and presentation of exogenous peptide antigen via MHC class I, TAP-dependent	7/353	75/18866	0.00050426	0.0015945	0.000658832	PSMD3/IKBKB/NCF1/CHUK/CD36/PSME3/IKBKG	7
GO:0035924	cellular response to vascular endothelial growth factor stimulus	7/353	75/18866	0.00050426	0.0015945	0.000658832	MAPK14/RELA/AKT1/VEGFA/XDH/HSPB1/KDR	7
GO:0045685	regulation of glial cell differentiation	7/353	75/18866	0.00050426	0.0015945	0.000658832	RELA/PPARG/IL6/TGFB1/F2/LDLR/MTOR	7
GO:0061844	antimicrobial humoral immune response mediated by antimicrobial peptide	7/353	75/18866	0.00050426	0.0015945	0.000658832	CXCL8/CXCL11/CXCL2/CXCL10/F2/ELANE/PLA2G1B	7
GO:0006942	regulation of striated muscle contraction	8/353	98/18866	0.000505687	0.00159801	0.000660282	SCN5A/ADRA1B/ADRA1A/GSTM2/CAV1/PRKACA/PIK3CG/CALM1	8
GO:0031056	regulation of histone modification	10/353	149/18866	0.000507273	0.00160202	0.000661937	CHEK1/TP53/MAPK8/VEGFA/CCNB1/IL1B/IGF2/SIRT1/SREBF1/MAPK3	10
GO:1904375	regulation of protein localization to cell periphery	9/353	123/18866	0.000514227	0.00162296	0.000670591	AR/TNF/AKT1/IFNG/EGFR/BCL2L1/TGFB1/PRKCZ/EPHB2	9
GO:0030324	lung development	11/353	177/18866	0.000518577	0.00163566	0.000675839	PGR/TNF/CYP1A2/VEGFA/MAPK1/EGFR/NOS3/CREB1/IL13/SREBF1/MAPK3	11
GO:0033280	response to vitamin D	5/353	36/18866	0.00052165	0.00163919	0.000677299	PTGS2/TYR/CXCL10/SPP1/PIM1	5
GO:0045622	regulation of T-helper cell differentiation	5/353	36/18866	0.00052165	0.00163919	0.000677299	IL4/IL2/CD86/CD80/PRKCZ	5
GO:0046676	negative regulation of insulin secretion	5/353	36/18866	0.00052165	0.00163919	0.000677299	PPP3CA/ADRA2A/HMGCR/SREBF1/DRD2	5
GO:0070873	regulation of glycogen metabolic process	5/353	36/18866	0.00052165	0.00163919	0.000677299	GSK3B/INSR/AKT1/IGF2/MTOR	5
GO:0071634	regulation of transforming growth factor beta production	5/353	36/18866	0.00052165	0.00163919	0.000677299	PTGS2/HIF1A/CREB1/ATF2/IL13	5
GO:1905332	positive regulation of morphogenesis of an epithelium	5/353	36/18866	0.00052165	0.00163919	0.000677299	AR/VEGFA/GJA1/ALOX12/MTOR	5
GO:0015837	amine transport	8/353	99/18866	0.000541348	0.00170003	0.000702435	ADRA2B/ADRA2A/ADRA2C/DRD1/HTR2A/CCK/ABAT/DRD2	8
GO:0014743	regulation of muscle hypertrophy	7/353	76/18866	0.000546646	0.0017156	0.000708867	ADRA1A/PPP3CA/PRKCA/PARP1/PPARA/EDN1/MTOR	7
GO:1901343	negative regulation of vasculature development	12/353	207/18866	0.000547776	0.00171807	0.00070989	FASLG/TNF/STAT1/PPARG/ALOX5/XDH/SERPINE1/CXCL10/E2F2/NFATC1/ATF2/RHOA	12
GO:0002931	response to ischemia	6/353	55/18866	0.000550589	0.00172474	0.000712648	TP53/BCL2/CASP9/CAV1/GJA1/HK2	6
GO:0050433	regulation of catecholamine secretion	6/353	55/18866	0.000550589	0.00172474	0.000712648	ADRA2B/ADRA2A/ADRA2C/HTR2A/ABAT/DRD2	6
GO:0009110	vitamin biosynthetic process	4/353	21/18866	0.000560531	0.00174503	0.000721029	TNF/CYP3A4/IFNG/IL1B	4
GO:0014821	phasic smooth muscle contraction	4/353	21/18866	0.000560531	0.00174503	0.000721029	PTGER3/DRD1/EDN1/DRD2	4
GO:0019370	leukotriene biosynthetic process	4/353	21/18866	0.000560531	0.00174503	0.000721029	ALOX5/LTA4H/PLA2G1B/PLA2G4A	4
GO:0030728	ovulation	4/353	21/18866	0.000560531	0.00174503	0.000721029	PTGS2/PGR/NOS3/SIRT1	4
GO:0043651	linoleic acid metabolic process	4/353	21/18866	0.000560531	0.00174503	0.000721029	GSTP1/GSTM2/ALOX5/ALOX12	4
GO:0071498	cellular response to fluid shear stress	4/353	21/18866	0.000560531	0.00174503	0.000721029	PTGS2/HAS2/NFE2L2/CA2	4
GO:0090312	positive regulation of protein deacetylation	4/353	21/18866	0.000560531	0.00174503	0.000721029	TP53/VEGFA/IFNG/SREBF1	4
GO:0090330	regulation of platelet aggregation	4/353	21/18866	0.000560531	0.00174503	0.000721029	PRKCA/ALOX12/PRKCD/ABAT	4
GO:1902656	calcium ion import into cytosol	4/353	21/18866	0.000560531	0.00174503	0.000721029	TRPV4/TRPV1/TRPM2/CALCR	4
GO:1903055	positive regulation of extracellular matrix organization	4/353	21/18866	0.000560531	0.00174503	0.000721029	RB1/IL6/TGFB1/CFLAR	4
GO:0070646	protein modification by small protein removal	15/353	300/18866	0.000562522	0.00175015	0.000723143	ADRB2/ESR1/AR/TP53/PSMD3/NFKBIA/MDM2/HIF1A/MYC/PTEN/CCNA2/PSME3/IKBKG/APC/RHOA	15
GO:0050871	positive regulation of B cell activation	10/353	151/18866	0.000563279	0.00175142	0.00072367	CDKN1A/BCL2/IL6/IL4/IL2/TGFB1/IGHG1/TLR4/CD40/IL13	10
GO:0061418	regulation of transcription from RNA polymerase II promoter in response to hypoxia	7/353	77/18866	0.000591817	0.00183788	0.000759393	TP53/PSMD3/VEGFA/HIF1A/NFE2L2/EGLN1/PSME3	7
GO:0070830	bicellular tight junction assembly	7/353	77/18866	0.000591817	0.00183788	0.000759393	TNF/IKBKB/GJA1/CLDN4/PRKACA/PECAM1/APC	7
GO:0009150	purine ribonucleotide metabolic process	18/353	401/18866	0.000592902	0.00183788	0.000759393	FASN/INSR/IL4/IFNG/ADCY2/EIF6/HIF1A/ACACA/TGFB1/SULT1E1/PARP1/PPARA/HK2/HTR2A/SCD/HMGCR/STAT3/RHOA	18
GO:0006921	cellular component disassembly involved in execution phase of apoptosis	5/353	37/18866	0.000594006	0.00183788	0.000759393	CASP3/BAX/TOP2A/IL6/HSF1	5
GO:0043243	positive regulation of protein-containing complex disassembly	5/353	37/18866	0.000594006	0.00183788	0.000759393	ADRB2/TNF/INSR/TRPV4/IGF1R	5
GO:0045191	regulation of isotype switching	5/353	37/18866	0.000594006	0.00183788	0.000759393	IL4/IL2/IL10/TGFB1/CD40	5
GO:0045730	respiratory burst	5/353	37/18866	0.000594006	0.00183788	0.000759393	INSR/PIK3CD/MPO/NCF1/PIK3CG	5
GO:0070423	nucleotide-binding oligomerization domain containing signaling pathway	5/353	37/18866	0.000594006	0.00183788	0.000759393	RELA/CASP8/NFKBIA/TLR4/IKBKG	5
GO:0045017	glycerolipid biosynthetic process	14/353	270/18866	0.000597481	0.00184749	0.000763366	ACHE/PIK3CD/PTEN/HTR2A/PLA2G1B/LCAT/PLA2G2E/LPL/PCYT1A/ALPI/PLA2G4A/SREBF1/LDLR/PIK3CG	14
GO:0010665	regulation of cardiac muscle cell apoptotic process	6/353	56/18866	0.000607084	0.00187374	0.000774209	TP53/PTEN/NFE2L2/HSF1/HMGCR/CFLAR	6
GO:0016447	somatic recombination of immunoglobulin gene segments	6/353	56/18866	0.000607084	0.00187374	0.000774209	IL4/IL2/IL10/CD40LG/TGFB1/CD40	6
GO:0070228	regulation of lymphocyte apoptotic process	6/353	56/18866	0.000607084	0.00187374	0.000774209	TP53/BAX/IL2/IL10/HIF1A/PTEN	6
GO:0030323	respiratory tube development	11/353	181/18866	0.000625215	0.00192851	0.000796842	PGR/TNF/CYP1A2/VEGFA/MAPK1/EGFR/NOS3/CREB1/IL13/SREBF1/MAPK3	11
GO:0010466	negative regulation of peptidase activity	14/353	272/18866	0.000642402	0.00198031	0.000818246	PTGS2/TNF/SLPI/AKT1/VEGFA/MMP9/MDM2/BIRC5/POR/RAF1/SERPINE1/FABP1/CFLAR/TIMP1	14
GO:1903076	regulation of protein localization to plasma membrane	8/353	102/18866	0.000660711	0.00203551	0.000841052	AR/TNF/AKT1/IFNG/EGFR/BCL2L1/TGFB1/EPHB2	8
GO:0044839	cell cycle G2/M phase transition	14/353	273/18866	0.000665916	0.00205029	0.000847159	CHEK1/TP53/CDKN1A/PSMD3/CCND1/CCNB1/HSP90AA1/CDK2/CHEK2/CCNA2/PKIA/PRKACA/PSME3/NPM1	14
GO:0002090	regulation of receptor internalization	6/353	57/18866	0.000667974	0.00205411	0.000848739	SELE/INSR/VEGFA/EGF/DRD2/ITGB3	6
GO:0050432	catecholamine secretion	6/353	57/18866	0.000667974	0.00205411	0.000848739	ADRA2B/ADRA2A/ADRA2C/HTR2A/ABAT/DRD2	6
GO:0035872	nucleotide-binding domain, leucine rich repeat containing receptor signaling pathway	5/353	38/18866	0.000673633	0.00205704	0.000849949	RELA/CASP8/NFKBIA/TLR4/IKBKG	5
GO:0043029	T cell homeostasis	5/353	38/18866	0.000673633	0.00205704	0.000849949	CASP3/BCL2/BAX/AKT1/IL2	5
GO:0048009	insulin-like growth factor receptor signaling pathway	5/353	38/18866	0.000673633	0.00205704	0.000849949	AR/AKT1/IGFBP3/NKX3-1/IGF1R	5
GO:0071604	transforming growth factor beta production	5/353	38/18866	0.000673633	0.00205704	0.000849949	PTGS2/HIF1A/CREB1/ATF2/IL13	5
GO:1905898	positive regulation of response to endoplasmic reticulum stress	5/353	38/18866	0.000673633	0.00205704	0.000849949	BAX/CAV1/NFE2L2/SIRT1/PTPN1	5
GO:2000144	positive regulation of DNA-templated transcription, initiation	5/353	38/18866	0.000673633	0.00205704	0.000849949	ESR1/TP53/JUN/FOSL1/CREB1	5
GO:0006067	ethanol metabolic process	4/353	22/18866	0.000675056	0.00205704	0.000849949	SULT1E1/ADH1C/ADH1B/ADH1A	4
GO:0009235	cobalamin metabolic process	4/353	22/18866	0.000675056	0.00205704	0.000849949	PRSS1/CTRB1/PRSS3/ABCC1	4
GO:0035584	calcium-mediated signaling using intracellular calcium source	4/353	22/18866	0.000675056	0.00205704	0.000849949	VCAM1/KDR/PRKACA/TRPM2	4
GO:0035809	regulation of urine volume	4/353	22/18866	0.000675056	0.00205704	0.000849949	HAS2/AKR1B1/EDN1/DRD2	4
GO:0043369	CD4-positive or CD8-positive, alpha-beta T cell lineage commitment	4/353	22/18866	0.000675056	0.00205704	0.000849949	BCL2/IL6/STAT3/MTOR	4
GO:0051000	positive regulation of nitric-oxide synthase activity	4/353	22/18866	0.000675056	0.00205704	0.000849949	TNF/AKT1/HIF1A/FCER2	4
GO:1901685	glutathione derivative metabolic process	4/353	22/18866	0.000675056	0.00205704	0.000849949	GSTP1/GSTM2/GSTM1/MGST1	4
GO:1901687	glutathione derivative biosynthetic process	4/353	22/18866	0.000675056	0.00205704	0.000849949	GSTP1/GSTM2/GSTM1/MGST1	4
GO:1901739	regulation of myoblast fusion	4/353	22/18866	0.000675056	0.00205704	0.000849949	MAPK14/IL4/CXCL10/CFLAR	4
GO:0031016	pancreas development	7/353	79/18866	0.000691039	0.00209813	0.000866925	GSK3B/INSR/AKT1/MET/IL6/IGF2/PDX1	7
GO:0050672	negative regulation of lymphocyte proliferation	7/353	79/18866	0.000691039	0.00209813	0.000866925	CASP3/IL2/IL10/ERBB2/PTPN6/CD86/CD80	7
GO:0090398	cellular senescence	7/353	79/18866	0.000691039	0.00209813	0.000866925	MAPK14/TP53/CDKN1A/CDKN2A/SIRT1/PRKCD/EEF1E1	7
GO:0099601	regulation of neurotransmitter receptor activity	7/353	79/18866	0.000691039	0.00209813	0.000866925	OPRM1/ADRB2/IFNG/CCL2/GRIA2/MAPK8IP2/EPHB2	7
GO:0120192	tight junction assembly	7/353	79/18866	0.000691039	0.00209813	0.000866925	TNF/IKBKB/GJA1/CLDN4/PRKACA/PECAM1/APC	7
GO:1900034	regulation of cellular response to heat	7/353	79/18866	0.000691039	0.00209813	0.000866925	GSK3B/MAPK1/HSP90AA1/HSF1/SIRT1/MAPK3/MTOR	7
GO:0002676	regulation of chronic inflammatory response	3/353	10/18866	0.000706885	0.00212954	0.000879904	TNF/IL4/IL10	3
GO:0019614	catechol-containing compound catabolic process	3/353	10/18866	0.000706885	0.00212954	0.000879904	SLC6A3/MAOB/MAOA	3
GO:0030647	aminoglycoside antibiotic metabolic process	3/353	10/18866	0.000706885	0.00212954	0.000879904	AKR1C3/AKR1B1/AKR1C1	3
GO:0032025	response to cobalt ion	3/353	10/18866	0.000706885	0.00212954	0.000879904	CASP8/CASP3/CASP9	3
GO:0033083	regulation of immature T cell proliferation	3/353	10/18866	0.000706885	0.00212954	0.000879904	ERBB2/IL1B/IL1A	3
GO:0034350	regulation of glial cell apoptotic process	3/353	10/18866	0.000706885	0.00212954	0.000879904	PRKCA/CCL2/PRKCD	3
GO:0042424	catecholamine catabolic process	3/353	10/18866	0.000706885	0.00212954	0.000879904	SLC6A3/MAOB/MAOA	3
GO:0045713	low-density lipoprotein particle receptor biosynthetic process	3/353	10/18866	0.000706885	0.00212954	0.000879904	PPARG/ADIPOQ/ITGB3	3
GO:0048304	positive regulation of isotype switching to IgG isotypes	3/353	10/18866	0.000706885	0.00212954	0.000879904	IL4/IL2/CD40	3
GO:0070472	regulation of uterine smooth muscle contraction	3/353	10/18866	0.000706885	0.00212954	0.000879904	ADRA2B/ADRA2C/ABAT	3
GO:0071104	response to interleukin-9	3/353	10/18866	0.000706885	0.00212954	0.000879904	STAT1/CITED1/STAT3	3
GO:0090037	positive regulation of protein kinase C signaling	3/353	10/18866	0.000706885	0.00212954	0.000879904	ADRA1A/VEGFA/CD40	3
GO:1900222	negative regulation of amyloid-beta clearance	3/353	10/18866	0.000706885	0.00212954	0.000879904	TNF/IFNG/HMGCR	3
GO:0002695	negative regulation of leukocyte activation	11/353	184/18866	0.000716678	0.00215775	0.000891561	CASP3/HMOX1/IL4/IL2/IL10/ERBB2/IRF1/PTPN6/CD86/CD80/LDLR	11
GO:0010662	regulation of striated muscle cell apoptotic process	6/353	58/18866	0.000733488	0.00220309	0.000910295	TP53/PTEN/NFE2L2/HSF1/HMGCR/CFLAR	6
GO:0031638	zymogen activation	6/353	58/18866	0.000733488	0.00220309	0.000910295	CASP8/PLAU/PLAT/SERPINE1/PRSS3/F11	6
GO:1903749	positive regulation of establishment of protein localization to mitochondrion	6/353	58/18866	0.000733488	0.00220309	0.000910295	TP53/CASP8/BCL2/MAPK8/E2F1/NPEPPS	6
GO:1903793	positive regulation of anion transport	6/353	58/18866	0.000733488	0.00220309	0.000910295	IL1B/EDN1/CETP/CCK/PRKCD/ABAT	6
GO:0006110	regulation of glycolytic process	7/353	80/18866	0.000745358	0.00223607	0.000923924	INSR/IFNG/EIF6/HIF1A/PPARA/HTR2A/STAT3	7
GO:0042590	antigen processing and presentation of exogenous peptide antigen via MHC class I	7/353	80/18866	0.000745358	0.00223607	0.000923924	PSMD3/IKBKB/NCF1/CHUK/CD36/PSME3/IKBKG	7
GO:0032660	regulation of interleukin-17 production	5/353	39/18866	0.000760982	0.00227752	0.000941048	IL6/IL2/IFNG/TGFB1/TLR4	5
GO:0042092	type 2 immune response	5/353	39/18866	0.000760982	0.00227752	0.000941048	IL6/IL4/IL10/CD86/PRKCZ	5
GO:0046326	positive regulation of glucose import	5/353	39/18866	0.000760982	0.00227752	0.000941048	MAPK14/INSR/AKT1/NFE2L2/ADIPOQ	5
GO:2000279	negative regulation of DNA biosynthetic process	5/353	39/18866	0.000760982	0.00227752	0.000941048	TP53/CDKN1A/PPARG/GJA1/ADIPOQ	5
GO:0090287	regulation of cellular response to growth factor stimulus	15/353	310/18866	0.000787217	0.00235464	0.000972913	TP53/XDH/HIF1A/HSPA5/CAV1/IL1B/PRKCB/TGFB1/RUNX2/SIRT1/PTPN1/CITED1/CFLAR/GOT1/ITGB3	15
GO:0048259	regulation of receptor-mediated endocytosis	8/353	105/18866	0.000800445	0.00238296	0.000984616	SELE/INSR/VEGFA/IL4/EGF/SERPINE1/DRD2/ITGB3	8
GO:0007519	skeletal muscle tissue development	10/353	158/18866	0.000801135	0.00238296	0.000984616	MAPK14/BCL2/PPP3CA/RB1/FOS/CAV1/TGFB1/HMGCR/CFLAR/RHOA	10
GO:0021766	hippocampus development	7/353	81/18866	0.000802999	0.00238296	0.000984616	NCOA1/GSK3B/CASP3/PTEN/DRD1/HSD3B2/HSD3B1	7
GO:0050829	defense response to Gram-negative bacterium	7/353	81/18866	0.000802999	0.00238296	0.000984616	NOS2/IL6/SERPINE1/LYZ/F2/ELANE/TLR4	7
GO:0010659	cardiac muscle cell apoptotic process	6/353	59/18866	0.000803859	0.00238296	0.000984616	TP53/PTEN/NFE2L2/HSF1/HMGCR/CFLAR	6
GO:0031102	neuron projection regeneration	6/353	59/18866	0.000803859	0.00238296	0.000984616	BCL2/JUN/PTEN/SPP1/APOD/GAP43	6
GO:0050707	regulation of cytokine secretion	6/353	59/18866	0.000803859	0.00238296	0.000984616	TNF/IL10/IFNG/IL1A/IRF3/DRD2	6
GO:0060043	regulation of cardiac muscle cell proliferation	6/353	59/18866	0.000803859	0.00238296	0.000984616	MAPK14/MAPK1/CCNB1/GJA1/PTEN/PIM1	6
GO:0006582	melanin metabolic process	4/353	23/18866	0.000805207	0.00238296	0.000984616	BCL2/TYR/CITED1/TYRP1	4
GO:0006590	thyroid hormone generation	4/353	23/18866	0.000805207	0.00238296	0.000984616	DIO1/DUOX2/CTSB/SLC5A5	4
GO:0007617	mating behavior	4/353	23/18866	0.000805207	0.00238296	0.000984616	NCOA1/PTEN/DRD1/MAPK8IP2	4
GO:0031639	plasminogen activation	4/353	23/18866	0.000805207	0.00238296	0.000984616	PLAU/PLAT/SERPINE1/F11	4
GO:0035743	CD4-positive, alpha-beta T cell cytokine production	4/353	23/18866	0.000805207	0.00238296	0.000984616	IL6/IL4/IL1B/PRKCZ	4
GO:0072215	regulation of metanephros development	4/353	23/18866	0.000805207	0.00238296	0.000984616	STAT1/MYC/CITED1/ADIPOQ	4
GO:0090343	positive regulation of cell aging	4/353	23/18866	0.000805207	0.00238296	0.000984616	TP53/CDKN2A/SIRT1/EEF1E1	4
GO:1900017	positive regulation of cytokine production involved in inflammatory response	4/353	23/18866	0.000805207	0.00238296	0.000984616	TNF/IL6/TLR4/STAT3	4
GO:1900273	positive regulation of long-term synaptic potentiation	4/353	23/18866	0.000805207	0.00238296	0.000984616	CHRNA7/CREB1/EPHB2/DRD2	4
GO:2000810	regulation of bicellular tight junction assembly	4/353	23/18866	0.000805207	0.00238296	0.000984616	TNF/IKBKB/GJA1/PRKACA	4
GO:0046034	ATP metabolic process	15/353	311/18866	0.000813383	0.00240574	0.000994028	TP53/INSR/IL4/IFNG/CCNB1/EIF6/HIF1A/TGFB1/PARP1/PPARA/HK2/HTR2A/CYCS/STAT3/RHOA	15
GO:1902749	regulation of cell cycle G2/M phase transition	12/353	217/18866	0.000830148	0.00245389	0.00101392	CHEK1/TP53/CDKN1A/PSMD3/CCND1/CCNB1/HSP90AA1/CDK2/PKIA/PRKACA/PSME3/NPM1	12
GO:0050777	negative regulation of immune response	10/353	159/18866	0.000841021	0.00248456	0.0010266	TNF/PPARG/HMOX1/IL4/IL2/IL10/TGFB1/COL3A1/PTPN6/DRD2	10
GO:0051783	regulation of nuclear division	11/353	188/18866	0.000855688	0.00252441	0.00104306	PDE3A/CHEK1/INSR/RB1/CCNB1/EGF/IL1B/IL1A/IGF2/EDN1/APC	11
GO:0008207	C21-steroid hormone metabolic process	5/353	40/18866	0.000856516	0.00252441	0.00104306	AKR1C3/AKR1B1/HSD3B2/HSD3B1/AKR1C1	5
GO:0045740	positive regulation of DNA replication	5/353	40/18866	0.000856516	0.00252441	0.00104306	JUN/PCNA/EGFR/EGF/CDK2	5
GO:1903427	negative regulation of reactive oxygen species biosynthetic process	5/353	40/18866	0.000856516	0.00252441	0.00104306	IL10/CAV1/STAT3/CFLAR/RHOA	5
GO:0120193	tight junction organization	7/353	82/18866	0.000864105	0.00254529	0.00105169	TNF/IKBKB/GJA1/CLDN4/PRKACA/PECAM1/APC	7
GO:1902808	positive regulation of cell cycle G1/S phase transition	6/353	60/18866	0.000879327	0.00258862	0.00106959	CYP1A1/AKT1/MDM2/EGFR/CCND1/CCND2	6
GO:0009259	ribonucleotide metabolic process	18/353	416/18866	0.000904571	0.00266137	0.00109965	FASN/INSR/IL4/IFNG/ADCY2/EIF6/HIF1A/ACACA/TGFB1/SULT1E1/PARP1/PPARA/HK2/HTR2A/SCD/HMGCR/STAT3/RHOA	18
GO:0043266	regulation of potassium ion transport	8/353	107/18866	0.00090612	0.00266437	0.00110089	KCNH2/NOS3/CAV1/PTEN/ADRA2A/DRD1/HTR2A/DRD2	8
GO:0016054	organic acid catabolic process	14/353	282/18866	0.000912391	0.00267968	0.00110722	NOS2/AKT1/NOS3/TGFB1/PPARA/PPARD/PON1/FABP1/DAO/BCAT2/ABAT/GOT1/ADIPOQ/MTOR	14
GO:0046395	carboxylic acid catabolic process	14/353	282/18866	0.000912391	0.00267968	0.00110722	NOS2/AKT1/NOS3/TGFB1/PPARA/PPARD/PON1/FABP1/DAO/BCAT2/ABAT/GOT1/ADIPOQ/MTOR	14
GO:0042742	defense response to bacterium	16/353	348/18866	0.000917116	0.00269199	0.0011123	NOS2/TNF/SLPI/IL6/IL10/SERPINE1/MPO/CRP/IGHG1/LYZ/F2/ELANE/PLA2G1B/TLR4/CD36/PRKCD	16
GO:0071277	cellular response to calcium ion	7/353	83/18866	0.00092882	0.00272476	0.00112584	SCN5A/JUN/AKR1C3/FOS/HSPA5/EDN1/TRPM2	7
GO:0002833	positive regulation of response to biotic stimulus	13/353	251/18866	0.000937964	0.00274998	0.00113626	RELA/PSMD3/IKBKB/RAF1/PRKCA/CHUK/PRKACA/TLR4/IRF3/PRKCD/PSME3/IKBKG/MAPK3	13
GO:0032535	regulation of cellular component size	17/353	383/18866	0.000945127	0.00276511	0.00114252	GSK3B/ICAM1/AKT1/VEGFA/PTEN/SPP1/RASA1/MAP2/KCNMA1/TRPV4/EDN1/BDNF/CREB1/PRKCD/FN1/RHOA/MTOR	17
GO:0002719	negative regulation of cytokine production involved in immune response	4/353	24/18866	0.00095211	0.00276511	0.00114252	TNF/HMOX1/IL10/TGFB1	4
GO:0010640	regulation of platelet-derived growth factor receptor signaling pathway	4/353	24/18866	0.00095211	0.00276511	0.00114252	F7/F3/APOD/ADIPOQ	4
GO:0044550	secondary metabolite biosynthetic process	4/353	24/18866	0.00095211	0.00276511	0.00114252	CYP1A2/TYR/CITED1/TYRP1	4
GO:0045821	positive regulation of glycolytic process	4/353	24/18866	0.00095211	0.00276511	0.00114252	INSR/IFNG/HIF1A/HTR2A	4
GO:0086064	cell communication by electrical coupling involved in cardiac conduction	4/353	24/18866	0.00095211	0.00276511	0.00114252	CAV1/GJA1/PRKACA/CALM1	4
GO:2000209	regulation of anoikis	4/353	24/18866	0.00095211	0.00276511	0.00114252	BCL2/MCL1/CAV1/CHEK2	4
GO:0071333	cellular response to glucose stimulus	9/353	134/18866	0.000953277	0.00276511	0.00114252	PPP3CA/ICAM1/RAF1/HIF1A/ADRA2A/PRKACA/PDX1/HMGCR/IGF1R	9
GO:0006857	oligopeptide transport	3/353	11/18866	0.000958526	0.00276511	0.00114252	GJA1/CA2/ABCC1	3
GO:0010739	positive regulation of protein kinase A signaling	3/353	11/18866	0.000958526	0.00276511	0.00114252	ADRB2/ADIPOQ/CALCR	3
GO:0014820	tonic smooth muscle contraction	3/353	11/18866	0.000958526	0.00276511	0.00114252	HTR2A/EDN1/EDNRA	3
GO:0014889	muscle atrophy	3/353	11/18866	0.000958526	0.00276511	0.00114252	CFLAR/GATM/MTOR	3
GO:0033079	immature T cell proliferation	3/353	11/18866	0.000958526	0.00276511	0.00114252	ERBB2/IL1B/IL1A	3
GO:0033327	Leydig cell differentiation	3/353	11/18866	0.000958526	0.00276511	0.00114252	AR/CCND1/MGST1	3
GO:0034372	very-low-density lipoprotein particle remodeling	3/353	11/18866	0.000958526	0.00276511	0.00114252	LCAT/LPL/CETP	3
GO:0034776	response to histamine	3/353	11/18866	0.000958526	0.00276511	0.00114252	GABRA1/HRH1/DRD2	3
GO:0035747	natural killer cell chemotaxis	3/353	11/18866	0.000958526	0.00276511	0.00114252	PIK3CD/CCL2/PIK3CG	3
GO:0042447	hormone catabolic process	3/353	11/18866	0.000958526	0.00276511	0.00114252	SULT1E1/SPP1/ECE1	3
GO:0043619	regulation of transcription from RNA polymerase II promoter in response to oxidative stress	3/353	11/18866	0.000958526	0.00276511	0.00114252	HMOX1/HIF1A/NFE2L2	3
GO:0045899	positive regulation of RNA polymerase II transcription preinitiation complex assembly	3/353	11/18866	0.000958526	0.00276511	0.00114252	ESR1/TP53/CREB1	3
GO:0051712	positive regulation of killing of cells of other organism	3/353	11/18866	0.000958526	0.00276511	0.00114252	NOS2/IFNG/FCER2	3
GO:0070471	uterine smooth muscle contraction	3/353	11/18866	0.000958526	0.00276511	0.00114252	ADRA2B/ADRA2C/ABAT	3
GO:0071803	positive regulation of podosome assembly	3/353	11/18866	0.000958526	0.00276511	0.00114252	TNF/CSF2/RHOA	3
GO:0090205	positive regulation of cholesterol metabolic process	3/353	11/18866	0.000958526	0.00276511	0.00114252	POR/SREBF1/CES1	3
GO:0140052	cellular response to oxidised low-density lipoprotein particle stimulus	3/353	11/18866	0.000958526	0.00276511	0.00114252	AKT1/TLR4/CD36	3
GO:0150104	transport across blood-brain barrier	3/353	11/18866	0.000958526	0.00276511	0.00114252	ABCG2/CD36/ABCC2	3
GO:0002381	immunoglobulin production involved in immunoglobulin mediated immune response	6/353	61/18866	0.000960137	0.00276511	0.00114252	IL4/IL2/IL10/CD40LG/TGFB1/CD40	6
GO:0003170	heart valve development	6/353	61/18866	0.000960137	0.00276511	0.00114252	RB1/MDM2/NOS3/TGFB1/NFATC1/MTOR	6
GO:0010658	striated muscle cell apoptotic process	6/353	61/18866	0.000960137	0.00276511	0.00114252	TP53/PTEN/NFE2L2/HSF1/HMGCR/CFLAR	6
GO:0043267	negative regulation of potassium ion transport	5/353	41/18866	0.000960702	0.00276511	0.00114252	KCNH2/NOS3/CAV1/PTEN/HTR2A	5
GO:0046825	regulation of protein export from nucleus	5/353	41/18866	0.000960702	0.00276511	0.00114252	GSK3B/TP53/MDM2/IL1B/PRKACA	5
GO:1900117	regulation of execution phase of apoptosis	5/353	41/18866	0.000960702	0.00276511	0.00114252	TP53/BAX/IL6/BCL2L1/HSF1	5
GO:0014031	mesenchymal cell development	7/353	84/18866	0.000997294	0.00286879	0.00118535	BCL2/MAPK1/HIF1A/EDN1/FN1/MAPK3/EDNRA	7
GO:0042157	lipoprotein metabolic process	9/353	135/18866	0.00100492	0.00288907	0.00119374	PPARA/CTSD/OLR1/APOD/LCAT/MTTP/LDLR/APOB/ITGB3	9
GO:0007088	regulation of mitotic nuclear division	10/353	163/18866	0.00101724	0.00292283	0.00120768	CHEK1/INSR/RB1/CCNB1/EGF/IL1B/IL1A/IGF2/EDN1/APC	10
GO:0002260	lymphocyte homeostasis	6/353	62/18866	0.00104654	0.00300016	0.00123964	CASP3/BCL2/BAX/AKT1/IL2/HIF1A	6
GO:0010676	positive regulation of cellular carbohydrate metabolic process	6/353	62/18866	0.00104654	0.00300016	0.00123964	INSR/AKT1/PPARA/IGF2/SIRT1/HRH1	6
GO:0034113	heterotypic cell-cell adhesion	6/353	62/18866	0.00104654	0.00300016	0.00123964	VCAM1/TNF/IL10/IL1B/ADIPOQ/ITGB3	6
GO:0055081	anion homeostasis	6/353	62/18866	0.00104654	0.00300016	0.00123964	FASLG/SIRT1/ENPP7/CETP/GOT1/ABCC2	6
GO:0071331	cellular response to hexose stimulus	9/353	136/18866	0.00105881	0.0030336	0.00125345	PPP3CA/ICAM1/RAF1/HIF1A/ADRA2A/PRKACA/PDX1/HMGCR/IGF1R	9
GO:0110110	positive regulation of animal organ morphogenesis	7/353	85/18866	0.00106968	0.003063	0.0012656	AR/BAX/VEGFA/MYC/PIM1/EDN1/CFLAR	7
GO:0010907	positive regulation of glucose metabolic process	5/353	42/18866	0.00107402	0.00306845	0.00126785	INSR/AKT1/PPARA/IGF2/SIRT1	5
GO:0048246	macrophage chemotaxis	5/353	42/18866	0.00107402	0.00306845	0.00126785	MAPK14/MAPK1/CCL2/TRPV4/MAPK3	5
GO:0090278	negative regulation of peptide hormone secretion	5/353	42/18866	0.00107402	0.00306845	0.00126785	PPP3CA/ADRA2A/HMGCR/SREBF1/DRD2	5
GO:1900371	regulation of purine nucleotide biosynthetic process	5/353	42/18866	0.00107402	0.00306845	0.00126785	NOS2/IL4/NOS3/PARP1/STAT3	5
GO:0032680	regulation of tumor necrosis factor production	8/353	110/18866	0.00108532	0.00309898	0.00128047	GSTP1/IL10/HSF1/CHRNA7/TLR4/CD36/PTPN6/ADIPOQ	8
GO:2000181	negative regulation of blood vessel morphogenesis	11/353	194/18866	0.00110555	0.00315496	0.0013036	FASLG/TNF/STAT1/PPARG/ALOX5/XDH/SERPINE1/CXCL10/E2F2/ATF2/RHOA	11
GO:0030183	B cell differentiation	9/353	137/18866	0.00111501	0.00317651	0.0013125	TP53/BCL2/BAX/VCAM1/IL6/IL4/IL10/CD40LG/PTPN6	9
GO:0071326	cellular response to monosaccharide stimulus	9/353	137/18866	0.00111501	0.00317651	0.0013125	PPP3CA/ICAM1/RAF1/HIF1A/ADRA2A/PRKACA/PDX1/HMGCR/IGF1R	9
GO:0045662	negative regulation of myoblast differentiation	4/353	25/18866	0.00111689	0.00317651	0.0013125	TNF/TGFB1/PPARD/CXCL10	4
GO:0071677	positive regulation of mononuclear cell migration	4/353	25/18866	0.00111689	0.00317651	0.0013125	TNF/IL4/SERPINE1/CXCL10	4
GO:2000679	positive regulation of transcription regulatory region DNA binding	4/353	25/18866	0.00111689	0.00317651	0.0013125	RB1/IFNG/TGFB1/PARP1	4
GO:2001026	regulation of endothelial cell chemotaxis	4/353	25/18866	0.00111689	0.00317651	0.0013125	VEGFA/MET/HSPB1/KDR	4
GO:2000514	regulation of CD4-positive, alpha-beta T cell activation	6/353	63/18866	0.00113878	0.00323695	0.00133748	IL4/IL2/IFNG/CD86/CD80/PRKCZ	6
GO:0051149	positive regulation of muscle cell differentiation	8/353	111/18866	0.00115097	0.00326974	0.00135103	MAPK14/BCL2/MDM2/IL4/TGFB1/SIRT1/EDN1/MTOR	8
GO:0033044	regulation of chromosome organization	16/353	356/18866	0.00116295	0.00330191	0.00136432	CHEK1/TP53/MAPK8/VEGFA/TOP2A/RB1/MAPK1/CCNB1/MYC/IL1B/PARP1/IGF2/SIRT1/APC/SREBF1/MAPK3	16
GO:0006470	protein dephosphorylation	15/353	323/18866	0.00118951	0.00337543	0.00139469	GSK3B/BCL2/TNF/PPP3CA/IKBKB/TGFB1/PTEN/IGFBP3/PTPN1/CYCS/PTPN6/PRKCD/DRD2/CALM1/MTOR	15
GO:0001953	negative regulation of cell-matrix adhesion	5/353	43/18866	0.00119694	0.00338507	0.00139868	CDKN2A/SERPINE1/PTEN/RASA1/APOD	5
GO:0030808	regulation of nucleotide biosynthetic process	5/353	43/18866	0.00119694	0.00338507	0.00139868	NOS2/IL4/NOS3/PARP1/STAT3	5
GO:0045823	positive regulation of heart contraction	5/353	43/18866	0.00119694	0.00338507	0.00139868	ADRB1/ADRA1B/ADRA1A/ADRA1D/EDN1	5
GO:0046717	acid secretion	5/353	43/18866	0.00119694	0.00338507	0.00139868	PTGER3/TRPV1/ABAT/CES1/DRD2	5
GO:1901031	regulation of response to reactive oxygen species	5/353	43/18866	0.00119694	0.00338507	0.00139868	TNF/MET/IL10/NFE2L2/CD36	5
GO:2000648	positive regulation of stem cell proliferation	5/353	43/18866	0.00119694	0.00338507	0.00139868	VEGFA/HIF1A/GJA1/CITED1/DRD2	5
GO:0051607	defense response to virus	13/353	258/18866	0.00120438	0.00340418	0.00140658	RELA/BCL2/STAT1/IL6/IL4/IFNG/BCL2L1/HERC5/IL1B/CXCL10/IRF1/IRF3/CD40	13
GO:0019693	ribose phosphate metabolic process	18/353	427/18866	0.00121409	0.00342971	0.00141712	FASN/INSR/IL4/IFNG/ADCY2/EIF6/HIF1A/ACACA/TGFB1/SULT1E1/PARP1/PPARA/HK2/HTR2A/SCD/HMGCR/STAT3/RHOA	18
GO:0016064	immunoglobulin mediated immune response	12/353	227/18866	0.00122496	0.00345846	0.001429	TNF/IL4/IL2/IL10/CD40LG/TGFB1/CRP/IGHG1/PTPN6/CD40/PRKCD/FCER2	12
GO:0035304	regulation of protein dephosphorylation	9/353	139/18866	0.00123466	0.00348389	0.00143951	GSK3B/TNF/IKBKB/TGFB1/IGFBP3/PRKCD/DRD2/CALM1/MTOR	9
GO:0042130	negative regulation of T cell proliferation	6/353	64/18866	0.00123713	0.00348892	0.00144159	CASP3/IL10/ERBB2/PTPN6/CD86/CD80	6
GO:0051216	cartilage development	11/353	197/18866	0.0012514	0.0035151	0.0014524	MAPK14/RELA/POR/HIF1A/TGFB1/COL1A1/RUNX2/TRPV4/EDN1/TIMP1/MAPK3	11
GO:0002002	regulation of angiotensin levels in blood	3/353	12/18866	0.00126038	0.0035151	0.0014524	ENPEP/REN/CES1	3
GO:0002003	angiotensin maturation	3/353	12/18866	0.00126038	0.0035151	0.0014524	ENPEP/REN/CES1	3
GO:0002923	regulation of humoral immune response mediated by circulating immunoglobulin	3/353	12/18866	0.00126038	0.0035151	0.0014524	TNF/PTPN6/FCER2	3
GO:0006069	ethanol oxidation	3/353	12/18866	0.00126038	0.0035151	0.0014524	ADH1C/ADH1B/ADH1A	3
GO:0006983	ER overload response	3/353	12/18866	0.00126038	0.0035151	0.0014524	GSK3B/TP53/HSPA5	3
GO:0007077	mitotic nuclear envelope disassembly	3/353	12/18866	0.00126038	0.0035151	0.0014524	CCNB1/PRKCA/PRKCB	3
GO:0031392	regulation of prostaglandin biosynthetic process	3/353	12/18866	0.00126038	0.0035151	0.0014524	PTGS2/IL1B/SIRT1	3
GO:0051549	positive regulation of keratinocyte migration	3/353	12/18866	0.00126038	0.0035151	0.0014524	HAS2/MMP9/MTOR	3
GO:0060442	branching involved in prostate gland morphogenesis	3/353	12/18866	0.00126038	0.0035151	0.0014524	ESR1/RXRA/NKX3-1	3
GO:0060736	prostate gland growth	3/353	12/18866	0.00126038	0.0035151	0.0014524	ESR1/AR/PTEN	3
GO:0071107	response to parathyroid hormone	3/353	12/18866	0.00126038	0.0035151	0.0014524	GJA1/PRKACA/CITED1	3
GO:0071639	positive regulation of monocyte chemotactic protein-1 production	3/353	12/18866	0.00126038	0.0035151	0.0014524	IL1B/TRPV4/ADIPOQ	3
GO:0071888	macrophage apoptotic process	3/353	12/18866	0.00126038	0.0035151	0.0014524	CDKN2A/SIRT1/IRF3	3
GO:0072584	caveolin-mediated endocytosis	3/353	12/18866	0.00126038	0.0035151	0.0014524	MAPK1/CAV1/MAPK3	3
GO:0090154	positive regulation of sphingolipid biosynthetic process	3/353	12/18866	0.00126038	0.0035151	0.0014524	TNF/ENPP7/PRKCD	3
GO:0090331	negative regulation of platelet aggregation	3/353	12/18866	0.00126038	0.0035151	0.0014524	ALOX12/PRKCD/ABAT	3
GO:1901503	ether biosynthetic process	3/353	12/18866	0.00126038	0.0035151	0.0014524	FASN/ALOX5/PLA2G4A	3
GO:1902510	regulation of apoptotic DNA fragmentation	3/353	12/18866	0.00126038	0.0035151	0.0014524	BAX/IL6/HSF1	3
GO:2000304	positive regulation of ceramide biosynthetic process	3/353	12/18866	0.00126038	0.0035151	0.0014524	TNF/ENPP7/PRKCD	3
GO:0060538	skeletal muscle organ development	10/353	168/18866	0.00127892	0.00356484	0.00147296	MAPK14/BCL2/PPP3CA/RB1/FOS/CAV1/TGFB1/HMGCR/CFLAR/RHOA	10
GO:0035821	modulation of process of other organism	8/353	113/18866	0.00129176	0.00359864	0.00148692	CASP8/SLPI/JUN/INSR/BCL2L1/RXRA/CRP/SP1	8
GO:0001783	B cell apoptotic process	4/353	26/18866	0.00130067	0.00360152	0.00148811	BAX/IL2/IL10/PTEN	4
GO:0003081	regulation of systemic arterial blood pressure by renin-angiotensin	4/353	26/18866	0.00130067	0.00360152	0.00148811	ENPEP/REN/RHOA/CES1	4
GO:0006309	apoptotic DNA fragmentation	4/353	26/18866	0.00130067	0.00360152	0.00148811	CASP3/BAX/IL6/HSF1	4
GO:0018904	ether metabolic process	4/353	26/18866	0.00130067	0.00360152	0.00148811	FASN/ALOX5/ALOX12/PLA2G4A	4
GO:0030810	positive regulation of nucleotide biosynthetic process	4/353	26/18866	0.00130067	0.00360152	0.00148811	NOS2/IL4/NOS3/STAT3	4
GO:0032743	positive regulation of interleukin-2 production	4/353	26/18866	0.00130067	0.00360152	0.00148811	IL1B/IL1A/CD86/CD80	4
GO:0034114	regulation of heterotypic cell-cell adhesion	4/353	26/18866	0.00130067	0.00360152	0.00148811	TNF/IL10/IL1B/ADIPOQ	4
GO:0042403	thyroid hormone metabolic process	4/353	26/18866	0.00130067	0.00360152	0.00148811	DIO1/DUOX2/CTSB/SLC5A5	4
GO:0060740	prostate gland epithelium morphogenesis	4/353	26/18866	0.00130067	0.00360152	0.00148811	ESR1/AR/RXRA/NKX3-1	4
GO:1900373	positive regulation of purine nucleotide biosynthetic process	4/353	26/18866	0.00130067	0.00360152	0.00148811	NOS2/IL4/NOS3/STAT3	4
GO:1905523	positive regulation of macrophage migration	4/353	26/18866	0.00130067	0.00360152	0.00148811	MAPK14/MAPK1/TRPV4/MAPK3	4
GO:0007626	locomotory behavior	11/353	198/18866	0.0013034	0.0036071	0.00149042	SLC6A3/OPRM1/OPRD1/NCOA2/DPP4/SOD1/PTEN/DRD1/ABAT/DRD2/MTOR	11
GO:0032620	interleukin-17 production	5/353	44/18866	0.00132997	0.0036766	0.00151914	IL6/IL2/IFNG/TGFB1/TLR4	5
GO:0042088	T-helper 1 type immune response	5/353	44/18866	0.00132997	0.0036766	0.00151914	IL1B/TLR4/CD80/PLA2G4A/MTOR	5
GO:0031640	killing of cells of other organism	6/353	65/18866	0.00134185	0.00370535	0.00153102	NOS2/IFNG/LYZ/F2/ELANE/FCER2	6
GO:0048247	lymphocyte chemotaxis	6/353	65/18866	0.00134185	0.00370535	0.00153102	PIK3CD/CCL2/CXCL11/CXCL10/CCL16/PIK3CG	6
GO:0099504	synaptic vesicle cycle	11/353	199/18866	0.00135716	0.00374558	0.00154764	ADRA1A/GSK3B/SLC2A4/CHRM2/PRKCB/PTEN/DRD1/HTR2A/BACE1/PRKCG/DRD2	11
GO:0019724	B cell mediated immunity	12/353	230/18866	0.00136997	0.00377885	0.00156139	TNF/IL4/IL2/IL10/CD40LG/TGFB1/CRP/IGHG1/PTPN6/CD40/PRKCD/FCER2	12
GO:0050808	synapse organization	18/353	433/18866	0.00141805	0.00390934	0.0016153	MAPK14/TNF/INSR/GABRA1/ACHE/IL10/ERBB2/PTEN/GABRA2/DRD1/CHRNA7/EGLN1/GAP43/BDNF/IGF1R/RHOA/EPHB2/DRD2	18
GO:0072073	kidney epithelium development	9/353	142/18866	0.00143336	0.0039494	0.00163185	BCL2/STAT1/VEGFA/MYC/CITED1/BDNF/PECAM1/CAT/ADIPOQ	9
GO:0006096	glycolytic process	8/353	115/18866	0.00144593	0.00398075	0.00164481	INSR/IFNG/EIF6/HIF1A/PPARA/HK2/HTR2A/STAT3	8
GO:0031647	regulation of protein stability	14/353	296/18866	0.00144632	0.00398075	0.00164481	TP53/CDKN1A/CASP3/BCL2/MDM2/MAPK1/HSP90AA1/PTEN/CHEK2/PIM1/SIRT1/CREB1/PRKCD/SREBF1	14
GO:0002562	somatic diversification of immune receptors via germline recombination within a single locus	6/353	66/18866	0.00145319	0.00399093	0.00164902	IL4/IL2/IL10/CD40LG/TGFB1/CD40	6
GO:0016444	somatic cell DNA recombination	6/353	66/18866	0.00145319	0.00399093	0.00164902	IL4/IL2/IL10/CD40LG/TGFB1/CD40	6
GO:0016445	somatic diversification of immunoglobulins	6/353	66/18866	0.00145319	0.00399093	0.00164902	IL4/IL2/IL10/CD40LG/TGFB1/CD40	6
GO:0032922	circadian regulation of gene expression	6/353	66/18866	0.00145319	0.00399093	0.00164902	NCOA2/AHR/TOP1/PPARA/SIRT1/DRD2	6
GO:0010828	positive regulation of glucose transmembrane transport	5/353	45/18866	0.0014736	0.00402939	0.00166491	MAPK14/INSR/AKT1/NFE2L2/ADIPOQ	5
GO:0034198	cellular response to amino acid starvation	5/353	45/18866	0.0014736	0.00402939	0.00166491	CDKN1A/MAPK8/MAPK1/MAPK3/MTOR	5
GO:0042771	intrinsic apoptotic signaling pathway in response to DNA damage by p53 class mediator	5/353	45/18866	0.0014736	0.00402939	0.00166491	TP53/CDKN1A/BCL2/CHEK2/SIRT1	5
GO:0043114	regulation of vascular permeability	5/353	45/18866	0.0014736	0.00402939	0.00166491	PDE3A/VEGFA/TGFB1/HRH1/TRPV4	5
GO:0045911	positive regulation of DNA recombination	5/353	45/18866	0.0014736	0.00402939	0.00166491	IL4/IL2/TGFB1/PARP1/CD40	5
GO:0046189	phenol-containing compound biosynthetic process	5/353	45/18866	0.0014736	0.00402939	0.00166491	SLC6A3/TYR/CITED1/DAO/TYRP1	5
GO:0060443	mammary gland morphogenesis	5/353	45/18866	0.0014736	0.00402939	0.00166491	PGR/ESR1/AR/BAX/CAV1	5
GO:0090311	regulation of protein deacetylation	5/353	45/18866	0.0014736	0.00402939	0.00166491	TP53/MAPK8/VEGFA/IFNG/SREBF1	5
GO:0042058	regulation of epidermal growth factor receptor signaling pathway	7/353	90/18866	0.0014957	0.0040876	0.00168896	FASLG/AKT1/MMP9/EGFR/EGF/NCF1/ADRA2A	7
GO:0002021	response to dietary excess	4/353	27/18866	0.00150457	0.00409533	0.00169215	ADRB2/ADRB1/TRPV4/TRPV1	4
GO:0002026	regulation of the force of heart contraction	4/353	27/18866	0.00150457	0.00409533	0.00169215	ADRB1/ADRA1A/NOS3/CAV1	4
GO:0006706	steroid catabolic process	4/353	27/18866	0.00150457	0.00409533	0.00169215	CYP3A4/CYP1A2/SULT1E1/SPP1	4
GO:0009065	glutamine family amino acid catabolic process	4/353	27/18866	0.00150457	0.00409533	0.00169215	NOS2/NOS3/DAO/GOT1	4
GO:0033081	regulation of T cell differentiation in thymus	4/353	27/18866	0.00150457	0.00409533	0.00169215	ERBB2/SOD1/IL1B/IL1A	4
GO:0034698	response to gonadotropin	4/353	27/18866	0.00150457	0.00409533	0.00169215	ICAM1/POR/CCNA2/SLC5A5	4
GO:0072539	T-helper 17 cell differentiation	4/353	27/18866	0.00150457	0.00409533	0.00169215	IL6/IL4/IL2/STAT3	4
GO:0072006	nephron development	9/353	143/18866	0.00150504	0.00409533	0.00169215	BCL2/STAT1/VEGFA/MYC/ENPEP/CITED1/PECAM1/CFLAR/ADIPOQ	9
GO:0001906	cell killing	10/353	172/18866	0.00152567	0.00414924	0.00171442	NOS2/ICAM1/IL4/IFNG/LYZ/F2/ELANE/PTPN6/IL13/FCER2	10
GO:0006757	ATP generation from ADP	8/353	116/18866	0.00152831	0.00414968	0.00171461	INSR/IFNG/EIF6/HIF1A/PPARA/HK2/HTR2A/STAT3	8
GO:0032640	tumor necrosis factor production	8/353	116/18866	0.00152831	0.00414968	0.00171461	GSTP1/IL10/HSF1/CHRNA7/TLR4/CD36/PTPN6/ADIPOQ	8
GO:0046916	cellular transition metal ion homeostasis	8/353	116/18866	0.00152831	0.00414968	0.00171461	HMOX1/IFNG/SOD1/HIF1A/MYC/ABCG2/NOX5/EGLN1	8
GO:0002449	lymphocyte mediated immunity	16/353	366/18866	0.00154666	0.00419724	0.00173426	TNF/ICAM1/IL6/IL4/IL2/IL10/CD40LG/IL1B/TGFB1/CRP/IGHG1/PTPN6/CD40/PRKCD/PRKCZ/FCER2	16
GO:0032890	regulation of organic acid transport	6/353	67/18866	0.00157144	0.00426221	0.0017611	AKT1/IL1B/EDN1/CCK/ABAT/CES1	6
GO:0001656	metanephros development	7/353	91/18866	0.00159486	0.00432107	0.00178542	BCL2/STAT1/AKR1B1/MYC/NKX3-1/CITED1/ADIPOQ	7
GO:0042475	odontogenesis of dentin-containing tooth	7/353	91/18866	0.00159486	0.00432107	0.00178542	SCN5A/BAX/SERPINE1/PPARA/RUNX2/CA2/ATF2	7
GO:0014902	myotube differentiation	8/353	117/18866	0.00161436	0.00433831	0.00179255	MAPK14/BCL2/PPP3CA/IL4/CXCL10/BDNF/CFLAR/MTOR	8
GO:0002674	negative regulation of acute inflammatory response	3/353	13/18866	0.00161588	0.00433831	0.00179255	PPARG/GSTP1/IL4	3
GO:0002679	respiratory burst involved in defense response	3/353	13/18866	0.00161588	0.00433831	0.00179255	PIK3CD/MPO/PIK3CG	3
GO:0010870	positive regulation of receptor biosynthetic process	3/353	13/18866	0.00161588	0.00433831	0.00179255	IFNG/HIF1A/EDN1	3
GO:0014842	regulation of skeletal muscle satellite cell proliferation	3/353	13/18866	0.00161588	0.00433831	0.00179255	PPARD/STAT3/CFLAR	3
GO:0016264	gap junction assembly	3/353	13/18866	0.00161588	0.00433831	0.00179255	CAV1/GJA1/IL1B	3
GO:0019336	phenol-containing compound catabolic process	3/353	13/18866	0.00161588	0.00433831	0.00179255	SLC6A3/MAOB/MAOA	3
GO:0031953	negative regulation of protein autophosphorylation	3/353	13/18866	0.00161588	0.00433831	0.00179255	JUN/CAV1/ADIPOQ	3
GO:0033127	regulation of histone phosphorylation	3/353	13/18866	0.00161588	0.00433831	0.00179255	CCNB1/IL1B/MAPK3	3
GO:0042308	negative regulation of protein import into nucleus	3/353	13/18866	0.00161588	0.00433831	0.00179255	PKIA/APOD/CD36	3
GO:0045741	positive regulation of epidermal growth factor-activated receptor activity	3/353	13/18866	0.00161588	0.00433831	0.00179255	EGF/NCF1/ADRA2A	3
GO:0048302	regulation of isotype switching to IgG isotypes	3/353	13/18866	0.00161588	0.00433831	0.00179255	IL4/IL2/CD40	3
GO:0060456	positive regulation of digestive system process	3/353	13/18866	0.00161588	0.00433831	0.00179255	TRPV1/ENPP7/SLC22A5	3
GO:0061043	regulation of vascular wound healing	3/353	13/18866	0.00161588	0.00433831	0.00179255	TNF/ALOX5/SERPINE1	3
GO:1902947	regulation of tau-protein kinase activity	3/353	13/18866	0.00161588	0.00433831	0.00179255	RB1/IFNG/HSP90AA1	3
GO:1904590	negative regulation of protein import	3/353	13/18866	0.00161588	0.00433831	0.00179255	PKIA/APOD/CD36	3
GO:2000121	regulation of removal of superoxide radicals	3/353	13/18866	0.00161588	0.00433831	0.00179255	TNF/NFE2L2/CD36	3
GO:0005978	glycogen biosynthetic process	5/353	46/18866	0.00162833	0.00436011	0.00180155	GSK3B/INSR/AKT1/IGF2/MTOR	5
GO:0009250	glucan biosynthetic process	5/353	46/18866	0.00162833	0.00436011	0.00180155	GSK3B/INSR/AKT1/IGF2/MTOR	5
GO:0043330	response to exogenous dsRNA	5/353	46/18866	0.00162833	0.00436011	0.00180155	NFKBIA/MAPK1/CAV1/IRF3/MAPK3	5
GO:0048066	developmental pigmentation	5/353	46/18866	0.00162833	0.00436011	0.00180155	BCL2/BAX/TYR/CITED1/TYRP1	5
GO:2000142	regulation of DNA-templated transcription, initiation	5/353	46/18866	0.00162833	0.00436011	0.00180155	ESR1/TP53/JUN/FOSL1/CREB1	5
GO:0060541	respiratory system development	11/353	204/18866	0.00165398	0.00442645	0.00182897	PGR/TNF/CYP1A2/VEGFA/MAPK1/EGFR/NOS3/CREB1/IL13/SREBF1/MAPK3	11
GO:0002753	cytoplasmic pattern recognition receptor signaling pathway	6/353	68/18866	0.00169687	0.00453882	0.0018754	RELA/CASP8/NFKBIA/TLR4/IRF3/IKBKG	6
GO:0031058	positive regulation of histone modification	7/353	92/18866	0.00169907	0.00454228	0.00187683	TP53/VEGFA/CCNB1/IL1B/SIRT1/SREBF1/MAPK3	7
GO:0003180	aortic valve morphogenesis	4/353	28/18866	0.00172971	0.00460951	0.00190461	RB1/NOS3/TGFB1/NFATC1	4
GO:0010818	T cell chemotaxis	4/353	28/18866	0.00172971	0.00460951	0.00190461	PIK3CD/CXCL11/CXCL10/PIK3CG	4
GO:0033598	mammary gland epithelial cell proliferation	4/353	28/18866	0.00172971	0.00460951	0.00190461	ESR1/BAX/MAPK1/CCND1	4
GO:0045830	positive regulation of isotype switching	4/353	28/18866	0.00172971	0.00460951	0.00190461	IL4/IL2/TGFB1/CD40	4
GO:0060512	prostate gland morphogenesis	4/353	28/18866	0.00172971	0.00460951	0.00190461	ESR1/AR/RXRA/NKX3-1	4
GO:2000463	positive regulation of excitatory postsynaptic potential	4/353	28/18866	0.00172971	0.00460951	0.00190461	ADRB2/PTEN/CHRNA7/PRKCZ	4
GO:0090596	sensory organ morphogenesis	13/353	269/18866	0.00174881	0.00465793	0.00192461	FASLG/BCL2/BAX/VEGFA/MAPK1/SOD1/HIF1A/TDRD7/EDN1/BDNF/STAT3/EPHB2/MAPK3	13
GO:0048588	developmental cell growth	12/353	237/18866	0.00176415	0.0046963	0.00194047	ADRA1A/GSK3B/VEGFA/HSP90AA1/PPARA/SPP1/MAP2/EDN1/BDNF/FN1/PRKCZ/MTOR	12
GO:0014075	response to amine	5/353	47/18866	0.00179465	0.00476995	0.0019709	PPP3CA/ICAM1/SOD1/DRD1/DRD2	5
GO:0043303	mast cell degranulation	5/353	47/18866	0.00179465	0.00476995	0.0019709	HMOX1/IL4/PIK3CD/IL13/PIK3CG	5
GO:0046638	positive regulation of alpha-beta T cell differentiation	5/353	47/18866	0.00179465	0.00476995	0.0019709	IFNG/CD86/CD80/PRKCZ/RHOA	5
GO:0032088	negative regulation of NF-kappaB transcription factor activity	7/353	93/18866	0.00180849	0.00479913	0.00198295	CYP1B1/NFKBIA/IL10/CDKN2A/CHUK/SIRT1/CAT	7
GO:0045185	maintenance of protein location	7/353	93/18866	0.00180849	0.00479913	0.00198295	AKT1/NFKBIA/IL10/HSPA5/CAV1/GJA1/HK2	7
GO:0051702	interaction with symbiont	7/353	93/18866	0.00180849	0.00479913	0.00198295	JUN/CRP/F2/ELANE/SP1/PLG/FN1	7
GO:0002429	immune response-activating cell surface receptor signaling pathway	19/353	481/18866	0.00189518	0.00502386	0.00207581	RELA/BCL2/BAX/PSMD3/IKBKB/MAPK1/HSP90AA1/PIK3CD/RAF1/PRKCB/CHUK/IGHG1/PRKACA/ABI1/PTPN6/PRKCD/PSME3/IKBKG/MAPK3	19
GO:0002757	immune response-activating signal transduction	19/353	481/18866	0.00189518	0.00502386	0.00207581	RELA/BCL2/BAX/PSMD3/IKBKB/MAPK1/HSP90AA1/PIK3CD/RAF1/PRKCB/CHUK/IGHG1/PRKACA/ABI1/PTPN6/PRKCD/PSME3/IKBKG/MAPK3	19
GO:0002279	mast cell activation involved in immune response	5/353	48/18866	0.00197309	0.00520566	0.00215093	HMOX1/IL4/PIK3CD/IL13/PIK3CG	5
GO:0031952	regulation of protein autophosphorylation	5/353	48/18866	0.00197309	0.00520566	0.00215093	JUN/VEGFA/CAV1/ADIPOQ/CALM1	5
GO:0045601	regulation of endothelial cell differentiation	5/353	48/18866	0.00197309	0.00520566	0.00215093	TNF/IKBKB/VEGFA/XDH/IL1B	5
GO:0060324	face development	5/353	48/18866	0.00197309	0.00520566	0.00215093	MMP2/MAPK1/RAF1/COL1A1/MAPK3	5
GO:1900271	regulation of long-term synaptic potentiation	5/353	48/18866	0.00197309	0.00520566	0.00215093	GSK3B/CHRNA7/CREB1/EPHB2/DRD2	5
GO:1990928	response to amino acid starvation	5/353	48/18866	0.00197309	0.00520566	0.00215093	CDKN1A/MAPK8/MAPK1/MAPK3/MTOR	5
GO:0001782	B cell homeostasis	4/353	29/18866	0.0019772	0.00520566	0.00215093	CASP3/BCL2/BAX/HIF1A	4
GO:0019048	modulation by virus of host process	4/353	29/18866	0.0019772	0.00520566	0.00215093	CASP8/INSR/BCL2L1/RXRA	4
GO:0031063	regulation of histone deacetylation	4/353	29/18866	0.0019772	0.00520566	0.00215093	TP53/MAPK8/VEGFA/SREBF1	4
GO:0036151	phosphatidylcholine acyl-chain remodeling	4/353	29/18866	0.0019772	0.00520566	0.00215093	PLA2G1B/PLA2G2E/PLA2G4A/PLB1	4
GO:0043032	positive regulation of macrophage activation	4/353	29/18866	0.0019772	0.00520566	0.00215093	IL10/TLR4/IL13/PLA2G4A	4
GO:0045822	negative regulation of heart contraction	4/353	29/18866	0.0019772	0.00520566	0.00215093	ADRA1A/IL2/TRPV1/PIK3CG	4
GO:0050901	leukocyte tethering or rolling	4/353	29/18866	0.0019772	0.00520566	0.00215093	VCAM1/TNF/SELE/ELANE	4
GO:1903364	positive regulation of cellular protein catabolic process	9/353	149/18866	0.00199788	0.00525737	0.0021723	GSK3B/AKT1/MDM2/HSP90AA1/EGF/CAV1/PTEN/NFE2L2/LDLR	9
GO:0010649	regulation of cell communication by electrical coupling	3/353	14/18866	0.00202821	0.00528789	0.00218491	CAV1/GJA1/CALM1	3
GO:0010889	regulation of sequestering of triglyceride	3/353	14/18866	0.00202821	0.00528789	0.00218491	PPARG/PPARA/LPL	3
GO:0010935	regulation of macrophage cytokine production	3/353	14/18866	0.00202821	0.00528789	0.00218491	TGFB1/TLR4/CD36	3
GO:0014841	skeletal muscle satellite cell proliferation	3/353	14/18866	0.00202821	0.00528789	0.00218491	PPARD/STAT3/CFLAR	3
GO:0014857	regulation of skeletal muscle cell proliferation	3/353	14/18866	0.00202821	0.00528789	0.00218491	PPARD/STAT3/CFLAR	3
GO:0032310	prostaglandin secretion	3/353	14/18866	0.00202821	0.00528789	0.00218491	NOS2/IL1B/EDN1	3
GO:0035810	positive regulation of urine volume	3/353	14/18866	0.00202821	0.00528789	0.00218491	HAS2/EDN1/DRD2	3
GO:0045898	regulation of RNA polymerase II transcription preinitiation complex assembly	3/353	14/18866	0.00202821	0.00528789	0.00218491	ESR1/TP53/CREB1	3
GO:0046321	positive regulation of fatty acid oxidation	3/353	14/18866	0.00202821	0.00528789	0.00218491	PPARG/PPARA/FABP1	3
GO:0048291	isotype switching to IgG isotypes	3/353	14/18866	0.00202821	0.00528789	0.00218491	IL4/IL2/CD40	3
GO:0051709	regulation of killing of cells of other organism	3/353	14/18866	0.00202821	0.00528789	0.00218491	NOS2/IFNG/FCER2	3
GO:0070431	nucleotide-binding oligomerization domain containing 2 signaling pathway	3/353	14/18866	0.00202821	0.00528789	0.00218491	RELA/NFKBIA/TLR4	3
GO:0072672	neutrophil extravasation	3/353	14/18866	0.00202821	0.00528789	0.00218491	PIK3CD/PECAM1/PIK3CG	3
GO:1902894	negative regulation of pri-miRNA transcription by RNA polymerase II	3/353	14/18866	0.00202821	0.00528789	0.00218491	RELA/PPARA/PPARD	3
GO:1903624	regulation of DNA catabolic process	3/353	14/18866	0.00202821	0.00528789	0.00218491	BAX/IL6/HSF1	3
GO:1903894	regulation of IRE1-mediated unfolded protein response	3/353	14/18866	0.00202821	0.00528789	0.00218491	BAX/HSPA5/PTPN1	3
GO:2001279	regulation of unsaturated fatty acid biosynthetic process	3/353	14/18866	0.00202821	0.00528789	0.00218491	PTGS2/IL1B/SIRT1	3
GO:0006814	sodium ion transport	12/353	241/18866	0.00202839	0.00528789	0.00218491	SLC6A4/SLC6A3/SCN5A/ADRB2/SLC6A2/AKT1/NOS3/SLC22A5/TRPM2/SLC5A5/FXYD2/DRD2	12
GO:0050709	negative regulation of protein secretion	7/353	95/18866	0.00204368	0.00532501	0.00220024	OPRM1/PPP3CA/IL1B/ADRA2A/HMGCR/SREBF1/DRD2	7
GO:0033692	cellular polysaccharide biosynthetic process	6/353	71/18866	0.00211902	0.00551843	0.00228016	GSK3B/INSR/HAS2/AKT1/IGF2/MTOR	6
GO:1901796	regulation of signal transduction by p53 class mediator	10/353	180/18866	0.00213516	0.00555759	0.00229634	MAPK14/CHEK1/TP53/BCL2/AKT1/MDM2/CDK2/CHEK2/SIRT1/EEF1E1	10
GO:0006650	glycerophospholipid metabolic process	15/353	343/18866	0.00213854	0.00556353	0.0022988	ACHE/PIK3CD/PTEN/PON1/HTR2A/PLA2G1B/LCAT/PLA2G2E/CETP/PCYT1A/ALPI/PLA2G4A/PLB1/LDLR/PIK3CG	15
GO:0002067	glandular epithelial cell differentiation	5/353	49/18866	0.00216415	0.00560986	0.00231794	GSK3B/FASN/RXRA/PDX1/IL13	5
GO:0002448	mast cell mediated immunity	5/353	49/18866	0.00216415	0.00560986	0.00231794	HMOX1/IL4/PIK3CD/IL13/PIK3CG	5
GO:0002686	negative regulation of leukocyte migration	5/353	49/18866	0.00216415	0.00560986	0.00231794	HMOX1/AKT1/DPP4/CCL2/APOD	5
GO:0030850	prostate gland development	5/353	49/18866	0.00216415	0.00560986	0.00231794	ESR1/AR/RXRA/PTEN/NKX3-1	5
GO:0045058	T cell selection	5/353	49/18866	0.00216415	0.00560986	0.00231794	BCL2/IL6/STAT3/RHOA/MTOR	5
GO:0070231	T cell apoptotic process	5/353	49/18866	0.00216415	0.00560986	0.00231794	TP53/FASLG/BAX/AKT1/HIF1A	5
GO:0090199	regulation of release of cytochrome c from mitochondria	5/353	49/18866	0.00216415	0.00560986	0.00231794	TP53/BAX/AKT1/MMP9/BCL2L1	5
GO:0007173	epidermal growth factor receptor signaling pathway	8/353	123/18866	0.00221444	0.00573725	0.00237058	FASLG/AKT1/MMP9/EGFR/EGF/TGFB1/NCF1/ADRA2A	8
GO:0016236	macroautophagy	14/353	310/18866	0.00221943	0.00574723	0.0023747	ADRB2/TP53/CASP3/MAPK8/HMOX1/AKT1/IL4/HIF1A/KDR/SIRT1/PRKACA/IKBKG/MAPK3/MTOR	14
GO:0010758	regulation of macrophage chemotaxis	4/353	30/18866	0.00224813	0.00580363	0.002398	MAPK14/MAPK1/TRPV4/MAPK3	4
GO:0010800	positive regulation of peptidyl-threonine phosphorylation	4/353	30/18866	0.00224813	0.00580363	0.002398	MAPK1/EGF/TGFB1/CALM1	4
GO:0019098	reproductive behavior	4/353	30/18866	0.00224813	0.00580363	0.002398	NCOA1/PTEN/DRD1/MAPK8IP2	4
GO:0034110	regulation of homotypic cell-cell adhesion	4/353	30/18866	0.00224813	0.00580363	0.002398	PRKCA/ALOX12/PRKCD/ABAT	4
GO:0043372	positive regulation of CD4-positive, alpha-beta T cell differentiation	4/353	30/18866	0.00224813	0.00580363	0.002398	IFNG/CD86/CD80/PRKCZ	4
GO:0060142	regulation of syncytium formation by plasma membrane fusion	4/353	30/18866	0.00224813	0.00580363	0.002398	MAPK14/IL4/CXCL10/CFLAR	4
GO:0042440	pigment metabolic process	6/353	72/18866	0.00227597	0.00587249	0.00242645	BCL2/HMOX1/TYR/CITED1/TYRP1/UGT1A1	6
GO:0001837	epithelial to mesenchymal transition	9/353	152/18866	0.00228851	0.00590182	0.00243858	GSK3B/HAS2/IL6/HIF1A/IL1B/TGFB1/COL1A1/PTEN/MTOR	9
GO:0098659	inorganic cation import across plasma membrane	7/353	97/18866	0.00230187	0.0059302	0.0024503	KCNH2/IFNG/TRPV4/TRPV1/TRPM2/FXYD2/CALCR	7
GO:0099587	inorganic ion import across plasma membrane	7/353	97/18866	0.00230187	0.0059302	0.0024503	KCNH2/IFNG/TRPV4/TRPV1/TRPM2/FXYD2/CALCR	7
GO:0045089	positive regulation of innate immune response	11/353	213/18866	0.00232118	0.0059769	0.0024696	RELA/PSMD3/IKBKB/RAF1/CHUK/PRKACA/TLR4/IRF3/PRKCD/PSME3/IKBKG	11
GO:0046031	ADP metabolic process	8/353	124/18866	0.00232953	0.00599533	0.00247721	INSR/IFNG/EIF6/HIF1A/PPARA/HK2/HTR2A/STAT3	8
GO:0045165	cell fate commitment	13/353	278/18866	0.00233318	0.00600164	0.00247982	AR/TP53/CASP3/BCL2/PPARG/MCL1/IL6/RUNX2/GAP43/STAT3/APC/RHOA/MTOR	13
GO:0010718	positive regulation of epithelial to mesenchymal transition	5/353	50/18866	0.00236835	0.00608279	0.00251335	IL6/IL1B/TGFB1/COL1A1/MTOR	5
GO:0101023	vascular endothelial cell proliferation	5/353	50/18866	0.00236835	0.00608279	0.00251335	PPARG/CCL2/IGF2/SP1/STAT3	5
GO:1905562	regulation of vascular endothelial cell proliferation	5/353	50/18866	0.00236835	0.00608279	0.00251335	PPARG/CCL2/IGF2/SP1/STAT3	5
GO:0006986	response to unfolded protein	10/353	183/18866	0.00240887	0.00618372	0.00255505	BAX/CCND1/HSP90AA1/HSPA5/CCL2/CXCL8/HSPB1/NFE2L2/HSF1/PTPN1	10
GO:0051155	positive regulation of striated muscle cell differentiation	6/353	73/18866	0.00244152	0.00626432	0.00258836	MAPK14/BCL2/IL4/TGFB1/EDN1/MTOR	6
GO:0032479	regulation of type I interferon production	8/353	125/18866	0.00244927	0.00628102	0.00259526	RELA/STAT1/IL10/HERC5/CHUK/IRF1/TLR4/IRF3	8
GO:0016358	dendrite development	12/353	247/18866	0.00248485	0.00636014	0.00262795	GSK3B/PPP3CA/IL2/PTEN/MAP2/CHRNA7/BDNF/ABI1/MAPK8IP2/RHOA/EPHB2/MTOR	12
GO:0051250	negative regulation of lymphocyte activation	9/353	154/18866	0.00250026	0.00636014	0.00262795	CASP3/IL4/IL2/IL10/ERBB2/IRF1/PTPN6/CD86/CD80	9
GO:0009415	response to water	3/353	15/18866	0.00250034	0.00636014	0.00262795	AKR1B1/MAPK10/ATF2	3
GO:0014856	skeletal muscle cell proliferation	3/353	15/18866	0.00250034	0.00636014	0.00262795	PPARD/STAT3/CFLAR	3
GO:0023035	CD40 signaling pathway	3/353	15/18866	0.00250034	0.00636014	0.00262795	CD40LG/CD86/CD40	3
GO:0034111	negative regulation of homotypic cell-cell adhesion	3/353	15/18866	0.00250034	0.00636014	0.00262795	ALOX12/PRKCD/ABAT	3
GO:0035635	entry of bacterium into host cell	3/353	15/18866	0.00250034	0.00636014	0.00262795	MET/CAV1/CXCL8	3
GO:0035745	T-helper 2 cell cytokine production	3/353	15/18866	0.00250034	0.00636014	0.00262795	IL6/IL4/PRKCZ	3
GO:0042159	lipoprotein catabolic process	3/353	15/18866	0.00250034	0.00636014	0.00262795	CTSD/LDLR/APOB	3
GO:0042574	retinal metabolic process	3/353	15/18866	0.00250034	0.00636014	0.00262795	CYP1B1/AKR1C3/AKR1C1	3
GO:0045064	T-helper 2 cell differentiation	3/353	15/18866	0.00250034	0.00636014	0.00262795	IL4/CD86/PRKCZ	3
GO:0045475	locomotor rhythm	3/353	15/18866	0.00250034	0.00636014	0.00262795	NCOA2/PTEN/MTOR	3
GO:0071801	regulation of podosome assembly	3/353	15/18866	0.00250034	0.00636014	0.00262795	TNF/CSF2/RHOA	3
GO:0072567	chemokine (C-X-C motif) ligand 2 production	3/353	15/18866	0.00250034	0.00636014	0.00262795	TNF/TLR4/LPL	3
GO:2000341	regulation of chemokine (C-X-C motif) ligand 2 production	3/353	15/18866	0.00250034	0.00636014	0.00262795	TNF/TLR4/LPL	3
GO:2000402	negative regulation of lymphocyte migration	3/353	15/18866	0.00250034	0.00636014	0.00262795	AKT1/CCL2/APOD	3
GO:0022900	electron transport chain	10/353	184/18866	0.00250613	0.00637163	0.0026327	CYP1A2/CCNB1/AKR1B1/MAOB/POR/XDH/NCF1/CYCS/TXNRD1/GSR	10
GO:0010644	cell communication by electrical coupling	4/353	31/18866	0.00254358	0.00644408	0.00266263	CAV1/GJA1/PRKACA/CALM1	4
GO:0043171	peptide catabolic process	4/353	31/18866	0.00254358	0.00644408	0.00266263	NPEPPS/LTA4H/ENPEP/ECE1	4
GO:0072538	T-helper 17 type immune response	4/353	31/18866	0.00254358	0.00644408	0.00266263	IL6/IL4/IL2/STAT3	4
GO:1900181	negative regulation of protein localization to nucleus	4/353	31/18866	0.00254358	0.00644408	0.00266263	GSK3B/PKIA/APOD/CD36	4
GO:1900745	positive regulation of p38MAPK cascade	4/353	31/18866	0.00254358	0.00644408	0.00266263	VEGFA/XDH/IL1B/NCF1	4
GO:1902253	regulation of intrinsic apoptotic signaling pathway by p53 class mediator	4/353	31/18866	0.00254358	0.00644408	0.00266263	TP53/BCL2/MDM2/SIRT1	4
GO:1903792	negative regulation of anion transport	4/353	31/18866	0.00254358	0.00644408	0.00266263	AKT1/ABAT/GABRE/MTOR	4
GO:0098656	anion transmembrane transport	14/353	315/18866	0.0025674	0.00650116	0.00268622	GABRA1/AKT1/ACACA/GJA1/CLDN4/GABRA2/GABRA3/GABRA6/GABRA5/SLC5A5/ABCC1/GABRG3/GABRE/MTOR	14
GO:0055007	cardiac muscle cell differentiation	8/353	126/18866	0.00257378	0.00651403	0.00269153	ADRA1A/VEGFA/CCNB1/RXRA/TGFB1/PPARA/EDN1/MTOR	8
GO:0002474	antigen processing and presentation of peptide antigen via MHC class I	7/353	99/18866	0.0025845	0.00652804	0.00269732	PSMD3/IKBKB/NCF1/CHUK/CD36/PSME3/IKBKG	7
GO:0007044	cell-substrate junction assembly	7/353	99/18866	0.0025845	0.00652804	0.00269732	BCL2/VEGFA/PTEN/KDR/APOD/FN1/RHOA	7
GO:0051817	modulation of process of other organism involved in symbiotic interaction	7/353	99/18866	0.0025845	0.00652804	0.00269732	CASP8/JUN/INSR/BCL2L1/RXRA/CRP/SP1	7
GO:0090277	positive regulation of peptide hormone secretion	7/353	99/18866	0.0025845	0.00652804	0.00269732	EGFR/HIF1A/GJA1/PPARD/PDX1/ABAT/DRD2	7
GO:1903573	negative regulation of response to endoplasmic reticulum stress	5/353	51/18866	0.00258619	0.00652904	0.00269773	ALOX5/BCL2L1/HSPA5/PTPN1/PDX1	5
GO:0006635	fatty acid beta-oxidation	6/353	74/18866	0.00261596	0.00659095	0.00272332	AKT1/PPARA/PPARD/FABP1/ADIPOQ/MTOR	6
GO:0032481	positive regulation of type I interferon production	6/353	74/18866	0.00261596	0.00659095	0.00272332	RELA/STAT1/CHUK/IRF1/TLR4/IRF3	6
GO:0046503	glycerolipid catabolic process	6/353	74/18866	0.00261596	0.00659095	0.00272332	LPL/FABP1/PLA2G4A/LDLR/APOB/PIK3CG	6
GO:2001259	positive regulation of cation channel activity	6/353	74/18866	0.00261596	0.00659095	0.00272332	ADRB2/GSTM2/IFNG/CCL2/EPHB2/CALM1	6
GO:0032606	type I interferon production	8/353	127/18866	0.00270318	0.00680731	0.00281272	RELA/STAT1/IL10/HERC5/CHUK/IRF1/TLR4/IRF3	8
[truncated: 3,035 more rows]
