# Supplementary material for: Jian Yun Qing Hua Decoction inhibits malignant behaviors of gastric carcinoma cells via COL12A1 mediated ferroptosis signal pathway
Source: Chin Med. 2023 Sep 12;18:118. doi: 10.1186/s13020-023-00799-5 (PMC10496189; doi:10.1186/s13020-023-00799-5)
Supplement: Supplementary file 3 — Additional file 3. All results of KEGG enrichment analysis of the overlapped genes. [file 13020_2023_799_MOESM3_ESM.xlsx]

## Sheet: Sheet 1
ID	Description	GeneRatio	BgRatio	pvalue	p.adjust	qvalue	geneID	Count
hsa05417	Lipid and atherosclerosis	62/320	215/8115	1.03433e-37	3.07197e-35	1.02345e-35	MAPK14/GSK3B/TP53/RELA/FASLG/CASP8/CASP3/BCL2/BAX/VCAM1/TNF/SELE/PPP3CA/PPARG/MMP1/MAPK8/JUN/IKBKB/ICAM1/CYP1A1/AKT1/NFKBIA/MMP9/MAPK1/IL6/CD40LG/CASP9/CASP7/BCL2L1/HSP90AA1/PIK3CD/MMP3/NOS3/RXRA/FOS/PRKCA/HSPA5/IL1B/CCL2/CXCL8/NCF1/NFE2L2/CXCL2/CHUK/OLR1/RXRB/NFATC1/CYCS/TLR4/IRF3/MAPK10/CD36/STAT3/CASP1/CD40/IKBKG/RHOA/RXRG/MAPK3/LDLR/APOB/CALM1	62
hsa04933	AGE-RAGE signaling pathway in diabetic complications	41/320	100/8115	5.40642e-32	8.02854e-30	2.67476e-30	MAPK14/RELA/CASP3/BCL2/BAX/VCAM1/TNF/STAT1/SELE/MAPK8/JUN/ICAM1/AKT1/VEGFA/MMP2/MAPK1/IL6/CCND1/PIK3CD/THBD/NOS3/PRKCA/F3/IL1B/CCL2/CXCL8/PRKCB/TGFB1/SERPINE1/COL1A1/IL1A/COL3A1/PIM1/NFATC1/EDN1/MAPK10/STAT3/PRKCD/FN1/PRKCZ/MAPK3	41
hsa05418	Fluid shear stress and atherosclerosis	45/320	139/8115	8.59167e-30	6.87126e-28	2.2892e-28	MAPK14/TP53/RELA/BCL2/VCAM1/TNF/SELE/MAPK8/JUN/IKBKB/ICAM1/HMOX1/GSTP1/GSTM2/GSTM1/AKT1/VEGFA/MMP9/MMP2/IFNG/HSP90AA1/PIK3CD/THBD/NOS3/FOS/CAV1/IL1B/CCL2/PLAT/IL1A/NCF1/NFE2L2/NQO1/CHUK/KDR/TRPV4/EDN1/MAPK10/PECAM1/PRKCZ/IKBKG/RHOA/MGST1/CALM1/ITGB3	45
hsa05161	Hepatitis B	48/320	162/8115	9.25422e-30	6.87126e-28	2.2892e-28	MAPK14/TP53/RELA/FASLG/CDKN1A/CASP8/CASP3/BCL2/BAX/TNF/STAT1/MAPK8/JUN/IKBKB/AKT1/RB1/PCNA/NFKBIA/MMP9/MAPK1/IL6/CASP9/BIRC5/PIK3CD/FOS/ELK1/RAF1/PRKCA/CDK2/MYC/CXCL8/PRKCB/TGFB1/CHUK/E2F1/E2F2/CCNA2/PRKCG/NFATC1/CYCS/TLR4/IRF3/MAPK10/STAT3/CREB1/ATF2/IKBKG/MAPK3	48
hsa05163	Human cytomegalovirus infection	53/320	225/8115	2.09203e-27	1.24267e-25	4.14002e-26	PTGS2/MAPK14/GSK3B/TP53/RELA/FASLG/CDKN1A/CASP8/CASP3/BAX/TNF/PPP3CA/IKBKB/AKT1/VEGFA/RB1/NFKBIA/MDM2/MAPK1/IL6/EGFR/CCND1/CASP9/ADCY2/PIK3CD/CDKN2A/ELK1/RAF1/PRKCA/MYC/IL1B/CCL2/PTGER3/CXCL8/PRKCB/CHUK/E2F1/E2F2/PRKACA/PRKCG/NFATC1/CYCS/IRF3/SP1/STAT3/CREB1/ATF2/IKBKG/RHOA/MAPK3/CALM1/ITGB3/MTOR	53
hsa05215	Prostate cancer	36/320	97/8115	2.39204e-26	1.18406e-24	3.94477e-25	GSK3B/AR/TP53/RELA/CDKN1A/BCL2/IKBKB/GSTP1/AKT1/RB1/NFKBIA/MMP9/MDM2/MAPK1/ERBB2/EGFR/CCND1/CASP9/HSP90AA1/PIK3CD/MMP3/PLAU/EGF/RAF1/CDK2/PLAT/PTEN/CHUK/E2F1/E2F2/NKX3-1/CREB1/IKBKG/IGF1R/MAPK3/MTOR	36
hsa05207	Chemical carcinogenesis - receptor activation	48/320	212/8115	5.01215e-24	2.12658e-22	7.08485e-23	ADRB2/ADRB1/PGR/ESR1/AR/RELA/BCL2/NR1I3/JUN/GSTM2/GSTM1/CYP3A4/CYP1B1/CYP1A2/CYP1A1/AKT1/AHR/VEGFA/RB1/MAPK1/EGFR/CCND1/BIRC5/ADCY2/HSP90AA1/PIK3CD/RXRA/FOS/EGF/RAF1/PRKCA/MYC/PRKCB/PPARA/E2F1/ESR2/RXRB/CHRNA7/PRKACA/PRKCG/STAT3/CREB1/ATF2/RXRG/UGT1A1/MAPK3/MGST1/MTOR	48
hsa05167	Kaposi sarcoma-associated herpesvirus infection	46/320	194/8115	5.94967e-24	2.20881e-22	7.3588e-23	PTGS2/MAPK14/GSK3B/TP53/RELA/CDKN1A/CASP8/CASP3/BAX/STAT1/PPP3CA/MAPK8/JUN/IKBKB/ICAM1/AKT1/VEGFA/RB1/NFKBIA/MAPK1/IL6/CCND1/CASP9/PIK3CD/FOS/RAF1/HIF1A/MYC/CXCL8/CXCL2/CHUK/E2F1/E2F2/NFATC1/CYCS/IRF3/MAPK10/STAT3/CSF2/CREB1/CD86/IKBKG/MAPK3/PIK3CG/CALM1/MTOR	46
hsa04668	TNF signaling pathway	35/320	112/8115	9.93367e-23	3.27811e-21	1.09212e-21	PTGS2/MAPK14/RELA/CASP8/CASP3/VCAM1/TNF/SELE/MAPK8/JUN/IKBKB/ICAM1/AKT1/NFKBIA/MMP9/MAPK1/IL6/CASP7/PIK3CD/MMP3/FOS/IL1B/CCL2/CXCL2/CXCL10/CHUK/IRF1/EDN1/MAPK10/CSF2/CREB1/ATF2/IKBKG/CFLAR/MAPK3	35
hsa04657	IL-17 signaling pathway	32/320	94/8115	3.68775e-22	1.09526e-20	3.64893e-21	PTGS2/MAPK14/GSK3B/RELA/CASP8/CASP3/TNF/MMP1/MAPK8/JUN/IKBKB/NFKBIA/MMP9/MAPK1/IL6/IL4/IFNG/HSP90AA1/MMP3/FOS/IL1B/CCL2/CXCL8/CXCL2/CXCL10/CHUK/FOSL1/MAPK10/CSF2/IL13/IKBKG/MAPK3	32
hsa05212	Pancreatic cancer	29/320	76/8115	8.42851e-22	2.2757e-20	7.58163e-21	TP53/RELA/CDKN1A/BAX/STAT1/MAPK8/IKBKB/AKT1/VEGFA/RB1/MAPK1/ERBB2/EGFR/CCND1/CASP9/BCL2L1/PIK3CD/EGF/CDKN2A/RAF1/TGFB1/CHUK/E2F1/E2F2/MAPK10/STAT3/IKBKG/MAPK3/MTOR	29
hsa05160	Hepatitis C	39/320	157/8115	3.46537e-21	8.57679e-20	2.85741e-20	GSK3B/TP53/RELA/FASLG/CDKN1A/CASP8/CASP3/BAX/TNF/STAT1/IKBKB/AKT1/RB1/NFKBIA/MAPK1/IFNG/EGFR/CCND1/CASP9/PIK3CD/RXRA/EGF/RAF1/CDK2/MYC/CLDN4/PPARA/CXCL10/CHUK/E2F1/E2F2/CYCS/IRF3/STAT3/PSME3/IKBKG/CFLAR/MAPK3/LDLR	39
hsa01522	Endocrine resistance	31/320	98/8115	2.05787e-20	4.70143e-19	1.56631e-19	MAPK14/ESR1/TP53/CDKN1A/BCL2/BAX/MAPK8/JUN/AKT1/RB1/MMP9/MMP2/MDM2/MAPK1/ERBB2/EGFR/CCND1/ADCY2/PIK3CD/FOS/CDKN2A/RAF1/E2F1/E2F2/ESR2/PRKACA/SP1/MAPK10/IGF1R/MAPK3/MTOR	31
hsa05166	Human T-cell leukemia virus 1 infection	44/320	222/8115	1.25535e-19	2.66314e-18	8.8724e-19	CHEK1/TP53/RELA/CDKN1A/BAX/TNF/PPP3CA/MAPK8/JUN/IKBKB/ICAM1/AKT1/RB1/NFKBIA/MAPK1/IL6/IL2/CCND1/BCL2L1/ADCY2/PIK3CD/FOS/CDKN2A/ELK1/CDK2/MYC/TGFB1/PTEN/CHEK2/CHUK/E2F1/E2F2/CCNA2/PRKACA/NFATC1/FOSL1/MAPK10/CSF2/CREB1/CCND2/ATF2/CD40/IKBKG/MAPK3	44
hsa05219	Bladder cancer	21/320	41/8115	2.24425e-19	4.44361e-18	1.48042e-18	TP53/CDKN1A/MMP1/VEGFA/RB1/MMP9/MMP2/MDM2/MAPK1/ERBB2/EGFR/CCND1/EGF/CDKN2A/RAF1/MYC/CXCL8/RASSF1/E2F1/E2F2/MAPK3	21
hsa05205	Proteoglycans in cancer	42/320	205/8115	2.46727e-19	4.57987e-18	1.52581e-18	MAPK14/ESR1/TP53/FASLG/CDKN1A/CASP3/TNF/AKT1/VEGFA/MMP9/MMP2/MET/MDM2/MAPK1/ERBB2/EGFR/CCND1/PIK3CD/PLAU/ELK1/RAF1/PRKCA/HIF1A/CAV1/MYC/PRKCB/TGFB1/COL1A1/IGF2/ERBB3/KDR/PRKACA/PRKCG/TLR4/STAT3/PTPN6/FN1/IGF1R/RHOA/MAPK3/ITGB3/MTOR	42
hsa05223	Non-small cell lung cancer	26/320	72/8115	6.08834e-19	1.06367e-17	3.54368e-18	TP53/CDKN1A/BAX/AKT1/RB1/MET/MAPK1/ERBB2/EGFR/CCND1/CASP9/PIK3CD/RXRA/EGF/CDKN2A/RAF1/PRKCA/PRKCB/RASSF1/E2F1/E2F2/RXRB/PRKCG/STAT3/RXRG/MAPK3	26
hsa04625	C-type lectin receptor signaling pathway	30/320	104/8115	1.66178e-18	2.74194e-17	9.13493e-18	PTGS2/MAPK14/RELA/CASP8/TNF/STAT1/PPP3CA/MAPK8/JUN/IKBKB/AKT1/NFKBIA/MDM2/MAPK1/IL6/IL2/IL10/PIK3CD/RAF1/IL1B/CHUK/IRF1/NFATC1/MAPK10/CASP1/PRKCD/IKBKG/RHOA/MAPK3/CALM1	30
hsa05222	Small cell lung cancer	28/320	92/8115	4.94968e-18	7.73713e-17	2.57767e-17	PTGS2/NOS2/TP53/RELA/CDKN1A/CASP3/BCL2/BAX/IKBKB/AKT1/RB1/NFKBIA/CCND1/CASP9/BCL2L1/PIK3CD/RXRA/CDK2/MYC/PTEN/CHUK/E2F1/E2F2/RXRB/CYCS/FN1/IKBKG/RXRG	28
hsa04066	HIF-1 signaling pathway	30/320	109/8115	7.2116e-18	1.07092e-16	3.56784e-17	NOS2/RELA/CDKN1A/BCL2/INSR/HMOX1/AKT1/VEGFA/MAPK1/IL6/IFNG/ERBB2/EGFR/PIK3CD/NOS3/EGF/PRKCA/HIF1A/PRKCB/SERPINE1/HK2/PRKCG/EGLN1/TLR4/EDN1/STAT3/IGF1R/TIMP1/MAPK3/MTOR	30
hsa05142	Chagas disease	29/320	102/8115	9.86117e-18	1.39465e-16	4.64637e-17	NOS2/MAPK14/RELA/FASLG/CASP8/TNF/MAPK8/JUN/IKBKB/AKT1/NFKBIA/MAPK1/IL6/IL2/IL10/IFNG/PIK3CD/FOS/IL1B/CCL2/CXCL8/TGFB1/SERPINE1/CHUK/TLR4/MAPK10/IKBKG/CFLAR/MAPK3	29
hsa01524	Platinum drug resistance	25/320	73/8115	1.30395e-17	1.76034e-16	5.86468e-17	TP53/FASLG/CDKN1A/CASP8/CASP3/BCL2/BAX/GSTP1/GSTM2/GSTM1/AKT1/TOP2A/MDM2/MAPK1/ERBB2/CASP9/BIRC5/BCL2L1/PIK3CD/CDKN2A/CYCS/MAPK3/MGST1/TOP2B/ABCC2	25
hsa04218	Cellular senescence	35/320	156/8115	1.43194e-17	1.84908e-16	6.16031e-17	MAPK14/CHEK1/TP53/RELA/CDKN1A/PPP3CA/AKT1/RB1/MDM2/MAPK1/IL6/CCND1/CCNB1/PIK3CD/CDKN2A/RAF1/CDK2/MYC/CXCL8/TGFB1/SERPINE1/PTEN/IL1A/CHEK2/E2F1/E2F2/IGFBP3/CCNA2/SIRT1/NFATC1/TRPV4/CCND2/MAPK3/CALM1/MTOR	35
hsa05145	Toxoplasmosis	30/320	112/8115	1.66821e-17	2.06442e-16	6.87773e-17	NOS2/MAPK14/RELA/CASP8/CASP3/BCL2/TNF/STAT1/MAPK8/IKBKB/ALOX5/AKT1/NFKBIA/MAPK1/IL10/IFNG/CD40LG/CASP9/BCL2L1/TGFB1/CHUK/CYCS/TLR4/MAPK10/STAT3/CD40/IKBKG/MAPK3/LDLR/PIK3CG	30
hsa05225	Hepatocellular carcinoma	36/320	168/8115	2.35641e-17	2.79941e-16	9.3264e-17	GSK3B/TP53/CDKN1A/BAX/HMOX1/GSTP1/GSTM2/GSTM1/AKT1/RB1/MET/MAPK1/EGFR/CCND1/BCL2L1/PIK3CD/CDKN2A/ELK1/RAF1/PRKCA/MYC/PRKCB/TGFB1/PTEN/NFE2L2/NQO1/E2F1/E2F2/IGF2/PRKCG/TXNRD1/IGF1R/APC/MAPK3/MGST1/MTOR	36
hsa04151	PI3K-Akt signaling pathway	52/320	354/8115	4.56139e-17	5.21051e-16	1.73591e-16	CHRM1/GSK3B/TP53/RELA/FASLG/CDKN1A/BCL2/INSR/IKBKB/CHRM2/AKT1/VEGFA/MET/MDM2/MCL1/MAPK1/IL6/IL4/IL2/ERBB2/EGFR/CCND1/CASP9/BCL2L1/HSP90AA1/PIK3CD/NOS3/RXRA/EGF/RAF1/PRKCA/CDK2/MYC/COL1A1/PTEN/CHUK/SPP1/IGF2/ERBB3/KDR/TLR4/BDNF/CREB1/CCND2/ATF2/FN1/IKBKG/IGF1R/MAPK3/PIK3CG/ITGB3/MTOR	52
hsa04659	Th17 cell differentiation	29/320	108/8115	5.48252e-17	6.03077e-16	2.00919e-16	MAPK14/RELA/STAT1/PPP3CA/MAPK8/JUN/IKBKB/AHR/NFKBIA/MAPK1/IL6/IL4/IL2/IFNG/HSP90AA1/RXRA/FOS/HIF1A/IL1B/TGFB1/CHUK/RXRB/NFATC1/MAPK10/STAT3/IKBKG/RXRG/MAPK3/MTOR	29
hsa05210	Colorectal cancer	26/320	86/8115	9.6566e-17	1.02429e-15	3.41248e-16	GSK3B/TP53/CDKN1A/CASP3/BCL2/BAX/MAPK8/JUN/AKT1/MAPK1/EGFR/CCND1/CASP9/BIRC5/PIK3CD/FOS/EGF/RAF1/MYC/TGFB1/CYCS/MAPK10/APC/RHOA/MAPK3/MTOR	26
hsa05162	Measles	32/320	139/8115	1.70009e-16	1.74113e-15	5.80068e-16	GSK3B/TP53/RELA/FASLG/CASP8/CASP3/BCL2/BAX/STAT1/MAPK8/JUN/IKBKB/AKT1/NFKBIA/IL6/IL2/CCND1/CASP9/BCL2L1/PIK3CD/FOS/CDK2/IL1B/IL1A/CHUK/CYCS/TLR4/IRF3/MAPK10/STAT3/CCND2/IKBKG	32
hsa04620	Toll-like receptor signaling pathway	28/320	104/8115	1.79771e-16	1.77974e-15	5.9293e-16	MAPK14/RELA/CASP8/TNF/STAT1/MAPK8/JUN/IKBKB/AKT1/NFKBIA/MAPK1/IL6/PIK3CD/FOS/IL1B/CXCL8/CXCL11/CXCL10/CHUK/SPP1/TLR4/IRF3/MAPK10/CD86/CD80/CD40/IKBKG/MAPK3	28
hsa05169	Epstein-Barr virus infection	38/320	202/8115	2.96554e-16	2.84118e-15	9.46555e-16	MAPK14/TP53/RELA/CDKN1A/CASP8/CASP3/BCL2/BAX/TNF/STAT1/PSMD3/MAPK8/JUN/IKBKB/ICAM1/AKT1/RB1/NFKBIA/MDM2/IL6/CCND1/CASP9/PIK3CD/CDK2/MYC/CXCL10/CHUK/E2F1/E2F2/CCNA2/CYCS/IRF3/MAPK10/STAT3/CCND2/CD40/IKBKG/FCER2	38
hsa04936	Alcoholic liver disease	32/320	142/8115	3.30852e-16	3.07072e-15	1.02303e-15	MAPK14/GSK3B/RELA/FASN/FASLG/CASP8/CASP3/TNF/MAPK8/IKBKB/AKT1/NFKBIA/IL6/CCND1/ACACA/IL1B/CXCL8/CXCL2/PPARA/CHUK/ADH1C/ADH1B/SIRT1/TLR4/IRF3/SCD/FABP1/MAPK10/IKBKG/SREBF1/ADIPOQ/ADH1A	32
hsa04210	Apoptosis	31/320	136/8115	6.99166e-16	6.29249e-15	2.09638e-15	TP53/RELA/FASLG/CASP8/CASP3/BCL2/BAX/TNF/MAPK8/JUN/IKBKB/AKT1/NFKBIA/MCL1/MAPK1/CASP9/CASP7/BIRC5/BCL2L1/PIK3CD/FOS/RAF1/PARP1/CHUK/CTSD/CYCS/MAPK10/CTSB/IKBKG/CFLAR/MAPK3	31
hsa01521	EGFR tyrosine kinase inhibitor resistance	24/320	79/8115	1.35296e-15	1.18185e-14	3.93741e-15	GSK3B/BCL2/BAX/AKT1/VEGFA/MET/MAPK1/IL6/ERBB2/EGFR/BCL2L1/PIK3CD/EGF/RAF1/PRKCA/PRKCB/PTEN/ERBB3/KDR/PRKCG/STAT3/IGF1R/MAPK3/MTOR	24
hsa04660	T cell receptor signaling pathway	27/320	104/8115	1.73216e-15	1.46986e-14	4.89694e-15	MAPK14/GSK3B/RELA/TNF/PPP3CA/MAPK8/JUN/IKBKB/AKT1/NFKBIA/MAPK1/IL4/IL2/IL10/IFNG/CD40LG/PIK3CD/FOS/RAF1/CHUK/NFATC1/MAPK10/PTPN6/CSF2/IKBKG/RHOA/MAPK3	27
hsa05164	Influenza A	34/320	171/8115	2.13358e-15	1.76021e-14	5.86424e-15	PRSS1/RELA/FASLG/CASP8/CASP3/BAX/TNF/STAT1/IKBKB/ICAM1/AKT1/NFKBIA/MAPK1/IL6/IFNG/CASP9/PIK3CD/RAF1/PRKCA/IL1B/CCL2/CXCL8/PRKCB/IL1A/CXCL10/CHUK/CYCS/PRSS3/TLR4/IRF3/PLG/CASP1/IKBKG/MAPK3	34
hsa05235	PD-L1 expression and PD-1 checkpoint pathway in cancer	25/320	89/8115	2.65623e-15	2.13216e-14	7.10344e-15	MAPK14/RELA/STAT1/PPP3CA/JUN/IKBKB/AKT1/NFKBIA/MAPK1/IFNG/EGFR/PIK3CD/FOS/EGF/RAF1/HIF1A/PTEN/CHUK/NFATC1/TLR4/STAT3/PTPN6/IKBKG/MAPK3/MTOR	25
hsa05214	Glioma	23/320	75/8115	4.28941e-15	3.35251e-14	1.11691e-14	TP53/CDKN1A/BAX/AKT1/RB1/MDM2/MAPK1/EGFR/CCND1/PIK3CD/EGF/CDKN2A/RAF1/PRKCA/PRKCB/PTEN/E2F1/E2F2/PRKCG/IGF1R/MAPK3/CALM1/MTOR	23
hsa05133	Pertussis	23/320	76/8115	5.93394e-15	4.51893e-14	1.50551e-14	NOS2/MAPK14/RELA/CASP3/TNF/MAPK8/JUN/MAPK1/IL6/IL10/CASP7/FOS/IL1B/CXCL8/IL1A/IRF1/TLR4/IRF3/MAPK10/CASP1/RHOA/MAPK3/CALM1	23
hsa04380	Osteoclast differentiation	29/320	128/8115	7.49972e-15	5.56854e-14	1.85519e-14	MAPK14/RELA/TNF/STAT1/PPP3CA/PPARG/MAPK8/JUN/IKBKB/AKT1/NFKBIA/MAPK1/IFNG/PIK3CD/FOS/IL1B/TGFB1/IL1A/NCF1/CHUK/NFATC1/FOSL2/FOSL1/MAPK10/CREB1/IKBKG/MAPK3/CALCR/ITGB3	29
hsa04010	MAPK signaling pathway	44/320	294/8115	7.80652e-15	5.65497e-14	1.88399e-14	MAPK14/TP53/RELA/FASLG/CASP3/TNF/PPP3CA/MAPK8/JUN/INSR/IKBKB/AKT1/VEGFA/MET/MAPK1/ERBB2/EGFR/FOS/EGF/ELK1/RAF1/PRKCA/MYC/IL1B/PRKCB/HSPB1/TGFB1/IL1A/CHUK/IGF2/ERBB3/RASA1/KDR/PRKACA/PRKCG/NFATC1/BDNF/MAPK10/MAPK8IP2/ATF2/IKBKG/IGF1R/PLA2G4A/MAPK3	44
hsa05208	Chemical carcinogenesis - reactive oxygen species	38/320	223/8115	8.81303e-15	6.23207e-14	2.07625e-14	MAPK14/RELA/MAPK8/JUN/IKBKB/HMOX1/GSTM2/GSTM1/CYP1B1/CYP1A2/CYP1A1/AKT1/AKR1C3/AHR/VEGFA/NFKBIA/MET/MAPK1/EGFR/PIK3CD/FOS/EGF/RAF1/SOD1/HIF1A/PTEN/NCF1/NFE2L2/NQO1/CHUK/PTPN1/MAPK10/PRKCD/IKBKG/MAPK3/CAT/AKR1C1/MGST1	38
hsa04926	Relaxin signaling pathway	29/320	129/8115	9.33559e-15	6.44807e-14	2.14821e-14	NOS2/MAPK14/RELA/MMP1/MAPK8/JUN/AKT1/VEGFA/NFKBIA/MMP9/MMP2/MAPK1/EGFR/ADCY2/PIK3CD/NOS3/FOS/RAF1/PRKCA/TGFB1/COL1A1/COL3A1/PRKACA/EDN1/MAPK10/CREB1/ATF2/PRKCZ/MAPK3	29
hsa04068	FoxO signaling pathway	29/320	131/8115	1.43696e-14	9.6995e-14	3.23145e-14	MAPK14/FASLG/CDKN1A/SLC2A4/MAPK8/INSR/IKBKB/AKT1/MDM2/MAPK1/IL6/IL10/EGFR/CCND1/CCNB1/PIK3CD/EGF/RAF1/CDK2/TGFB1/PTEN/CHUK/SIRT1/MAPK10/STAT3/CCND2/IGF1R/MAPK3/CAT	29
hsa04931	Insulin resistance	26/320	108/8115	4.20537e-14	2.77554e-13	9.2469e-14	GSK3B/RELA/TNF/SLC2A4/MAPK8/INSR/IKBKB/AKT1/NFKBIA/IL6/PIK3CD/NOS3/PRKCB/PTEN/PPARA/PYGM/PTPN1/SLC2A2/MAPK10/CD36/STAT3/CREB1/PRKCD/PRKCZ/SREBF1/MTOR	26
hsa05220	Chronic myeloid leukemia	22/320	76/8115	6.60651e-14	4.2655e-13	1.42108e-13	TP53/RELA/CDKN1A/BAX/IKBKB/AKT1/RB1/NFKBIA/MDM2/MAPK1/CCND1/BCL2L1/PIK3CD/CDKN2A/RAF1/MYC/TGFB1/CHUK/E2F1/E2F2/IKBKG/MAPK3	22
hsa05140	Leishmaniasis	22/320	77/8115	8.92259e-14	5.63832e-13	1.87844e-13	PTGS2/NOS2/MAPK14/RELA/TNF/STAT1/JUN/NFKBIA/MAPK1/IL4/IL10/IFNG/FOS/ELK1/IL1B/PRKCB/TGFB1/IL1A/NCF1/TLR4/PTPN6/MAPK3	22
hsa04919	Thyroid hormone signaling pathway	27/320	121/8115	9.89589e-14	6.12308e-13	2.03994e-13	NCOA2/NCOA1/GSK3B/ESR1/TP53/STAT1/DIO1/AKT1/MDM2/MAPK1/CCND1/CASP9/PIK3CD/RXRA/RAF1/PRKCA/HIF1A/MYC/PRKCB/RXRB/PRKACA/PRKCG/FXYD2/RXRG/MAPK3/ITGB3/MTOR	27
hsa05170	Human immunodeficiency virus 1 infection	35/320	212/8115	2.89359e-13	1.75387e-12	5.84313e-13	MAPK14/CHEK1/RELA/FASLG/CASP8/CASP3/BCL2/BAX/TNF/PPP3CA/MAPK8/JUN/IKBKB/AKT1/NFKBIA/MAPK1/CCNB1/CASP9/BCL2L1/PIK3CD/FOS/RAF1/PRKCA/PRKCB/CHUK/PRKCG/NFATC1/CYCS/TLR4/IRF3/MAPK10/IKBKG/MAPK3/CALM1/MTOR	35
hsa05135	Yersinia infection	28/320	137/8115	3.51537e-13	2.08813e-12	6.95673e-13	MAPK14/GSK3B/RELA/TNF/MAPK8/JUN/IKBKB/AKT1/NFKBIA/MAPK1/IL6/IL2/IL10/PIK3CD/FOS/IL1B/CCL2/CXCL8/CHUK/NFATC1/TLR4/IRF3/MAPK10/CASP1/FN1/IKBKG/RHOA/MAPK3	28
hsa05224	Breast cancer	28/320	147/8115	2.19381e-12	1.27757e-11	4.25631e-12	PGR/NCOA1/GSK3B/ESR1/TP53/CDKN1A/BAX/JUN/AKT1/RB1/MAPK1/ERBB2/EGFR/CCND1/PIK3CD/FOS/EGF/RAF1/MYC/PTEN/E2F1/E2F2/ESR2/SP1/IGF1R/APC/MAPK3/MTOR	28
hsa05144	Malaria	17/320	50/8115	2.67184e-12	1.52603e-11	5.08406e-12	VCAM1/TNF/SELE/ICAM1/MET/IL6/IL10/IFNG/CD40LG/IL1B/CCL2/CXCL8/TGFB1/TLR4/CD36/PECAM1/CD40	17
hsa04915	Estrogen signaling pathway	27/320	138/8115	2.83823e-12	1.59048e-11	5.29878e-12	OPRM1/PGR/NCOA2/NCOA1/ESR1/BCL2/JUN/AKT1/MMP9/MMP2/MAPK1/EGFR/ADCY2/HSP90AA1/PIK3CD/NOS3/FOS/RAF1/CTSD/ESR2/PRKACA/SP1/CREB1/ATF2/PRKCD/MAPK3/CALM1	27
hsa04115	p53 signaling pathway	20/320	73/8115	2.94897e-12	1.62193e-11	5.40357e-12	CHEK1/TP53/CDKN1A/CASP8/CASP3/BCL2/BAX/MDM2/CCND1/CCNB1/CASP9/BCL2L1/CDKN2A/CDK2/SERPINE1/PTEN/CHEK2/IGFBP3/CYCS/CCND2	20
hsa05213	Endometrial cancer	18/320	58/8115	3.55045e-12	1.91725e-11	6.38742e-12	GSK3B/TP53/CDKN1A/BAX/AKT1/MAPK1/ERBB2/EGFR/CCND1/CASP9/PIK3CD/EGF/ELK1/RAF1/MYC/PTEN/APC/MAPK3	18
hsa05221	Acute myeloid leukemia	19/320	67/8115	5.33117e-12	2.82743e-11	9.41974e-12	RELA/IKBKB/AKT1/MAPK1/CCND1/PIK3CD/RAF1/RUNX1T1/MYC/MPO/PPARD/CHUK/CCNA2/PIM1/STAT3/CSF2/IKBKG/MAPK3/MTOR	19
hsa04930	Type II diabetes mellitus	16/320	46/8115	7.98822e-12	4.16228e-11	1.38669e-11	TNF/SLC2A4/MAPK8/INSR/IKBKB/MAPK1/PIK3CD/HK2/SLC2A2/PDX1/MAPK10/PRKCD/PRKCZ/MAPK3/ADIPOQ/MTOR	16
hsa04932	Non-alcoholic fatty liver disease	28/320	155/8115	8.45312e-12	4.32858e-11	1.44209e-11	MAPK14/GSK3B/RELA/FASLG/CASP8/CASP3/BAX/TNF/PPARG/MAPK8/JUN/INSR/IKBKB/AKT1/IL6/CASP7/PIK3CD/RXRA/FOS/IL1B/CXCL8/TGFB1/IL1A/PPARA/CYCS/MAPK10/SREBF1/ADIPOQ	28
hsa04917	Prolactin signaling pathway	19/320	70/8115	1.25792e-11	6.33223e-11	2.10962e-11	MAPK14/GSK3B/ESR1/RELA/STAT1/MAPK8/AKT1/MAPK1/CCND1/PIK3CD/FOS/RAF1/IRF1/ESR2/SLC2A2/MAPK10/STAT3/CCND2/MAPK3	19
hsa05206	MicroRNAs in cancer	40/320	310/8115	1.91627e-11	9.48553e-11	3.16016e-11	PTGS2/TP53/CDKN1A/CASP3/BCL2/IKBKB/HMOX1/CYP1B1/VEGFA/MMP9/MET/MDM2/MCL1/MAPK1/ERBB2/EGFR/CCND1/PIK3CD/PLAU/CDKN2A/RAF1/PRKCA/MYC/PRKCB/PTEN/RASSF1/E2F1/E2F2/ERBB3/PIM1/SIRT1/PRKCG/STAT3/CCND2/APC/RHOA/MAPK3/ABCC1/ITGB3/MTOR	40
hsa04014	Ras signaling pathway	34/320	232/8115	2.07454e-11	1.01006e-10	3.36508e-11	RELA/FASLG/MAPK8/INSR/IKBKB/AKT1/VEGFA/MET/MAPK1/EGFR/BCL2L1/PIK3CD/EGF/ELK1/RAF1/PRKCA/PRKCB/CHUK/RASSF1/IGF2/RASA1/KDR/PRKACA/PRKCG/PLA2G1B/PLA2G2E/BDNF/MAPK10/IKBKG/IGF1R/RHOA/PLA2G4A/MAPK3/CALM1	34
hsa05218	Melanoma	19/320	72/8115	2.17122e-11	1.04008e-10	3.4651e-11	TP53/CDKN1A/BAX/AKT1/RB1/MET/MDM2/MAPK1/EGFR/CCND1/PIK3CD/EGF/CDKN2A/RAF1/PTEN/E2F1/E2F2/IGF1R/MAPK3	19
hsa05165	Human papillomavirus infection	41/320	331/8115	3.91404e-11	1.84519e-10	6.14737e-11	PTGS2/GSK3B/TP53/RELA/FASLG/CDKN1A/CASP8/CASP3/BAX/TNF/STAT1/IKBKB/AKT1/VEGFA/RB1/MDM2/MAPK1/EGFR/CCND1/PIK3CD/EGF/RAF1/CDK2/COL1A1/PTEN/CHUK/SPP1/E2F1/IRF1/CCNA2/PRKACA/IRF3/CREB1/CCND2/FN1/PRKCZ/IKBKG/APC/MAPK3/ITGB3/MTOR	41
hsa05146	Amoebiasis	22/320	102/8115	4.26634e-11	1.97985e-10	6.59599e-11	NOS2/RELA/CASP3/TNF/IL6/IL10/IFNG/PIK3CD/PRKCA/IL1B/CXCL8/PRKCB/HSPB1/TGFB1/COL1A1/COL3A1/CXCL2/PRKACA/PRKCG/TLR4/CSF2/FN1	22
hsa04370	VEGF signaling pathway	17/320	59/8115	5.44716e-11	2.48893e-10	8.29204e-11	PTGS2/MAPK14/PPP3CA/AKT1/VEGFA/MAPK1/CASP9/PIK3CD/NOS3/RAF1/PRKCA/PRKCB/HSPB1/KDR/PRKCG/PLA2G4A/MAPK3	17
hsa04012	ErbB signaling pathway	20/320	85/8115	6.25455e-11	2.81455e-10	9.37684e-11	GSK3B/CDKN1A/MAPK8/JUN/AKT1/MAPK1/ERBB2/EGFR/PIK3CD/EGF/ELK1/RAF1/PRKCA/MYC/PRKCB/ERBB3/PRKCG/MAPK10/MAPK3/MTOR	20
hsa05152	Tuberculosis	29/320	180/8115	6.59144e-11	2.92188e-10	9.73441e-11	NOS2/MAPK14/RELA/CASP8/CASP3/BCL2/BAX/TNF/STAT1/PPP3CA/MAPK8/AKT1/MAPK1/IL6/IL10/IFNG/CASP9/RAF1/IL1B/TGFB1/IL1A/CTSD/CYCS/TLR4/MAPK10/CREB1/RHOA/MAPK3/CALM1	29
hsa05202	Transcriptional misregulation in cancer	30/320	193/8115	7.63929e-11	3.33657e-10	1.1116e-10	TP53/RELA/CDKN1A/BAX/PPARG/MMP9/MET/MDM2/IL6/BCL2L1/MMP3/RXRA/PLAU/RUNX1T1/MYC/CXCL8/PLAT/MPO/RUNX2/IGFBP3/CCNA2/RXRB/ELANE/SP1/CSF2/CCND2/CD86/CD40/IGF1R/RXRG	30
hsa04920	Adipocytokine signaling pathway	18/320	69/8115	9.15192e-11	3.93931e-10	1.3124e-10	RELA/TNF/SLC2A4/MAPK8/IKBKB/AKT1/NFKBIA/RXRA/PPARA/CHUK/RXRB/MAPK10/CD36/STAT3/IKBKG/RXRG/ADIPOQ/MTOR	18
hsa05171	Coronavirus disease - COVID-19	33/320	232/8115	9.47776e-11	4.02128e-10	1.33971e-10	MAPK14/RELA/TNF/STAT1/MMP1/MAPK8/JUN/IKBKB/NFKBIA/MAPK1/IL6/IL2/EGFR/PIK3CD/MMP3/FOS/PRKCA/IL1B/CCL2/CXCL8/PRKCB/CXCL10/CHUK/F2/PRKCG/TLR4/IRF3/MAPK10/STAT3/CSF2/CASP1/IKBKG/MAPK3	33
hsa05226	Gastric cancer	26/320	149/8115	1.08808e-10	4.55154e-10	1.51637e-10	GSK3B/TP53/CDKN1A/BCL2/BAX/AKT1/RB1/MET/MAPK1/ERBB2/EGFR/CCND1/PIK3CD/RXRA/EGF/RAF1/CDK2/MYC/TGFB1/E2F1/E2F2/RXRB/APC/RXRG/MAPK3/MTOR	26
hsa04621	NOD-like receptor signaling pathway	29/320	184/8115	1.14136e-10	4.70811e-10	1.56854e-10	MAPK14/RELA/CASP8/BCL2/TNF/STAT1/MAPK8/JUN/IKBKB/NFKBIA/MAPK1/IL6/BCL2L1/HSP90AA1/IL1B/CCL2/CXCL8/CXCL2/CHUK/TLR4/IRF3/MAPK10/CTSB/CASP1/PRKCD/TRPM2/IKBKG/RHOA/MAPK3	29
hsa05130	Pathogenic Escherichia coli infection	30/320	197/8115	1.28922e-10	5.24517e-10	1.74746e-10	MAPK14/RELA/FASLG/CASP8/CASP3/BAX/TNF/MAPK8/JUN/IKBKB/NFKBIA/MAPK1/IL6/CASP9/CASP7/FOS/IL1B/CXCL8/CLDN4/CHUK/F2/CYCS/TLR4/MAPK10/ABI1/PTPN6/CASP1/IKBKG/RHOA/MAPK3	30
hsa04071	Sphingolipid signaling pathway	23/320	119/8115	1.61296e-10	6.47362e-10	2.15673e-10	OPRD1/MAPK14/TP53/RELA/BCL2/BAX/TNF/MAPK8/AKT1/MAPK1/PIK3CD/NOS3/RAF1/PRKCA/PRKCB/PTEN/CTSD/PRKCG/MAPK10/PRKCZ/RHOA/MAPK3/ABCC1	23
hsa04510	Focal adhesion	30/320	201/8115	2.14427e-10	8.49132e-10	2.82893e-10	GSK3B/BCL2/MAPK8/JUN/AKT1/VEGFA/MET/MAPK1/ERBB2/EGFR/CCND1/PIK3CD/EGF/ELK1/RAF1/PRKCA/CAV1/PRKCB/COL1A1/PTEN/SPP1/KDR/PRKCG/MAPK10/CCND2/FN1/IGF1R/RHOA/MAPK3/ITGB3	30
hsa05415	Diabetic cardiomyopathy	30/320	203/8115	2.75088e-10	1.07502e-09	3.58148e-10	MAPK14/GSK3B/RELA/SLC2A4/MAPK8/INSR/AKT1/MMP9/MMP2/PIK3CD/NOS3/PRKCA/PRKCB/TGFB1/COL1A1/PTEN/NCF1/PARP1/COL3A1/PPARA/CTSD/PRKCG/SP1/MAPK10/CD36/PRKCD/PRKCZ/REN/GSR/MTOR	30
hsa04022	cGMP-PKG signaling pathway	27/320	167/8115	2.85654e-10	1.10181e-09	3.67074e-10	PDE3A/OPRD1/ADRB2/ADRB1/ADRA2B/ADRA1B/ADRA1A/PPP3CA/INSR/AKT1/MAPK1/ADCY2/NOS3/RAF1/ADRA2A/ADRA2C/ADRA1D/KCNMA1/NFATC1/CREB1/ATF2/FXYD2/RHOA/MAPK3/PIK3CG/CALM1/EDNRA	27
hsa04064	NF-kappa B signaling pathway	21/320	104/8115	4.42064e-10	1.68324e-09	5.60783e-10	PTGS2/RELA/BCL2/VCAM1/TNF/IKBKB/ICAM1/NFKBIA/CD40LG/BCL2L1/PLAU/IL1B/CXCL8/PRKCB/PARP1/CXCL2/CHUK/TLR4/CD40/IKBKG/CFLAR	21
hsa04024	cAMP signaling pathway	31/320	221/8115	5.20013e-10	1.95498e-09	6.51315e-10	PDE3A/CHRM1/ADRB2/ADRB1/RELA/MAPK8/JUN/CHRM2/AKT1/NFKBIA/MAPK1/ADCY2/PIK3CD/FOS/RAF1/PTGER3/PPARA/GRIA2/DRD1/PRKACA/NFATC1/EDN1/BDNF/MAPK10/CREB1/FXYD2/RHOA/MAPK3/DRD2/CALM1/EDNRA	31
hsa05231	Choline metabolism in cancer	20/320	98/8115	9.54696e-10	3.54431e-09	1.18081e-09	MAPK8/JUN/AKT1/MAPK1/EGFR/PIK3CD/FOS/EGF/RAF1/PRKCA/HIF1A/PRKCB/PRKCG/SP1/MAPK10/SLC22A5/PCYT1A/PLA2G4A/MAPK3/MTOR	20
hsa04080	Neuroactive ligand-receptor interaction	40/320	353/8115	1.05442e-09	3.86621e-09	1.28805e-09	PRSS1/OPRM1/OPRD1/CHRM3/CHRM1/ADRB2/ADRB1/ADRA2B/ADRA1B/ADRA1A/GABRA1/CHRM2/PTGER3/CHRNA2/CHRM4/ADRA2A/GRIA2/GABRA2/GABRA3/GABRA6/GABRA5/ADRA2C/ADRA1D/DRD1/HTR2A/CHRNA7/F2/HRH1/PRSS3/NR3C1/TRPV1/PYY/PLG/EDN1/CCK/DRD2/GABRG3/GABRE/EDNRA/CALCR	40
hsa04658	Th1 and Th2 cell differentiation	19/320	92/8115	2.05332e-09	7.43702e-09	2.47769e-09	MAPK14/RELA/STAT1/PPP3CA/MAPK8/JUN/IKBKB/NFKBIA/MAPK1/IL4/IL2/IFNG/FOS/CHUK/NFATC1/MAPK10/IL13/IKBKG/MAPK3	19
hsa05131	Shigellosis	32/320	247/8115	2.08841e-09	7.47299e-09	2.48967e-09	MAPK14/GSK3B/TP53/RELA/BCL2/BAX/TNF/MAPK8/JUN/IKBKB/AKT1/NFKBIA/MDM2/MAPK1/EGFR/BCL2L1/PIK3CD/IL1B/CXCL8/CHUK/HK2/CYCS/TLR4/IRF3/MAPK10/CSF2/CASP1/PRKCD/IKBKG/RHOA/MAPK3/MTOR	32
hsa05323	Rheumatoid arthritis	19/320	93/8115	2.4893e-09	8.80144e-09	2.93225e-09	TNF/MMP1/JUN/ICAM1/VEGFA/IL6/IFNG/MMP3/FOS/IL1B/CCL2/CXCL8/TGFB1/IL1A/CXCL2/TLR4/CSF2/CD86/CD80	19
hsa05132	Salmonella infection	32/320	249/8115	2.56148e-09	8.95011e-09	2.98178e-09	MAPK14/RELA/CASP8/CASP3/BCL2/BAX/TNF/MAPK8/JUN/IKBKB/AKT1/NFKBIA/MAPK1/IL6/CASP7/HSP90AA1/PIK3CD/FOS/RAF1/MYC/IL1B/CXCL8/CHUK/CYCS/TLR4/MAPK10/ABI1/CASP1/IKBKG/RHOA/MAPK3/PIK3CG	32
hsa05321	Inflammatory bowel disease	16/320	65/8115	2.63778e-09	9.10953e-09	3.03489e-09	RELA/TNF/STAT1/JUN/IL6/IL4/IL2/IL10/IFNG/IL1B/TGFB1/IL1A/NFATC1/TLR4/STAT3/IL13	16
hsa05134	Legionellosis	15/320	57/8115	3.07156e-09	1.04857e-08	3.49336e-09	RELA/CASP8/CASP3/TNF/NFKBIA/IL6/CASP9/CASP7/IL1B/CXCL8/CXCL2/HSF1/CYCS/TLR4/CASP1	15
hsa04928	Parathyroid hormone synthesis, secretion and action	20/320	106/8115	4.06845e-09	1.3731e-08	4.57457e-09	CDKN1A/BCL2/MAPK1/EGFR/ADCY2/RXRA/FOS/RAF1/PRKCA/PRKCB/RUNX2/RXRB/PRKACA/PRKCG/SP1/CREB1/ATF2/RHOA/RXRG/MAPK3	20
hsa04722	Neurotrophin signaling pathway	21/320	119/8115	5.83639e-09	1.92601e-08	6.41661e-09	MAPK14/GSK3B/TP53/RELA/FASLG/BCL2/BAX/MAPK8/JUN/IKBKB/AKT1/NFKBIA/MAPK1/PIK3CD/RAF1/BDNF/MAPK10/PRKCD/RHOA/MAPK3/CALM1	21
hsa04935	Growth hormone synthesis, secretion and action	21/320	119/8115	5.83639e-09	1.92601e-08	6.41661e-09	MAPK14/GSK3B/STAT1/MAPK8/AKT1/MAPK1/ADCY2/PIK3CD/FOS/RAF1/PRKCA/PRKCB/IGFBP3/PRKACA/PRKCG/MAPK10/STAT3/CREB1/ATF2/MAPK3/MTOR	21
hsa05031	Amphetamine addiction	16/320	69/8115	6.74519e-09	2.20145e-08	7.33428e-09	SLC6A3/PPP3CA/JUN/MAOB/FOS/PRKCA/PRKCB/MAOA/GRIA2/DRD1/SIRT1/PRKACA/PRKCG/CREB1/ATF2/CALM1	16
hsa04062	Chemokine signaling pathway	27/320	192/8115	6.82254e-09	2.20249e-08	7.33774e-09	GSK3B/RELA/STAT1/IKBKB/AKT1/NFKBIA/MAPK1/ADCY2/PIK3CD/RAF1/CCL2/CXCL8/PRKCB/NCF1/CXCL11/CXCL2/CXCL10/CHUK/PRKACA/CCL16/STAT3/PRKCD/PRKCZ/IKBKG/RHOA/MAPK3/PIK3CG	27
hsa01523	Antifolate resistance	11/320	30/8115	8.4369e-09	2.69437e-08	8.97644e-09	RELA/TNF/IKBKB/IL6/IL1B/ABCG2/CHUK/ALOX12/IKBKG/ABCC1/ABCC2	11
hsa05143	African trypanosomiasis	12/320	37/8115	8.78398e-09	2.77536e-08	9.24629e-09	FASLG/VCAM1/TNF/SELE/ICAM1/IL6/IL10/IFNG/PRKCA/IL1B/PRKCB/PRKCG	12
hsa04662	B cell receptor signaling pathway	17/320	82/8115	1.39102e-08	4.34878e-08	1.44882e-08	GSK3B/RELA/PPP3CA/JUN/IKBKB/AKT1/NFKBIA/MAPK1/PIK3CD/FOS/RAF1/PRKCB/CHUK/NFATC1/PTPN6/IKBKG/MAPK3	17
hsa04910	Insulin signaling pathway	22/320	137/8115	1.54451e-08	4.77834e-08	1.59193e-08	GSK3B/FASN/SLC2A4/MAPK8/INSR/IKBKB/AKT1/MAPK1/PIK3CD/ELK1/RAF1/ACACA/HK2/PYGM/PTPN1/PRKACA/MAPK10/PRKCZ/SREBF1/MAPK3/CALM1/MTOR	22
hsa04020	Calcium signaling pathway	30/320	240/8115	1.59591e-08	4.88646e-08	1.62795e-08	CHRM3/CHRM1/ADRB2/ADRB1/ADRA1B/ADRA1A/NOS2/PPP3CA/CHRM2/VEGFA/MET/ERBB2/EGFR/ADCY2/NOS3/EGF/PRKCA/PTGER3/PRKCB/ERBB3/ADRA1D/DRD1/HTR2A/CHRNA7/KDR/PRKACA/PRKCG/HRH1/CALM1/EDNRA	30
hsa04630	JAK-STAT signaling pathway	24/320	162/8115	1.73004e-08	5.24308e-08	1.74676e-08	CDKN1A/BCL2/STAT1/AKT1/MCL1/IL6/IL4/IL2/IL10/IFNG/EGFR/CCND1/BCL2L1/PIK3CD/EGF/RAF1/MYC/PIM1/STAT3/PTPN6/CSF2/CCND2/IL13/MTOR	24
hsa04215	Apoptosis - multiple species	11/320	32/8115	1.85625e-08	5.56876e-08	1.85526e-08	CASP8/CASP3/BCL2/BAX/MAPK8/CASP9/CASP7/BIRC5/BCL2L1/CYCS/MAPK10	11
hsa04921	Oxytocin signaling pathway	23/320	154/8115	2.97035e-08	8.82194e-08	2.93908e-08	PTGS2/CDKN1A/PPP3CA/JUN/MAPK1/EGFR/CCND1/ADCY2/NOS3/FOS/ELK1/RAF1/PRKCA/PRKCB/PRKACA/PRKCG/NFATC1/TRPM2/RHOA/PLA2G4A/MAPK3/PIK3CG/CALM1	23
hsa04750	Inflammatory mediator regulation of TRP channels	18/320	98/8115	3.84916e-08	1.13188e-07	3.77094e-08	MAPK14/MAPK8/ADCY2/PIK3CD/PRKCA/IL1B/PRKCB/HTR2A/PRKACA/PRKCG/ALOX12/HRH1/TRPV4/TRPV1/MAPK10/PRKCD/PLA2G4A/CALM1	18
hsa04664	Fc epsilon RI signaling pathway	15/320	68/8115	4.16381e-08	1.2124e-07	4.0392e-08	MAPK14/TNF/MAPK8/ALOX5/AKT1/MAPK1/IL4/PIK3CD/RAF1/PRKCA/MAPK10/CSF2/IL13/PLA2G4A/MAPK3	15
hsa04913	Ovarian steroidogenesis	13/320	51/8115	5.3796e-08	1.55121e-07	5.16794e-08	PTGS2/INSR/CYP1B1/CYP1A1/ALOX5/AKR1C3/ADCY2/HSD3B2/HSD3B1/PRKACA/IGF1R/PLA2G4A/LDLR	13
hsa05230	Central carbon metabolism in cancer	15/320	70/8115	6.30293e-08	1.79997e-07	5.99671e-08	TP53/AKT1/MET/MAPK1/ERBB2/EGFR/PIK3CD/RAF1/HIF1A/MYC/PTEN/HK2/SLC2A2/MAPK3/MTOR	15
hsa04725	Cholinergic synapse	19/320	113/8115	7.11112e-08	2.01143e-07	6.7012e-08	CHRM3/CHRM1/BCL2/CHRM2/AKT1/ACHE/MAPK1/ADCY2/PIK3CD/FOS/PRKCA/PRKCB/CHRM4/CHRNA7/PRKACA/PRKCG/CREB1/MAPK3/PIK3CG	19
hsa04912	GnRH signaling pathway	17/320	93/8115	9.97144e-08	2.79389e-07	9.308e-08	MAPK14/MAPK8/JUN/MMP2/MAPK1/EGFR/ADCY2/ELK1/RAF1/PRKCA/PRKCB/PRKACA/MAPK10/PRKCD/PLA2G4A/MAPK3/CALM1	17
hsa05203	Viral carcinogenesis	26/320	204/8115	1.02239e-07	2.83325e-07	9.43914e-08	CHEK1/TP53/RELA/CDKN1A/CASP8/CASP3/BAX/JUN/RB1/NFKBIA/MDM2/MAPK1/CCND1/PIK3CD/CDKN2A/CDK2/CCNA2/PRKACA/IRF3/STAT3/CREB1/CCND2/ATF2/IKBKG/RHOA/MAPK3	26
hsa05216	Thyroid cancer	11/320	37/8115	1.03027e-07	2.83325e-07	9.43914e-08	TP53/CDKN1A/BAX/PPARG/MAPK1/CCND1/RXRA/MYC/RXRB/RXRG/MAPK3	11
hsa04728	Dopaminergic synapse	20/320	132/8115	1.90999e-07	5.16196e-07	1.71974e-07	SLC6A3/MAPK14/GSK3B/PPP3CA/MAPK8/AKT1/MAOB/FOS/PRKCA/PRKCB/MAOA/GRIA2/DRD1/PRKACA/PRKCG/MAPK10/CREB1/ATF2/DRD2/CALM1	20
hsa04152	AMPK signaling pathway	19/320	120/8115	1.91184e-07	5.16196e-07	1.71974e-07	ADRA1A/FASN/SLC2A4/PPARG/INSR/AKT1/CCND1/PIK3CD/ACACA/CCNA2/SIRT1/SCD/HMGCR/CD36/CREB1/IGF1R/SREBF1/ADIPOQ/MTOR	19
hsa04270	Vascular smooth muscle contraction	20/320	134/8115	2.45888e-07	6.57917e-07	2.19189e-07	ADRA1B/ADRA1A/MAPK1/ADCY2/RAF1/PRKCA/PRKCB/ADRA1D/KCNMA1/PRKACA/PRKCG/PLA2G1B/PLA2G2E/EDN1/PRKCD/RHOA/PLA2G4A/MAPK3/CALM1/EDNRA	20
hsa05030	Cocaine addiction	12/320	49/8115	2.85441e-07	7.56929e-07	2.52175e-07	SLC6A3/RELA/JUN/MAOB/MAOA/GRIA2/DRD1/PRKACA/BDNF/CREB1/ATF2/DRD2	12
hsa04211	Longevity regulating pathway	16/320	89/8115	3.03499e-07	7.97691e-07	2.65756e-07	TP53/RELA/BAX/PPARG/INSR/AKT1/ADCY2/PIK3CD/SIRT1/PRKACA/CREB1/ATF2/IGF1R/CAT/ADIPOQ/MTOR	16
hsa05120	Epithelial cell signaling in Helicobacter pylori infection	14/320	70/8115	4.32915e-07	1.12786e-06	3.75753e-07	MAPK14/RELA/CASP3/MAPK8/JUN/IKBKB/NFKBIA/MET/EGFR/CXCL8/CXCL2/CHUK/MAPK10/IKBKG	14
hsa04726	Serotonergic synapse	18/320	115/8115	4.8219e-07	1.24531e-06	4.14882e-07	PTGS2/SLC6A4/PTGS1/CASP3/ALOX5/MAPK1/MAOB/RAF1/PRKCA/PRKCB/MAOA/HTR3A/HTR2A/PRKACA/PRKCG/ALOX12/PLA2G4A/MAPK3	18
hsa04934	Cushing syndrome	21/320	155/8115	6.48848e-07	1.66128e-06	5.53464e-07	GSK3B/CDKN1A/AHR/RB1/MAPK1/EGFR/CCND1/ADCY2/CDKN2A/CDK2/E2F1/E2F2/HSD3B2/HSD3B1/PRKACA/SP1/CREB1/ATF2/APC/MAPK3/LDLR	21
hsa05330	Allograft rejection	10/320	38/8115	1.39573e-06	3.54302e-06	1.18038e-06	FASLG/TNF/IL4/IL2/IL10/IFNG/CD40LG/CD86/CD80/CD40	10
hsa04540	Gap junction	15/320	88/8115	1.45463e-06	3.66122e-06	1.21976e-06	ADRB1/MAPK1/EGFR/ADCY2/EGF/RAF1/PRKCA/GJA1/PRKCB/DRD1/HTR2A/PRKACA/PRKCG/MAPK3/DRD2	15
hsa04110	Cell cycle	18/320	126/8115	1.91225e-06	4.7726e-06	1.59002e-06	GSK3B/CHEK1/TP53/CDKN1A/RB1/PCNA/MDM2/CCND1/CCNB1/CDKN2A/CDK2/MYC/TGFB1/CHEK2/E2F1/E2F2/CCNA2/CCND2	18
hsa04914	Progesterone-mediated oocyte maturation	16/320	102/8115	2.04599e-06	5.06382e-06	1.68704e-06	PGR/MAPK14/MAPK8/AKT1/MAPK1/CCNB1/ADCY2/HSP90AA1/PIK3CD/RAF1/CDK2/CCNA2/PRKACA/MAPK10/IGF1R/MAPK3	16
hsa05032	Morphine addiction	15/320	91/8115	2.25779e-06	5.54184e-06	1.8463e-06	PDE3A/OPRM1/GABRA1/ADCY2/PRKCA/PRKCB/GABRA2/GABRA3/GABRA6/GABRA5/DRD1/PRKACA/PRKCG/GABRG3/GABRE	15
hsa04622	RIG-I-like receptor signaling pathway	13/320	70/8115	2.72308e-06	6.62914e-06	2.20854e-06	MAPK14/RELA/CASP8/TNF/MAPK8/IKBKB/NFKBIA/CXCL8/CXCL10/CHUK/IRF3/MAPK10/IKBKG	13
hsa04970	Salivary secretion	15/320	93/8115	2.99422e-06	7.22995e-06	2.4087e-06	CHRM3/ADRB2/ADRB1/ADRA1B/ADRA1A/ADCY2/PRKCA/PRKCB/LYZ/ADRA1D/KCNMA1/PRKACA/PRKCG/FXYD2/CALM1	15
hsa05022	Pathways of neurodegeneration - multiple diseases	40/320	476/8115	3.79211e-06	9.08271e-06	3.02596e-06	PTGS2/SLC6A3/CHRM3/CHRM1/NOS2/MAPK14/GSK3B/RELA/FASLG/CASP8/CASP3/BCL2/BAX/TNF/PSMD3/PPP3CA/MAPK8/MAPK1/IL6/CASP9/CASP7/BCL2L1/RAF1/SOD1/PRKCA/HSPA5/IL1B/PRKCB/IL1A/GRIA2/CHRNA7/PRKCG/CYCS/BDNF/MAPK10/APC/MAPK3/CAT/CALM1/MTOR	40
hsa04723	Retrograde endocannabinoid signaling	19/320	148/8115	5.05624e-06	1.20136e-05	4.00242e-06	PTGS2/MAPK14/MAPK8/GABRA1/MAPK1/ADCY2/PRKCA/PRKCB/GRIA2/GABRA2/GABRA3/GABRA6/GABRA5/PRKACA/PRKCG/MAPK10/MAPK3/GABRG3/GABRE	19
hsa03320	PPAR signaling pathway	13/320	75/8115	6.07863e-06	1.43282e-05	4.77352e-06	PPARG/MMP1/RXRA/PPARA/PPARD/OLR1/RXRB/SCD/LPL/FABP1/CD36/RXRG/ADIPOQ	13
hsa04261	Adrenergic signaling in cardiomyocytes	19/320	150/8115	6.17533e-06	1.44415e-05	4.81128e-06	SCN5A/ADRB2/ADRB1/ADRA1B/ADRA1A/MAPK14/BCL2/AKT1/MAPK1/ADCY2/PRKCA/ADRA1D/PRKACA/CREB1/ATF2/FXYD2/MAPK3/PIK3CG/CALM1	19
hsa04611	Platelet activation	17/320	124/8115	6.55647e-06	1.52131e-05	5.06832e-06	PTGS1/MAPK14/AKT1/MAPK1/ADCY2/PIK3CD/NOS3/COL1A1/COL3A1/PRKACA/F2/PRKCZ/RHOA/PLA2G4A/MAPK3/PIK3CG/ITGB3	17
hsa05010	Alzheimer disease	34/320	384/8115	7.03521e-06	1.61973e-05	5.39624e-06	PTGS2/CHRM3/CHRM1/NOS2/GSK3B/RELA/CASP8/CASP3/TNF/PSMD3/PPP3CA/MAPK8/INSR/IKBKB/AKT1/MAPK1/IL6/CASP9/CASP7/PIK3CD/RAF1/IL1B/IL1A/CHUK/CHRNA7/BACE1/CYCS/LPL/MAPK10/IKBKG/APC/MAPK3/CALM1/MTOR	34
hsa00980	Metabolism of xenobiotics by cytochrome P450	13/320	78/8115	9.51504e-06	2.17382e-05	7.24222e-06	GSTP1/GSTM2/GSTM1/CYP3A4/CYP1B1/CYP1A2/CYP1A1/ADH1C/ADH1B/UGT1A1/AKR1C1/MGST1/ADH1A	13
hsa04960	Aldosterone-regulated sodium reabsorption	9/320	37/8115	9.64895e-06	2.17391e-05	7.24252e-06	INSR/MAPK1/PIK3CD/PRKCA/PRKCB/NR3C2/PRKCG/FXYD2/MAPK3	9
hsa04972	Pancreatic secretion	15/320	102/8115	9.6904e-06	2.17391e-05	7.24252e-06	PRSS1/CHRM3/ADCY2/PRKCA/PRKCB/CTRB1/KCNMA1/CA2/PRKCG/PLA2G1B/PRSS3/PLA2G2E/CCK/FXYD2/RHOA	15
hsa04140	Autophagy - animal	18/320	141/8115	9.73502e-06	2.17391e-05	7.24252e-06	BCL2/MAPK8/AKT1/MAPK1/BCL2L1/PIK3CD/RAF1/HIF1A/PTEN/CTSD/PRKACA/MAPK10/CTSB/PRKCD/IGF1R/CFLAR/MAPK3/MTOR	18
hsa04924	Renin secretion	12/320	69/8115	1.34085e-05	2.94986e-05	9.82765e-06	PDE3A/ADRB2/ADRB1/PPP3CA/KCNMA1/PRKACA/EDN1/CTSB/CREB1/REN/CALM1/EDNRA	12
hsa05211	Renal cell carcinoma	12/320	69/8115	1.34085e-05	2.94986e-05	9.82765e-06	CDKN1A/JUN/AKT1/VEGFA/MET/MAPK1/PIK3CD/RAF1/HIF1A/TGFB1/EGLN1/MAPK3	12
hsa04217	Necroptosis	19/320	159/8115	1.45026e-05	3.16711e-05	1.05514e-05	FASLG/CASP8/BCL2/BAX/TNF/STAT1/MAPK8/IFNG/HSP90AA1/IL1B/IL1A/PARP1/PYGM/TLR4/MAPK10/STAT3/CASP1/CFLAR/PLA2G4A	19
hsa05416	Viral myocarditis	11/320	60/8115	1.83129e-05	3.97003e-05	1.32264e-05	CASP8/CASP3/ICAM1/CD40LG/CCND1/CASP9/CAV1/CYCS/CD86/CD80/CD40	11
hsa05033	Nicotine addiction	9/320	40/8115	1.91031e-05	4.11131e-05	1.36971e-05	GABRA1/GRIA2/GABRA2/GABRA3/GABRA6/GABRA5/CHRNA7/GABRG3/GABRE	9
hsa00982	Drug metabolism - cytochrome P450	12/320	72/8115	2.10125e-05	4.48972e-05	1.49578e-05	GSTP1/GSTM2/GSTM1/CYP3A4/CYP1A2/MAOB/MAOA/ADH1C/ADH1B/UGT1A1/MGST1/ADH1A	12
hsa00590	Arachidonic acid metabolism	11/320	61/8115	2.15676e-05	4.57541e-05	1.52433e-05	PTGS2/PTGS1/ALOX5/AKR1C3/PTGES/LTA4H/ALOX12/PLA2G1B/PLA2G2E/PLA2G4A/PLB1	11
hsa04015	Rap1 signaling pathway	22/320	210/8115	2.55338e-05	5.37839e-05	1.79184e-05	MAPK14/INSR/AKT1/VEGFA/MET/MAPK1/EGFR/ADCY2/PIK3CD/EGF/RAF1/PRKCA/PRKCB/KDR/PRKCG/PRKCZ/IGF1R/RHOA/MAPK3/DRD2/CALM1/ITGB3	22
hsa04911	Insulin secretion	13/320	86/8115	2.82609e-05	5.91091e-05	1.96926e-05	CHRM3/ADCY2/PRKCA/PRKCB/KCNMA1/PRKACA/PRKCG/SLC2A2/PDX1/CCK/CREB1/ATF2/FXYD2	13
hsa05332	Graft-versus-host disease	9/320	42/8115	2.90555e-05	6.03459e-05	2.01046e-05	FASLG/TNF/IL6/IL2/IFNG/IL1B/IL1A/CD86/CD80	9
hsa04918	Thyroid hormone synthesis	12/320	75/8115	3.21289e-05	6.6266e-05	2.20769e-05	ADCY2/PRKCA/HSPA5/PRKCB/DUOX2/PRKACA/PRKCG/CREB1/ATF2/SLC5A5/FXYD2/GSR	12
hsa04916	Melanogenesis	14/320	101/8115	3.8008e-05	7.78508e-05	2.59365e-05	GSK3B/TYR/MAPK1/ADCY2/RAF1/PRKCA/PRKCB/PRKACA/PRKCG/EDN1/CREB1/TYRP1/MAPK3/CALM1	14
hsa04727	GABAergic synapse	13/320	89/8115	4.10382e-05	8.34818e-05	2.78125e-05	GABRA1/ADCY2/PRKCA/PRKCB/GABRA2/GABRA3/GABRA6/GABRA5/PRKACA/PRKCG/ABAT/GABRG3/GABRE	13
hsa04650	Natural killer cell mediated cytotoxicity	16/320	131/8115	5.28516e-05	0.000106782	3.5575e-05	FASLG/CASP3/TNF/PPP3CA/ICAM1/MAPK1/IFNG/PIK3CD/RAF1/PRKCA/PRKCB/PRKCG/NFATC1/PTPN6/CSF2/MAPK3	16
hsa04923	Regulation of lipolysis in adipocytes	10/320	56/8115	5.58895e-05	0.000112157	3.73657e-05	PTGS2/PTGS1/ADRB2/ADRB1/INSR/AKT1/ADCY2/PIK3CD/PTGER3/PRKACA	10
hsa00350	Tyrosine metabolism	8/320	36/8115	6.16262e-05	0.000122839	4.09245e-05	TYR/MAOB/MAOA/ADH1C/ADH1B/TYRP1/GOT1/ADH1A	8
hsa05020	Prion disease	25/320	273/8115	7.04718e-05	0.000139534	4.64866e-05	MAPK14/GSK3B/CASP3/BAX/TNF/PSMD3/PPP3CA/MAPK8/MAPK1/IL6/CASP9/PIK3CD/SOD1/HSPA5/CAV1/IL1B/IL1A/NCF1/PRKACA/CYCS/MAPK10/CREB1/ATF2/PRKCD/MAPK3	25
hsa05204	Chemical carcinogenesis - DNA adducts	11/320	69/8115	7.09744e-05	0.000139599	4.65081e-05	PTGS2/GSTP1/GSTM2/GSTM1/CYP3A4/CYP1B1/CYP1A2/CYP1A1/UGT1A1/MGST1/CYP3A43	11
hsa04310	Wnt signaling pathway	18/320	167/8115	9.67266e-05	0.000188999	6.29661e-05	GSK3B/TP53/PPP3CA/MAPK8/JUN/CCND1/PRKCA/MYC/PRKCB/PPARD/PRKACA/PRKCG/NFATC1/FOSL1/MAPK10/CCND2/APC/RHOA	18
hsa04672	Intestinal immune network for IgA production	9/320	49/8115	0.000104954	0.000203734	6.78754e-05	IL6/IL4/IL2/IL10/CD40LG/TGFB1/CD86/CD80/CD40	9
hsa00140	Steroid hormone biosynthesis	10/320	61/8115	0.000118825	0.000229163	7.6347e-05	CYP3A4/CYP1B1/CYP1A2/CYP1A1/AKR1C3/SULT1E1/HSD3B2/HSD3B1/UGT1A1/AKR1C1	10
hsa04150	mTOR signaling pathway	17/320	156/8115	0.000131761	0.000252472	8.41126e-05	GSK3B/TNF/INSR/IKBKB/AKT1/MAPK1/PIK3CD/RAF1/PRKCA/PRKCB/PTEN/CHUK/PRKCG/IGF1R/RHOA/MAPK3/MTOR	17
hsa04213	Longevity regulating pathway - multiple species	10/320	62/8115	0.000136809	0.000260463	8.67748e-05	INSR/AKT1/ADCY2/PIK3CD/SOD1/SIRT1/PRKACA/IGF1R/CAT/MTOR	10
hsa04623	Cytosolic DNA-sensing pathway	10/320	63/8115	0.000157036	0.000297069	9.89702e-05	RELA/IKBKB/NFKBIA/IL6/IL1B/CXCL10/CHUK/IRF3/CASP1/IKBKG	10
hsa04929	GnRH secretion	10/320	64/8115	0.000179726	0.00033784	0.000112553	AKT1/MAPK1/PIK3CD/RAF1/PRKCA/PRKCB/SPP1/ESR2/PRKCG/MAPK3	10
hsa04072	Phospholipase D signaling pathway	16/320	148/8115	0.000227226	0.000424441	0.000141405	INSR/AKT1/MAPK1/EGFR/ADCY2/PIK3CD/EGF/RAF1/PRKCA/CXCL8/F2/RHOA/PLA2G4A/MAPK3/PIK3CG/MTOR	16
hsa04940	Type I diabetes mellitus	8/320	43/8115	0.000232125	0.000430882	0.000143551	FASLG/TNF/IL2/IFNG/IL1B/IL1A/CD86/CD80	8
hsa04720	Long-term potentiation	10/320	67/8115	0.000264986	0.000488826	0.000162855	PPP3CA/MAPK1/RAF1/PRKCA/PRKCB/GRIA2/PRKACA/PRKCG/MAPK3/CALM1	10
hsa04371	Apelin signaling pathway	15/320	139/8115	0.000362244	0.000664114	0.000221254	NOS2/AKT1/MAPK1/CCND1/ADCY2/NOS3/RAF1/PLAT/SERPINE1/SPP1/PRKACA/MAPK3/PIK3CG/CALM1/MTOR	15
hsa04520	Adherens junction	10/320	71/8115	0.000429123	0.0007819	0.000260495	INSR/MET/MAPK1/ERBB2/EGFR/PTPN1/PTPN6/IGF1R/RHOA/MAPK3	10
hsa04730	Long-term depression	9/320	60/8115	0.000515833	0.000934161	0.000311221	MAPK1/RAF1/PRKCA/PRKCB/GRIA2/PRKCG/IGF1R/PLA2G4A/MAPK3	9
hsa04670	Leukocyte transendothelial migration	13/320	114/8115	0.000521506	0.000938711	0.000312737	MAPK14/VCAM1/ICAM1/MMP9/MMP2/PIK3CD/PRKCA/PRKCB/NCF1/CLDN4/PRKCG/PECAM1/RHOA	13
hsa04979	Cholesterol metabolism	8/320	50/8115	0.000676037	0.00120954	0.000402964	LCAT/SOAT1/LPL/CETP/CD36/SOAT2/LDLR/APOB	8
hsa04976	Bile secretion	11/320	89/8115	0.000704179	0.00125234	0.000417225	CYP3A4/ADCY2/RXRA/ABCG2/PRKACA/CA2/HMGCR/FXYD2/UGT1A1/LDLR/ABCC2	11
hsa00330	Arginine and proline metabolism	8/320	51/8115	0.000774835	0.0013698	0.000456356	NOS2/NOS3/MAOB/ODC1/MAOA/DAO/GATM/GOT1	8
hsa00591	Linoleic acid metabolism	6/320	29/8115	0.000789722	0.00138786	0.000462373	CYP3A4/CYP1A2/PLA2G1B/PLA2G2E/PLA2G4A/PLB1	6
hsa04922	Glucagon signaling pathway	12/320	107/8115	0.000985719	0.00172211	0.000573731	PPP3CA/AKT1/ADCY2/ACACA/PPARA/PYGM/SIRT1/PRKACA/SLC2A2/CREB1/ATF2/CALM1	12
hsa05320	Autoimmune thyroid disease	8/320	53/8115	0.00100721	0.00174936	0.000582811	FASLG/IL4/IL2/IL10/CD40LG/CD86/CD80/CD40	8
hsa05310	Asthma	6/320	31/8115	0.00114539	0.0019778	0.000658916	TNF/IL4/IL10/CD40LG/CD40/IL13	6
hsa04613	Neutrophil extracellular trap formation	17/320	190/8115	0.00131907	0.00226452	0.00075444	MAPK14/RELA/AKT1/MAPK1/PIK3CD/RAF1/PRKCA/PRKCB/MPO/NCF1/PRKCG/ELANE/TLR4/CASP1/MAPK3/ITGB3/MTOR	17
hsa04666	Fc gamma R-mediated phagocytosis	11/320	97/8115	0.00144983	0.00246056	0.000819752	AKT1/MAPK1/PIK3CD/RAF1/PRKCA/PRKCB/NCF1/PRKCG/PRKCD/PLA2G4A/MAPK3	11
hsa04713	Circadian entrainment	11/320	97/8115	0.00144983	0.00246056	0.000819752	MAPK1/ADCY2/FOS/PRKCA/PRKCB/GRIA2/PRKACA/PRKCG/CREB1/MAPK3/CALM1	11
hsa04925	Aldosterone synthesis and secretion	11/320	98/8115	0.00157708	0.00266131	0.000886633	ADCY2/PRKCA/PRKCB/HSD3B2/HSD3B1/PRKACA/PRKCG/CREB1/ATF2/LDLR/CALM1	11
hsa04610	Complement and coagulation cascades	10/320	85/8115	0.00178714	0.00299875	0.000999053	F7/THBD/F10/PLAU/F3/PLAT/SERPINE1/F2/PLG/F11	10
hsa04137	Mitophagy - animal	9/320	72/8115	0.00196304	0.00327542	0.00109122	TP53/RELA/MAPK8/JUN/BCL2L1/HIF1A/E2F1/SP1/MAPK10	9
hsa04973	Carbohydrate digestion and absorption	7/320	47/8115	0.00224376	0.00372289	0.0012403	AKT1/PIK3CD/PRKCB/MGAM/HK2/SLC2A2/FXYD2	7
hsa04927	Cortisol synthesis and secretion	8/320	65/8115	0.0038106	0.00628749	0.00209472	ADCY2/HSD3B2/HSD3B1/PRKACA/SP1/CREB1/ATF2/LDLR	8
hsa00983	Drug metabolism - other enzymes	9/320	80/8115	0.00406319	0.00666722	0.00222123	GSTP1/GSTM2/GSTM1/CYP3A4/XDH/MPO/UGT1A1/CES1/MGST1	9
hsa04114	Oocyte meiosis	12/320	131/8115	0.00544065	0.00887843	0.0029579	PGR/MAPK14/AR/PPP3CA/MAPK1/CCNB1/ADCY2/CDK2/PRKACA/IGF1R/MAPK3/CALM1	12
hsa00380	Tryptophan metabolism	6/320	42/8115	0.00567332	0.00920752	0.00306754	CYP1B1/CYP1A2/CYP1A1/MAOB/MAOA/CAT	6
hsa04061	Viral protein interaction with cytokine and cytokine receptor	10/320	100/8115	0.00588363	0.00949695	0.00316397	TNF/IL6/IL2/IL10/CCL2/CXCL8/CXCL11/CXCL2/CXCL10/CCL16	10
hsa04975	Fat digestion and absorption	6/320	43/8115	0.00638	0.0102425	0.00341234	PLA2G1B/PLA2G2E/FABP1/CD36/MTTP/APOB	6
hsa05012	Parkinson disease	19/320	266/8115	0.00878969	0.0140351	0.0046759	SLC6A3/TP53/CASP3/BAX/PSMD3/MAPK8/CASP9/BCL2L1/MAOB/SOD1/HSPA5/NFE2L2/MAOA/DRD1/PRKACA/CYCS/MAPK10/DRD2/CALM1	19
hsa04971	Gastric acid secretion	8/320	76/8115	0.00980789	0.0155772	0.00518965	CHRM3/ADCY2/PRKCA/PRKCB/PRKACA/CA2/PRKCG/CALM1	8
hsa05017	Spinocerebellar ataxia	12/320	143/8115	0.0107201	0.0169354	0.00564215	PSMD3/MAPK8/AKT1/PIK3CD/PRKCA/PRKCB/GRIA2/PRKCG/CYCS/SP1/MAPK10/MTOR	12
hsa04060	Cytokine-cytokine receptor interaction	20/320	295/8115	0.0125473	0.0197171	0.00656889	FASLG/TNF/IL6/IL4/IL2/IL10/IFNG/CD40LG/IL1B/CCL2/CXCL8/TGFB1/IL1A/CXCL11/CXCL2/CXCL10/CCL16/CSF2/CD40/IL13	20
hsa04977	Vitamin digestion and absorption	4/320	24/8115	0.0135015	0.021105	0.00703128	RBP2/PLB1/APOB/ABCC1	4
hsa04724	Glutamatergic synapse	10/320	114/8115	0.0142916	0.022223	0.00740374	PPP3CA/MAPK1/ADCY2/PRKCA/PRKCB/GRIA2/PRKACA/PRKCG/PLA2G4A/MAPK3	10
hsa00592	alpha-Linolenic acid metabolism	4/320	25/8115	0.0155857	0.0241091	0.00803209	PLA2G1B/PLA2G2E/PLA2G4A/PLB1	4
hsa05034	Alcoholism	14/320	187/8115	0.0157719	0.0242708	0.00808595	SLC6A3/MAPK1/MAOB/RAF1/MAOA/DRD1/PKIA/PRKACA/BDNF/CREB1/ATF2/MAPK3/DRD2/CALM1	14
hsa04640	Hematopoietic cell lineage	9/320	99/8115	0.0158545	0.0242722	0.00808642	TNF/IL6/IL4/IL1B/IL1A/CD36/CSF2/FCER2/ITGB3	9
hsa00830	Retinol metabolism	7/320	68/8115	0.0171483	0.0261182	0.00870145	CYP3A4/CYP1A2/CYP1A1/ADH1C/ADH1B/UGT1A1/ADH1A	7
hsa04961	Endocrine and other factor-regulated calcium reabsorption	6/320	53/8115	0.0173184	0.0262427	0.00874291	ESR1/PRKCA/PRKCB/PRKACA/PRKCG/FXYD2	6
hsa04742	Taste transduction	8/320	86/8115	0.0197111	0.0297168	0.00990032	CHRM3/GABRA1/GABRA2/GABRA3/GABRA6/GABRA5/HTR3A/PRKACA	8
hsa00360	Phenylalanine metabolism	3/320	16/8115	0.023223	0.0348346	0.0116053	MAOB/MAOA/GOT1	3
hsa04810	Regulation of actin cytoskeleton	15/320	218/8115	0.0253475	0.0378303	0.0126034	CHRM3/CHRM1/CHRM2/MAPK1/EGFR/PIK3CD/EGF/RAF1/CHRM4/F2/FN1/APC/RHOA/MAPK3/ITGB3	15
hsa04550	Signaling pathways regulating pluripotency of stem cells	11/320	143/8115	0.0255465	0.0379365	0.0126388	MAPK14/GSK3B/AKT1/MAPK1/PIK3CD/RAF1/MYC/STAT3/IGF1R/APC/MAPK3	11
hsa00480	Glutathione metabolism	6/320	58/8115	0.0259521	0.0383472	0.0127756	GSTP1/GSTM2/GSTM1/ODC1/GSR/MGST1	6
hsa04350	TGF-beta signaling pathway	8/320	94/8115	0.031638	0.0465172	0.0154975	TNF/MAPK1/IFNG/MYC/TGFB1/SP1/RHOA/MAPK3	8
hsa04612	Antigen processing and presentation	7/320	78/8115	0.0335854	0.0491373	0.0163704	TNF/IFNG/HSP90AA1/HSPA5/CTSB/CREB1/PSME3	7
